# Supplementary material for: Crystal structure of 9-butyl-3-(9-butyl-9H-carbazol-3-yl)-9H-carbazole
Source: Acta Crystallogr Sect E Struct Rep Online. 2014 Nov 21;70(Pt 12):o1283–4. doi: 10.1107/S1600536814025367 (PMC4257394; doi:10.1107/S1600536814025367)
Supplement: Supplementary file 1 [file e-70-o1283-sup1.cif]

##############################################################################
#                                                                            #
# This CIF contains the data in a paper accepted for publication in          #
# Acta Crystallographica Section E. It conforms to the requirements of       #
# Notes for Authors for Acta Crystallographica Section E, and has been       #
# peer reviewed under the auspices of the IUCr Commission on Journals.       #
#                                                                            #
# Full details of the Crystallographic Information File format               #
# are given in the paper "The Crystallographic Information File (CIF):       #
# a New Standard Archive File for Crystallography" by S. R. Hall, F. H.      #
# Allen and I. D. Brown [Acta Cryst. (1991), A47, 655-685].                  #
#                                                                            #
# The current version of the core CIF dictionary is obtainable from          #
# ftp://ftp.iucr.org/pub/cif_core.dic.                                       #
#                                                                            #
# Software is freely available for graphical display of the structure(s)     #
# in this CIF. For information consult the CIF software page                 #
# http://www.iucr.org/resources/cif/software.                                #
#                                                                            #
# This file may be used for bona fide research purposes within the           #
# scientific community so long as proper attribution is given to the journal # 
# article from which it was obtained.                                        #
#                                                                            #
##############################################################################
data_I
_database_code_depnum_ccdc_archive 'CCDC 1034987'
_audit_creation_method     SHELXL-2013
_chemical_name_systematic
;
9-Butyl-3-(9-butyl-9<i>H</i>-carbazol-3-yl)-9<i>H</i>-carbazole
;
_chemical_name_common     ?
_chemical_formula_moiety     'C32 H32 N2'
_chemical_formula_sum     'C32 H32 N2'
_chemical_formula_iupac     'C32 H32 N2'
_chemical_formula_weight     444.59
_chemical_melting_point     ?
_shelx_space_group_comment
;
The symmetry employed for this shelxl refinement is uniquely defined
by the following loop, which should always be used as a source of
symmetry information in preference to the above space-group names.
They are only intended as comments.
;
_space_group_crystal_system     monoclinic
_space_group_name_H-M_alt     'P 21/n'
_space_group_name_Hall     '-P 2yn'
loop_
    _space_group_symop_operation_xyz
    'x, y, z'
    '-x+1/2, y+1/2, -z+1/2'
    '-x, -y, -z'
    'x-1/2, -y-1/2, z-1/2'
_cell_length_a     5.6184(4)
_cell_length_b     11.0946(7)
_cell_length_c     19.4673(13)
_cell_angle_alpha     90
_cell_angle_beta     95.9820(10)
_cell_angle_gamma     90
_cell_volume     1206.86(14)
_cell_formula_units_Z     2
_cell_measurement_reflns_used     9858
_cell_measurement_theta_min     2.4
_cell_measurement_theta_max     27.2
_cell_measurement_temperature     292(2)
_exptl_crystal_description     block
_exptl_crystal_colour     colourless
_exptl_crystal_size_max     0.21
_exptl_crystal_size_mid     0.19
_exptl_crystal_size_min     0.17
_exptl_crystal_density_diffrn     1.223
_exptl_crystal_density_meas     ?
_exptl_crystal_density_method     'not measured'
_exptl_crystal_F_000     476
_exptl_absorpt_coefficient_mu     0.071
_exptl_absorpt_correction_type     none
_exptl_absorpt_process_details     ?
_shelx_estimated_absorpt_T_min     ?
_shelx_estimated_absorpt_T_max     ?
_exptl_absorpt_correction_T_min     ?
_exptl_absorpt_correction_T_max     ?
_exptl_special_details     ?
_diffrn_ambient_temperature     292(2)
_diffrn_radiation_type     MoK\a
_diffrn_radiation_wavelength     0.71073
_diffrn_radiation_source     'fine-focus sealed tube'
_diffrn_measurement_device_type     'Bruker SMART APEX CCD area-detector'
_diffrn_measurement_method     '\w scans'
_diffrn_detector_area_resol_mean     ?
_diffrn_reflns_number     13872
_diffrn_reflns_av_R_equivalents     0.0261
_diffrn_reflns_theta_min     2.104
_diffrn_reflns_theta_max     28.269
_diffrn_reflns_theta_full     25.000
_diffrn_measured_fraction_theta_max     0.977
_diffrn_measured_fraction_theta_full     0.999
_diffrn_reflns_limit_h_min     -7
_diffrn_reflns_limit_h_max     7
_diffrn_reflns_limit_k_min     -14
_diffrn_reflns_limit_k_max     14
_diffrn_reflns_limit_l_min     -25
_diffrn_reflns_limit_l_max     25
_refine_special_details     ?
_reflns_number_total     2928
_reflns_number_gt     2319
_reflns_threshold_expression     I>2\s(I)
_refine_ls_structure_factor_coef     Fsqd
_refine_ls_matrix_type     full
_refine_ls_R_factor_all     0.0778
_refine_ls_R_factor_gt     0.0608
_refine_ls_wR_factor_gt     0.1489
_refine_ls_wR_factor_ref     0.1593
_refine_ls_goodness_of_fit_ref     1.121
_refine_ls_restrained_S_all     1.121
_refine_ls_number_reflns     2928
_refine_ls_number_parameters     155
_refine_ls_number_restraints     0
_refine_ls_hydrogen_treatment     constr
_refine_ls_weighting_scheme     calc
_refine_ls_weighting_details
;
 w=1/[\s^2^(Fo^2^)+(0.0782P)^2^+0.1445P]
 where P=(Fo^2^+2Fc^2^)/3
;
_atom_sites_solution_hydrogens     geom
_atom_sites_solution_primary     ?
_atom_sites_solution_secondary     ?
_refine_ls_shift/su_max     0.000
_refine_ls_shift/su_mean     0.000
_refine_diff_density_max     0.244
_refine_diff_density_min     -0.187
_refine_ls_extinction_method     none
_refine_ls_extinction_coef     .
loop_
    _atom_type_symbol
    _atom_type_description
    _atom_type_scat_dispersion_real
    _atom_type_scat_dispersion_imag
    _atom_type_scat_source
    'C' 'C' 0.0033 0.0016
                         'International Tables Vol C Tables 4.2.6.8 and 6.1.1.4'
    'H' 'H' 0.0000 0.0000
                         'International Tables Vol C Tables 4.2.6.8 and 6.1.1.4'
    'N' 'N' 0.0061 0.0033
                         'International Tables Vol C Tables 4.2.6.8 and 6.1.1.4'
_computing_data_collection
;
SMART (Bruker, 2001)
;
_computing_cell_refinement
;
SAINT (Bruker, 2001)
;
_computing_data_reduction
;
SAINT (Bruker, 2001)
;
_computing_structure_solution
;
SHELXS97 (Sheldrick, 2008)
;
_computing_structure_refinement
;
SHELXL2013 (Sheldrick, 2008)
;
_computing_molecular_graphics
;
ORTEP-3 for Windows (Farrugia, 2012) and PLATON (Spek, 2009)
;
_computing_publication_material
;
SHELXL2013 (Sheldrick, 2008) and PLATON (Spek, 2009)
;
loop_
    _atom_site_type_symbol
    _atom_site_label
    _atom_site_fract_x
    _atom_site_fract_y
    _atom_site_fract_z
    _atom_site_U_iso_or_equiv
    _atom_site_adp_type
    _atom_site_calc_flag
    _atom_site_occupancy
    _atom_site_disorder_assembly
    _atom_site_disorder_group
    N N1 0.3407(2) 0.68730(12) 0.15991(7) 0.0515(4) Uani d 1 . .
    C C1 0.2740(3) 0.77442(13) 0.11101(8) 0.0453(4) Uani d 1 . .
    C C2 0.3743(3) 0.80464(14) 0.05125(9) 0.0520(4) Uani d 1 . .
    H H2 0.5112 0.7659 0.0395 0.062 Uiso calc 1 . .
    C C3 0.2664(3) 0.89298(14) 0.00987(8) 0.0498(4) Uani d 1 . .
    H H3 0.3343 0.9134 -0.0301 0.060 Uiso calc 1 . .
    C C4 0.0581(3) 0.95478(12) 0.02450(7) 0.0432(3) Uani d 1 . .
    C C5 -0.0317(3) 0.92638(13) 0.08650(8) 0.0464(4) Uani d 1 . .
    H H5 -0.1644 0.9677 0.0991 0.056 Uiso calc 1 . .
    C C6 0.0733(3) 0.83737(14) 0.12995(7) 0.0445(4) Uani d 1 . .
    C C7 0.0185(3) 0.78577(14) 0.19467(8) 0.0487(4) Uani d 1 . .
    C C8 -0.1572(3) 0.80724(17) 0.23854(9) 0.0601(5) Uani d 1 . .
    H H8 -0.2688 0.8685 0.2289 0.072 Uiso calc 1 . .
    C C9 -0.1633(4) 0.7361(2) 0.29660(9) 0.0711(5) Uani d 1 . .
    H H9 -0.2801 0.7496 0.3263 0.085 Uiso calc 1 . .
    C C10 0.0034(4) 0.64469(19) 0.31106(10) 0.0718(6) Uani d 1 . .
    H H10 -0.0045 0.5980 0.3504 0.086 Uiso calc 1 . .
    C C11 0.1792(4) 0.62115(17) 0.26904(9) 0.0627(5) Uani d 1 . .
    H H11 0.2900 0.5598 0.2793 0.075 Uiso calc 1 . .
    C C12 0.1855(3) 0.69250(14) 0.21042(8) 0.0502(4) Uani d 1 . .
    C C13 0.5130(3) 0.59184(15) 0.15104(9) 0.0572(4) Uani d 1 . .
    H H13A 0.5533 0.5518 0.1950 0.069 Uiso calc 1 . .
    H H13B 0.6584 0.6275 0.1372 0.069 Uiso calc 1 . .
    C C14 0.4206(3) 0.49911(16) 0.09770(9) 0.0580(4) Uani d 1 . .
    H H14A 0.3929 0.5386 0.0531 0.070 Uiso calc 1 . .
    H H14B 0.5439 0.4388 0.0944 0.070 Uiso calc 1 . .
    C C15 0.1935(3) 0.43619(18) 0.11230(10) 0.0661(5) Uani d 1 . .
    H H15A 0.0679 0.4957 0.1143 0.079 Uiso calc 1 . .
    H H15B 0.2191 0.3973 0.1571 0.079 Uiso calc 1 . .
    C C16 0.1125(4) 0.3428(2) 0.05817(12) 0.0911(7) Uani d 1 . .
    H H16A 0.0976 0.3797 0.0133 0.137 Uiso calc 1 . .
    H H16B -0.0396 0.3107 0.0674 0.137 Uiso calc 1 . .
    H H16C 0.2281 0.2789 0.0595 0.137 Uiso calc 1 . .
loop_
    _atom_site_aniso_label
    _atom_site_aniso_U_11
    _atom_site_aniso_U_22
    _atom_site_aniso_U_33
    _atom_site_aniso_U_12
    _atom_site_aniso_U_13
    _atom_site_aniso_U_23
    N1 0.0529(7) 0.0499(8) 0.0513(8) 0.0010(6) 0.0039(6) 0.0007(6)
    C1 0.0430(7) 0.0437(8) 0.0487(8) -0.0055(6) 0.0015(6) -0.0043(6)
    C2 0.0426(8) 0.0532(9) 0.0618(10) 0.0013(7) 0.0127(7) 0.0005(7)
    C3 0.0476(8) 0.0525(9) 0.0511(9) -0.0050(7) 0.0130(7) 0.0015(7)
    C4 0.0439(7) 0.0388(7) 0.0468(8) -0.0065(6) 0.0050(6) -0.0071(6)
    C5 0.0473(8) 0.0457(8) 0.0467(8) 0.0007(6) 0.0077(6) -0.0086(6)
    C6 0.0469(8) 0.0437(8) 0.0428(8) -0.0066(6) 0.0049(6) -0.0089(6)
    C7 0.0543(9) 0.0495(8) 0.0420(8) -0.0086(7) 0.0035(6) -0.0092(7)
    C8 0.0673(11) 0.0648(11) 0.0494(9) -0.0063(8) 0.0124(8) -0.0130(8)
    C9 0.0836(13) 0.0846(14) 0.0484(10) -0.0165(11) 0.0218(9) -0.0116(9)
    C10 0.0935(14) 0.0744(13) 0.0483(10) -0.0190(11) 0.0109(10) 0.0034(9)
    C11 0.0759(12) 0.0602(10) 0.0511(10) -0.0085(9) 0.0019(8) 0.0033(8)
    C12 0.0558(9) 0.0498(9) 0.0441(8) -0.0093(7) 0.0015(7) -0.0056(6)
    C13 0.0491(9) 0.0559(10) 0.0651(10) 0.0031(7) -0.0010(7) 0.0033(8)
    C14 0.0574(10) 0.0579(10) 0.0594(10) 0.0074(8) 0.0090(8) 0.0012(8)
    C15 0.0651(11) 0.0693(11) 0.0643(11) -0.0039(9) 0.0089(9) -0.0126(9)
    C16 0.0988(17) 0.0948(16) 0.0795(14) -0.0229(13) 0.0083(12) -0.0273(13)
_geom_special_details
;
 All esds (except the esd in the dihedral angle between two l.s. planes)
 are estimated using the full covariance matrix.  The cell esds are taken
 into account individually in the estimation of esds in distances, angles
 and torsion angles; correlations between esds in cell parameters are only
 used when they are defined by crystal symmetry.  An approximate (isotropic)
 treatment of cell esds is used for estimating esds involving l.s. planes.
;
loop_
    _geom_bond_atom_site_label_1
    _geom_bond_atom_site_label_2
    _geom_bond_site_symmetry_2
    _geom_bond_distance
    _geom_bond_publ_flag
    N1 C1 . 1.381(2) ?
    N1 C12 . 1.382(2) ?
    N1 C13 . 1.457(2) ?
    C1 C2 . 1.385(2) ?
    C1 C6 . 1.408(2) ?
    C2 C3 . 1.369(2) ?
    C2 H2 . 0.9300 ?
    C3 C4 . 1.411(2) ?
    C3 H3 . 0.9300 ?
    C4 C5 . 1.392(2) ?
    C4 C4 3_575 1.488(3) ?
    C5 C6 . 1.391(2) ?
    C5 H5 . 0.9300 ?
    C6 C7 . 1.446(2) ?
    C7 C8 . 1.392(2) ?
    C7 C12 . 1.409(2) ?
    C8 C9 . 1.382(3) ?
    C8 H8 . 0.9300 ?
    C9 C10 . 1.389(3) ?
    C9 H9 . 0.9300 ?
    C10 C11 . 1.372(3) ?
    C10 H10 . 0.9300 ?
    C11 C12 . 1.392(2) ?
    C11 H11 . 0.9300 ?
    C13 C14 . 1.515(2) ?
    C13 H13A . 0.9700 ?
    C13 H13B . 0.9700 ?
    C14 C15 . 1.507(3) ?
    C14 H14A . 0.9700 ?
    C14 H14B . 0.9700 ?
    C15 C16 . 1.514(3) ?
    C15 H15A . 0.9700 ?
    C15 H15B . 0.9700 ?
    C16 H16A . 0.9600 ?
    C16 H16B . 0.9600 ?
    C16 H16C . 0.9600 ?
loop_
    _geom_angle_atom_site_label_1
    _geom_angle_atom_site_label_2
    _geom_angle_atom_site_label_3
    _geom_angle_site_symmetry_1
    _geom_angle_site_symmetry_3
    _geom_angle
    _geom_angle_publ_flag
    C1 N1 C12 . . 108.37(13) ?
    C1 N1 C13 . . 124.27(14) ?
    C12 N1 C13 . . 126.23(14) ?
    N1 C1 C2 . . 130.04(14) ?
    N1 C1 C6 . . 109.51(13) ?
    C2 C1 C6 . . 120.44(14) ?
    C3 C2 C1 . . 118.26(14) ?
    C3 C2 H2 . . 120.9 ?
    C1 C2 H2 . . 120.9 ?
    C2 C3 C4 . . 123.69(15) ?
    C2 C3 H3 . . 118.2 ?
    C4 C3 H3 . . 118.2 ?
    C5 C4 C3 . . 116.63(14) ?
    C5 C4 C4 . 3_575 122.27(17) ?
    C3 C4 C4 . 3_575 121.10(17) ?
    C6 C5 C4 . . 121.26(14) ?
    C6 C5 H5 . . 119.4 ?
    C4 C5 H5 . . 119.4 ?
    C5 C6 C1 . . 119.57(13) ?
    C5 C6 C7 . . 134.08(14) ?
    C1 C6 C7 . . 106.31(14) ?
    C8 C7 C12 . . 119.42(15) ?
    C8 C7 C6 . . 134.10(16) ?
    C12 C7 C6 . . 106.44(14) ?
    C9 C8 C7 . . 118.93(18) ?
    C9 C8 H8 . . 120.5 ?
    C7 C8 H8 . . 120.5 ?
    C8 C9 C10 . . 120.59(18) ?
    C8 C9 H9 . . 119.7 ?
    C10 C9 H9 . . 119.7 ?
    C11 C10 C9 . . 122.02(18) ?
    C11 C10 H10 . . 119.0 ?
    C9 C10 H10 . . 119.0 ?
    C10 C11 C12 . . 117.53(19) ?
    C10 C11 H11 . . 121.2 ?
    C12 C11 H11 . . 121.2 ?
    N1 C12 C11 . . 129.16(16) ?
    N1 C12 C7 . . 109.34(14) ?
    C11 C12 C7 . . 121.50(16) ?
    N1 C13 C14 . . 112.98(14) ?
    N1 C13 H13A . . 109.0 ?
    C14 C13 H13A . . 109.0 ?
    N1 C13 H13B . . 109.0 ?
    C14 C13 H13B . . 109.0 ?
    H13A C13 H13B . . 107.8 ?
    C15 C14 C13 . . 114.95(15) ?
    C15 C14 H14A . . 108.5 ?
    C13 C14 H14A . . 108.5 ?
    C15 C14 H14B . . 108.5 ?
    C13 C14 H14B . . 108.5 ?
    H14A C14 H14B . . 107.5 ?
    C14 C15 C16 . . 112.63(16) ?
    C14 C15 H15A . . 109.1 ?
    C16 C15 H15A . . 109.1 ?
    C14 C15 H15B . . 109.1 ?
    C16 C15 H15B . . 109.1 ?
    H15A C15 H15B . . 107.8 ?
    C15 C16 H16A . . 109.5 ?
    C15 C16 H16B . . 109.5 ?
    H16A C16 H16B . . 109.5 ?
    C15 C16 H16C . . 109.5 ?
    H16A C16 H16C . . 109.5 ?
    H16B C16 H16C . . 109.5 ?
loop_
    _geom_torsion_atom_site_label_1
    _geom_torsion_atom_site_label_2
    _geom_torsion_atom_site_label_3
    _geom_torsion_atom_site_label_4
    _geom_torsion_site_symmetry_1
    _geom_torsion_site_symmetry_2
    _geom_torsion_site_symmetry_3
    _geom_torsion_site_symmetry_4
    _geom_torsion
    _geom_torsion_publ_flag
    C12 N1 C1 C2 . . . . 179.62(16) ?
    C13 N1 C1 C2 . . . . -11.9(2) ?
    C12 N1 C1 C6 . . . . 0.15(16) ?
    C13 N1 C1 C6 . . . . 168.63(13) ?
    N1 C1 C2 C3 . . . . 177.59(14) ?
    C6 C1 C2 C3 . . . . -3.0(2) ?
    C1 C2 C3 C4 . . . . -0.2(2) ?
    C2 C3 C4 C5 . . . . 3.2(2) ?
    C2 C3 C4 C4 . . . 3_575 -176.60(16) ?
    C3 C4 C5 C6 . . . . -2.9(2) ?
    C4 C4 C5 C6 3_575 . . . 176.86(15) ?
    C4 C5 C6 C1 . . . . -0.1(2) ?
    C4 C5 C6 C7 . . . . -177.52(15) ?
    N1 C1 C6 C5 . . . . -177.26(13) ?
    C2 C1 C6 C5 . . . . 3.2(2) ?
    N1 C1 C6 C7 . . . . 0.79(16) ?
    C2 C1 C6 C7 . . . . -178.73(14) ?
    C5 C6 C7 C8 . . . . -1.4(3) ?
    C1 C6 C7 C8 . . . . -179.08(17) ?
    C5 C6 C7 C12 . . . . 176.24(15) ?
    C1 C6 C7 C12 . . . . -1.41(16) ?
    C12 C7 C8 C9 . . . . 0.0(2) ?
    C6 C7 C8 C9 . . . . 177.40(16) ?
    C7 C8 C9 C10 . . . . 0.1(3) ?
    C8 C9 C10 C11 . . . . 0.0(3) ?
    C9 C10 C11 C12 . . . . -0.1(3) ?
    C1 N1 C12 C11 . . . . 178.61(16) ?
    C13 N1 C12 C11 . . . . 10.4(3) ?
    C1 N1 C12 C7 . . . . -1.07(17) ?
    C13 N1 C12 C7 . . . . -169.27(14) ?
    C10 C11 C12 N1 . . . . -179.47(16) ?
    C10 C11 C12 C7 . . . . 0.2(2) ?
    C8 C7 C12 N1 . . . . 179.62(14) ?
    C6 C7 C12 N1 . . . . 1.54(17) ?
    C8 C7 C12 C11 . . . . -0.1(2) ?
    C6 C7 C12 C11 . . . . -178.17(14) ?
    C1 N1 C13 C14 . . . . -69.5(2) ?
    C12 N1 C13 C14 . . . . 96.88(19) ?
    N1 C13 C14 C15 . . . . -58.5(2) ?
    C13 C14 C15 C16 . . . . -178.80(17) ?
loop_
    _geom_hbond_atom_site_label_D
    _geom_hbond_atom_site_label_H
    _geom_hbond_atom_site_label_A
    _geom_hbond_site_symmetry_A
    _geom_hbond_distance_DH
    _geom_hbond_distance_HA
    _geom_hbond_distance_DA
    _geom_hbond_angle_DHA
    C15 H15B Cg 2_545 0.97 2.98 3.838(2) 148
_shelx_hkl_file
;
   1   0   0   -0.18    0.12
   1   0   0   -0.07    0.11
   1   0   0    0.03    0.16
  -1   0   0   -0.09    0.10
   2   0   0   17.07    0.90
  -2   0   0   15.83    0.74
   2   0   0   17.10    0.88
   2   0   0   16.97    0.67
   3   0   0    0.35    0.34
   3   0   0    0.25    0.26
  -3   0   0    0.03    0.27
   3   0   0    0.09    0.34
  -4   0   0   14.43    1.10
  -4   0   0   14.86    1.00
   4   0   0   11.26    1.19
   5   0   0   -0.84    0.38
  -5   0   0    0.06    0.45
  -6   0   0    4.90    1.06
   6   0   0    5.32    1.21
   7   0   0   -0.25    0.69
  -7   0   0   -0.08    0.68
   0  -1   0   -1.55    0.12
   0   1   0   -1.70    0.12
   0   1   0   -1.87    0.09
   1   1   0 1090.29   19.27
   1  -1   0 1046.02   20.10
   1  -1   0 1071.03   19.39
  -1  -1   0 1053.39   19.42
   1   1   0 1044.92   20.02
  -1   1   0 1083.49   19.57
  -1  -1   0 1080.92   19.61
  -1   1   0 1076.24   19.23
  -2  -1   0  613.77   11.85
   2   1   0  613.04   12.25
   2  -1   0  631.61   11.69
   2   1   0  619.43   11.86
  -2   1   0  625.12   11.84
   2   1   0  634.24   11.45
  -2   1   0  627.52   11.55
   3  -1   0  359.38    8.04
   3   1   0  361.76    7.72
  -3  -1   0  360.90    7.55
   3  -1   0  356.28    7.30
  -3   1   0  363.12    7.25
   3   1   0  372.51    7.03
   3   1   0  365.51    7.98
  -3   1   0  375.23    7.77
  -4   1   0  113.09    3.49
   4   1   0  106.57    3.46
  -4  -1   0  108.03    3.19
  -4   1   0  109.98    2.96
   4  -1   0  108.74    3.58
   4  -1   0  114.21    2.97
   4   1   0  113.64    3.57
  -5   1   0    8.31    1.16
   5   1   0    8.30    1.22
  -5  -1   0    7.41    0.99
   5   1   0    6.48    1.11
   5  -1   0    8.16    1.25
   6   1   0    8.32    1.41
  -6  -1   0    8.58    1.34
  -6   1   0    7.26    1.25
   6  -1   0    7.12    1.33
  -7  -1   0   -0.47    0.55
  -7   1   0    0.38    0.81
   7  -1   0    0.18    0.80
   7   1   0   -2.07    0.56
   0  -2   0 1465.73   26.58
   0   2   0 1444.16   26.35
   0   2   0 1507.96   29.13
   0  -2   0 1489.83   26.63
  -1   2   0  140.42    2.98
   1  -2   0  135.75    3.15
   1   2   0  133.60    2.99
  -1  -2   0  137.80    2.74
   1  -2   0  142.04    3.04
  -1  -2   0  133.31    3.04
   1   2   0  140.66    3.02
   2   2   0  491.13    9.59
   2   2   0  483.36    9.79
  -2   2   0  480.13    9.48
   2  -2   0  484.34   10.00
  -2   2   0  505.73    9.04
   2  -2   0  478.24    9.45
  -2  -2   0  496.03    9.03
  -2  -2   0  486.41    9.61
  -3  -2   0   26.77    1.30
   3   2   0   26.47    1.36
  -3  -2   0   29.51    0.91
   3   2   0   27.37    1.38
   3  -2   0   25.21    1.43
  -3   2   0   28.49    1.01
   3  -2   0   28.52    1.24
  -3   2   0   29.04    1.41
  -4   2   0   21.59    1.41
   4  -2   0   23.44    1.53
   4  -2   0   25.04    1.28
   4   2   0   24.33    1.48
  -4  -2   0   23.26    1.37
   4   2   0   22.93    1.46
  -5   2   0   36.57    2.06
   5  -2   0   37.25    2.17
   5   2   0   34.34    2.05
   5   2   0   33.69    1.98
  -5  -2   0   36.65    1.90
  -6   2   0    9.70    1.42
   6  -2   0   10.15    1.55
   6   2   0    8.47    1.41
   7   2   0    5.09    1.27
   7  -2   0    7.96    1.54
  -7   2   0    8.42    1.53
  -7  -2   0    5.97    1.27
   0  -3   0   -0.01    0.17
   0  -3   0    0.13    0.21
   0   3   0    0.22    0.25
   0   3   0   -0.08    0.28
   1   3   0  467.45    9.08
  -1  -3   0  462.93    9.02
  -1   3   0  464.59    8.88
  -1  -3   0  469.00    8.73
   1  -3   0  474.53    8.61
   1  -3   0  455.49    9.02
   1   3   0  460.07    8.92
   1  -3   0  457.40    9.27
   2  -3   0  115.42    3.20
   2  -3   0  116.99    3.02
   2   3   0  117.67    3.09
  -2  -3   0  121.17    2.51
  -2  -3   0  116.68    3.09
  -2   3   0  118.45    3.00
   2   3   0  120.58    2.99
   3   3   0    4.02    0.66
  -3  -3   0    2.72    0.58
  -3  -3   0    4.66    0.38
  -3   3   0    4.01    0.70
   3  -3   0    6.15    0.85
   3   3   0    3.42    0.68
  -3   3   0    3.83    0.36
   3  -3   0    3.29    0.57
   4  -3   0    3.47    0.69
  -4  -3   0    4.26    0.83
  -4   3   0    2.91    0.69
   4   3   0    3.94    0.81
   4  -3   0    3.13    0.76
   4   3   0    3.56    0.82
  -5   3   0   -0.69    0.51
   5   3   0    0.93    0.64
   5   3   0    0.48    0.58
   5  -3   0   -0.23    0.54
  -5  -3   0    0.25    0.55
  -6  -3   0    2.14    0.87
   6   3   0    5.29    1.09
   6  -3   0    2.31    0.87
  -6   3   0    2.77    0.94
   6   3   0    4.35    1.05
   7  -3   0    0.94    0.86
  -7   3   0    3.56    1.11
  -7  -3   0    3.80    1.11
   7   3   0    3.70    1.14
   0   4   0   29.46    1.12
   0  -4   0   27.76    1.11
   0  -4   0   29.51    1.04
   0   4   0   30.15    1.20
   1   4   0  170.84    3.96
  -1   4   0  174.01    3.94
  -1  -4   0  170.87    3.97
   1   4   0  174.98    3.88
  -1  -4   0  176.61    3.76
  -1   4   0  178.61    4.14
   1  -4   0  173.70    4.06
   1  -4   0  174.12    3.41
   2   4   0    1.85    0.50
   2  -4   0    2.52    0.60
  -2  -4   0    2.03    0.49
   2   4   0    2.94    0.48
  -2  -4   0    2.60    0.35
  -2   4   0    3.21    0.60
   2  -4   0    1.47    0.48
   3   4   0   65.44    2.22
   3   4   0   59.86    2.28
  -3  -4   0   60.56    2.27
  -3   4   0   57.27    2.15
   3  -4   0   61.96    2.42
   3  -4   0   61.94    2.22
   4   4   0   13.79    1.22
   4  -4   0   13.72    1.38
  -4   4   0   13.96    1.28
   4  -4   0   14.11    1.21
   4   4   0   11.99    1.30
  -4  -4   0   12.78    1.24
   5   4   0   11.07    1.34
  -5  -4   0   13.40    1.41
  -5   4   0   10.06    1.31
   5  -4   0   12.53    1.26
   5  -4   0   11.95    1.50
   5   4   0   12.68    1.42
   6  -4   0    0.79    0.74
   6   4   0    1.35    0.69
  -6  -4   0    0.58    0.68
   6   4   0    1.86    0.78
  -6   4   0    0.73    0.63
  -7   4   0    4.75    1.25
   0   5   0   -0.20    0.28
   0  -5   0   -0.21    0.25
   0   5   0    0.24    0.33
   0  -5   0   -0.13    0.20
  -1  -5   0   37.44    1.47
  -1   5   0   39.50    1.55
  -1   5   0   38.02    1.53
   1   5   0   38.22    1.40
   1   5   0   39.64    1.53
   1  -5   0   36.77    1.07
   1  -5   0   37.67    1.54
  -1  -5   0   36.70    1.33
   2  -5   0   22.43    1.25
   2   5   0   23.62    1.31
  -2  -5   0   23.86    0.99
   2  -5   0   23.45    1.35
  -2   5   0   24.62    1.34
   2   5   0   22.19    1.11
  -2  -5   0   24.60    1.31
  -3  -5   0   19.46    1.32
   3  -5   0   16.08    1.33
   3  -5   0   23.13    1.35
   3   5   0   19.31    1.32
  -3   5   0   19.30    1.32
   3   5   0   19.90    1.17
  -4  -5   0   20.64    1.48
  -4   5   0   22.93    1.53
   4  -5   0   24.52    1.76
   4  -5   0   19.96    1.44
   4   5   0   19.67    1.41
   4   5   0   22.68    1.56
  -5   5   0   -0.48    0.40
  -5  -5   0    0.49    0.58
   5   5   0    0.68    0.60
   5   5   0   -0.56    0.53
   5  -5   0   -0.56    0.65
   5  -5   0    0.44    0.59
   6  -5   0    3.98    1.15
  -6   5   0    5.77    1.13
  -6  -5   0    3.56    1.05
   6   5   0    4.21    1.13
  -7  -5   0    1.65    1.06
   0   6   0    1.39    0.45
   0  -6   0    1.63    0.49
   0   6   0    2.06    0.53
   0  -6   0    1.48    0.41
   1   6   0    1.26    0.44
  -1   6   0    0.68    0.42
   1  -6   0    1.49    0.30
   1  -6   0    0.93    0.48
   1   6   0    0.99    0.47
  -1   6   0    0.47    0.50
  -1  -6   0    1.00    0.39
  -1  -6   0    0.99    0.40
   2   6   0   10.72    0.85
   2   6   0   10.54    1.03
   2  -6   0   10.12    1.02
  -2  -6   0   10.74    1.02
  -2  -6   0   10.55    0.74
  -2   6   0    9.75    1.03
   3   6   0    5.78    0.77
  -3  -6   0    3.38    0.79
   3  -6   0    4.59    0.91
   3   6   0    5.15    0.93
  -3   6   0    4.81    0.92
   3  -6   0    3.00    0.73
   4  -6   0   95.55    3.34
   4   6   0   92.22    3.14
   4  -6   0   97.96    3.69
  -4  -6   0   94.88    3.50
   4   6   0   93.67    3.46
  -4   6   0   87.07    3.25
   5  -6   0    2.37    0.92
   5  -6   0    3.39    0.93
   5   6   0    3.13    0.89
  -5   6   0    2.38    0.84
  -5  -6   0    3.56    0.96
   6   6   0    1.13    0.83
  -6   6   0    1.68    0.83
  -6  -6   0    2.39    0.97
   6  -6   0    1.77    0.93
   0  -7   0    0.51    0.44
   0  -7   0   -0.33    0.26
   0   7   0   -0.58    0.37
   0   7   0    0.37    0.43
   1   7   0   88.43    2.62
  -1  -7   0   89.03    2.62
  -1   7   0   81.44    2.75
   1  -7   0   82.28    2.79
   1  -7   0   87.00    2.22
   1   7   0   85.79    2.82
  -1   7   0   90.21    2.87
  -1  -7   0   85.04    2.70
   2   7   0   10.53    0.88
  -2  -7   0   10.71    1.10
   2  -7   0   13.95    1.25
  -2  -7   0   13.34    0.93
   2   7   0    8.77    1.03
  -2   7   0   11.82    1.17
  -2   7   0   13.33    1.26
  -3   7   0   87.28    3.11
  -3  -7   0   82.57    3.13
   3   7   0   79.40    2.71
   3   7   0   84.72    3.12
   3  -7   0   85.85    3.14
   3  -7   0   87.74    3.31
  -4  -7   0    6.82    1.17
   4  -7   0    9.45    1.43
   4   7   0    6.31    1.08
  -4   7   0    6.16    1.13
   4  -7   0    6.20    1.10
   5  -7   0    6.39    1.22
   5   7   0    6.80    1.26
  -5   7   0    6.76    1.16
  -5  -7   0    8.67    1.37
   5  -7   0    6.20    1.33
  -6   7   0    9.36    1.54
   6   7   0    7.12    1.39
  -6  -7   0   12.12    1.77
   6  -7   0   11.28    1.82
   0  -8   0  105.00    3.30
   0   8   0  105.66    3.28
   0  -8   0  111.68    3.03
   0   8   0  105.40    3.24
  -1   8   0   13.80    1.20
  -1   8   0   12.31    1.23
  -1  -8   0   14.63    1.11
   1   8   0   13.34    1.21
   1  -8   0   12.03    1.20
  -1  -8   0   12.95    1.09
   1   8   0   10.39    1.00
   2   8   0    3.02    0.79
   2   8   0    2.12    0.61
  -2  -8   0    2.46    0.67
   2  -8   0    2.78    0.78
  -2   8   0    2.38    0.74
  -2  -8   0    2.54    0.73
  -2   8   0    3.77    0.95
  -3  -8   0   49.59    2.43
  -3   8   0   52.33    2.45
   3  -8   0   49.85    2.44
   3   8   0   55.23    2.55
  -3   8   0   52.47    2.59
  -4   8   0    6.09    1.17
   4  -8   0    7.35    1.24
   4  -8   0    6.50    1.28
   4   8   0    7.24    1.29
  -4  -8   0    8.75    1.35
  -5  -8   0    0.40    0.77
   5   8   0    0.40    0.75
  -5   8   0    0.79    0.72
   5  -8   0    0.60    0.70
   5  -8   0    1.66    0.93
  -6   8   0    4.28    1.33
  -6  -8   0    5.53    1.47
   0  -9   0   -0.17    0.43
   0  -9   0   -0.45    0.47
   0   9   0    0.33    0.57
   0   9   0    0.20    0.57
   1   9   0    5.75    0.99
  -1  -9   0    6.09    0.92
  -1   9   0    5.79    0.99
   1   9   0    5.78    0.89
  -1  -9   0    6.57    0.95
  -1   9   0    4.91    1.01
   1  -9   0    6.18    1.03
  -2   9   0   35.78    2.04
   2   9   0   30.85    1.85
  -2   9   0   35.03    2.04
  -2  -9   0   30.35    1.81
   2  -9   0   32.50    1.97
   3   9   0   10.14    1.35
   3  -9   0    8.81    1.29
  -3  -9   0    8.52    1.26
  -3   9   0    7.83    1.30
  -3   9   0    7.69    1.26
  -4   9   0    0.45    0.74
  -4   9   0    1.35    0.81
   4  -9   0    0.37    0.61
  -4  -9   0    0.79    0.75
   4   9   0    0.23    0.66
   5  -9   0    0.03    0.74
  -5  -9   0    1.96    0.94
   5   9   0    0.12    0.79
  -5   9   0    1.52    0.95
  -5   9   0   -0.44    0.77
   0  10   0   25.57    1.67
   0  10   0   28.63    1.76
   0 -10   0   27.31    1.68
  -1 -10   0   12.48    1.24
   1 -10   0   10.00    1.29
   1  10   0   10.11    1.26
  -1  10   0   10.17    1.27
  -1  10   0   11.21    1.36
  -1 -10   0   11.95    1.26
  -2  10   0    9.05    1.33
  -2  10   0   12.56    1.48
   2  10   0   12.94    1.45
   2 -10   0   11.48    1.46
  -2 -10   0   11.64    1.34
  -3 -10   0    3.73    0.98
  -3  10   0    2.31    1.00
   3 -10   0    1.86    0.85
   3  10   0    3.23    0.88
  -3  10   0    3.85    1.11
   4 -10   0    0.87    0.70
  -4  10   0    0.31    0.77
  -4 -10   0    0.28    0.63
  -4  10   0    1.12    0.80
   4  10   0    0.35    0.69
  -5  10   0    1.15    1.04
  -5 -10   0    0.58    0.90
   5  10   0    4.03    1.24
  -5  10   0    1.63    1.06
   5 -10   0    1.92    0.95
   0  11   0   -0.03    0.58
   0 -11   0    0.23    0.63
   1  11   0    9.05    1.31
  -1 -11   0    8.96    1.21
  -1  11   0    8.91    1.34
   1 -11   0   10.56    1.41
  -1 -11   0    9.51    1.21
  -1  11   0    8.25    1.26
  -2  11   0   -0.21    0.77
  -2  11   0   -0.45    0.65
   2 -11   0    0.68    0.64
   2  11   0    0.62    0.71
  -2 -11   0    1.05    0.67
  -3 -11   0    2.04    0.93
  -3  11   0    1.51    0.92
  -3  11   0    3.38    1.03
   3  11   0    1.76    0.76
   3 -11   0    1.98    0.83
   4  11   0    0.30    0.80
  -4  11   0    1.48    1.02
  -4 -11   0    1.22    0.74
   4 -11   0    0.79    0.77
  -4  11   0    0.89    0.94
   0 -12   0    1.30    0.79
   0  12   0    0.89    0.74
   1 -12   0   17.73    1.82
   1  12   0   17.81    1.72
  -2  12   0    4.45    1.08
   2 -12   0    3.34    1.01
   2  12   0    2.63    0.94
  -2 -12   0    2.02    0.84
   3  12   0    0.75    0.79
  -3  12   0    0.74    0.99
   3 -12   0    0.38    0.68
  -3  12   0    0.33    0.98
  -3 -12   0    1.38    0.85
  -4  12   0   -0.05    1.03
  -4 -12   0    0.93    0.82
   4  12   0    1.06    0.95
   0 -13   0    0.90    0.73
   0  13   0    0.81    0.70
  -1  13   0    3.05    0.95
   1  13   0    1.76    0.82
   1 -13   0    0.51    0.75
   2 -13   0    1.10    0.81
  -2 -13   0   -0.28    0.74
   2  13   0    0.52    0.73
   3  13   0    1.57    1.00
  -3 -13   0    0.45    0.79
   0 -14   0    0.89    0.91
   0  14   0    0.93    0.79
   1  14   0    8.73    1.44
   1 -14   0    7.63    1.52
   2  14   0    4.85    1.24
   7   0  -1    3.18    1.14
  -7   0   1    2.27    0.95
  -6   0   1    0.11    0.59
   6   0  -1    0.72    0.79
   5   0  -1    0.05    0.49
  -5   0   1    0.36    0.45
  -5   0   1   -0.44    0.46
   4   0  -1    0.18    0.43
   4   0  -1    0.13    0.39
   4   0  -1   -0.26    0.30
  -4   0   1    0.15    0.39
   3   0  -1  111.56    3.10
  -3   0   1  112.32    2.87
   3   0  -1  107.17    3.13
   3   0  -1  111.27    2.68
  -2   0   1    0.04    0.20
   2   0  -1    0.10    0.26
   2   0  -1   -0.09    0.19
   2   0  -1   -0.13    0.22
   1   0  -1 2546.17   47.88
   1   0  -1 2542.88   46.53
   1   0  -1 2489.67   46.03
   1   0  -1 2294.22   44.06
   0   0  -1   -0.43    0.03
   1   0   1 1254.68   23.02
   1   0   1 1233.87   23.10
   1   0   1 1196.49   22.08
  -1   0  -1 1247.41   22.27
   2   0   1    0.01    0.26
   2   0   1    0.05    0.16
   2   0   1   -0.30    0.26
  -2   0  -1   -0.10    0.21
   3   0   1   65.13    1.72
  -3   0  -1   64.21    1.95
   3   0   1   62.60    2.19
   3   0   1   66.79    2.29
  -4   0  -1    0.33    0.37
  -4   0  -1    0.31    0.38
   4   0   1   -0.64    0.33
  -5   0  -1    4.72    0.99
   5   0   1    5.82    1.11
  -6   0  -1    0.68    0.57
   6   0   1    0.49    0.71
   7   0   1    3.99    1.18
  -7   0  -1    2.05    0.90
   7  -1  -1    2.78    1.02
  -7   1   1    1.82    0.99
   7   1  -1    3.01    1.10
  -7  -1   1    2.50    0.93
   6   1  -1   11.33    1.57
   6  -1  -1   11.23    1.59
  -6  -1   1   11.06    1.43
  -6   1   1   11.24    1.47
   5   1  -1    4.31    0.90
  -5   1   1    3.93    0.88
   5   1  -1    2.48    0.81
   5  -1  -1    2.17    0.81
  -5  -1   1    3.83    0.77
   4   1  -1  111.23    3.42
  -4   1   1  109.31    2.94
  -4   1   1   93.16    3.22
   4  -1  -1  113.26    3.56
   4  -1  -1  110.88    2.97
  -4  -1   1  110.24    3.21
   4   1  -1  108.28    3.43
   3  -1  -1   10.34    0.71
   3   1  -1    9.98    0.89
  -3  -1   1    9.36    0.81
  -3   1   1   10.29    0.67
   3   1  -1   11.64    0.89
  -3   1   1    9.26    0.85
   3   1  -1    9.53    0.61
   3  -1  -1   11.19    0.98
   2   1  -1   19.96    0.94
   2  -1  -1   21.40    0.87
   2  -1  -1   20.02    1.00
  -2   1   1   22.09    0.98
  -2   1   1   21.40    0.78
   2   1  -1   20.41    0.75
   2   1  -1   19.81    0.97
  -2  -1   1   21.21    0.94
  -1  -1   1    4.76    0.30
   1  -1  -1    4.86    0.41
  -1   1   1    4.29    0.34
   1  -1  -1    4.96    0.28
   1  -1  -1    5.03    0.38
  -1  -1   1    4.66    0.39
   1   1  -1    4.43    0.32
   1   1  -1    4.25    0.37
   0  -1  -1   57.06    1.35
   0  -1   1   57.95    1.38
   0  -1  -1   57.96    1.35
   0   1  -1   68.74    1.42
   0   1  -1   60.02    1.34
   0   1   1   59.28    1.31
   0   1   1   61.94    1.46
   1   1   1 3421.34   65.20
   1  -1   1 3553.37   67.69
  -1  -1  -1 3446.57   64.05
   1  -1   1 3464.69   63.66
  -1   1  -1 3488.00   64.50
  -2   1  -1  130.57    2.74
   2  -1   1  122.44    2.81
   2   1   1  124.01    3.15
   2   1   1  128.52    2.51
   2  -1   1  124.91    3.21
  -2  -1  -1  124.37    2.99
   2   1   1  123.74    3.07
  -2   1  -1  126.88    3.07
  -3   1  -1   -0.16    0.34
   3   1   1    0.18    0.31
   3   1   1   -0.13    0.32
   3  -1   1   -0.28    0.35
   3   1   1    0.13    0.19
  -3  -1  -1    0.07    0.33
  -3   1  -1    0.06    0.27
   3  -1   1   -0.08    0.25
  -4   1  -1    0.26    0.40
   4   1   1    0.66    0.48
   4  -1   1   -0.04    0.35
   4  -1   1    0.55    0.51
  -4   1  -1    0.57    0.44
  -4  -1  -1   -0.30    0.36
   4   1   1    0.55    0.45
  -5  -1  -1   10.61    1.27
   5   1   1   10.23    1.30
  -5  -1  -1    9.00    1.06
  -5   1  -1   10.05    1.30
   5  -1   1   10.55    1.41
   6   1   1    0.45    0.77
  -6  -1  -1    0.01    0.57
  -6   1  -1    1.22    0.66
   6  -1   1    0.28    0.66
  -7  -1  -1    1.47    0.85
   7   1   1    0.87    0.90
  -7   1  -1    1.69    0.85
   7  -1   1    2.46    1.16
  -7   2   1    1.41    0.79
  -7  -2   1    1.14    0.74
   7   2  -1    1.05    0.84
   7  -2  -1    0.51    0.83
   6   2  -1    9.84    1.44
  -6   2   1    8.92    1.37
   6   2  -1    7.76    1.33
   6  -2  -1   12.65    1.65
  -5  -2   1    0.04    0.48
   5  -2  -1    0.06    0.55
   5   2  -1    1.19    0.64
   5   2  -1    0.04    0.55
  -5   2   1    0.37    0.56
   4  -2  -1   16.56    1.07
   4  -2  -1   15.22    1.36
  -4   2   1   15.25    1.26
  -4  -2   1   14.44    1.11
   4   2  -1   17.22    1.24
   4   2  -1   15.57    1.21
  -3  -2   1   31.80    1.05
   3  -2  -1   31.15    1.55
   3  -2  -1   31.35    1.31
  -3   2   1   32.22    1.44
   3   2  -1   32.38    1.43
  -3  -2   1   31.33    1.43
  -3   2   1   30.98    1.09
   3   2  -1   29.32    1.45
   2  -2  -1   49.11    1.74
  -2  -2   1   47.56    1.61
   2   2  -1   51.48    1.57
  -2  -2   1   49.43    1.29
  -2   2   1   49.22    1.58
   2   2  -1   49.09    1.67
   2  -2  -1   48.76    1.21
   2  -2  -1   48.92    1.57
  -1   2   1   33.96    1.05
   1  -2  -1   34.02    0.81
  -1  -2   1   34.74    1.13
   1   2  -1   31.07    1.10
   1  -2  -1   31.59    1.08
   1   2  -1   35.40    0.99
  -1  -2   1   35.40    0.96
   0   2  -1   82.35    1.82
   0  -2  -1   86.32    1.86
   0  -2   1   83.17    1.92
   0   2   1   85.82    1.84
   0   2   1   82.35    1.97
   0  -2  -1   82.55    1.87
   0  -2   1   83.14    1.80
   0   2  -1   85.16    1.95
  -1   2  -1   75.61    1.92
   1   2   1   71.98    1.86
   1  -2   1   74.66    1.91
  -1  -2  -1   76.62    1.58
   1  -2   1   74.48    1.99
   1   2   1   74.60    1.93
  -1  -2  -1   74.60    1.93
   2  -2   1   80.32    2.16
   2  -2   1   78.78    2.41
  -2  -2  -1   84.01    1.66
   2   2   1   84.27    2.32
  -2  -2  -1   78.80    2.28
  -2   2  -1   83.24    2.31
  -2   2  -1   82.88    1.77
   2   2   1   81.92    2.32
   3   2   1   40.92    1.71
  -3   2  -1   42.17    1.73
  -3   2  -1   43.72    1.29
  -3  -2  -1   40.26    1.65
   3  -2   1   43.54    1.54
   3  -2   1   40.34    1.82
  -3  -2  -1   44.18    1.06
   3   2   1   40.68    1.73
   4   2   1    1.80    0.61
   4  -2   1    2.38    0.55
  -4  -2  -1    1.43    0.57
  -4   2  -1    0.57    0.46
   4   2   1    1.32    0.61
   4  -2   1    0.98    0.56
  -5  -2  -1   14.01    1.33
   5   2   1   14.90    1.52
   5   2   1   16.15    1.55
  -5   2  -1   16.39    1.55
   5  -2   1   14.76    1.58
  -6  -2  -1   12.17    1.53
   6   2   1   10.71    1.53
   6  -2   1   12.06    1.67
  -6   2  -1   10.63    1.45
  -7   2  -1    2.14    1.00
   7   2   1    1.74    0.96
   7  -2   1    1.30    0.96
  -7  -2  -1    0.35    0.76
   7  -3  -1   -0.45    0.80
  -7  -3   1    1.41    0.72
  -7   3   1    0.15    0.78
   6  -3  -1    5.77    1.18
  -6  -3   1    5.52    1.10
   6   3  -1    5.88    1.11
   6   3  -1    6.28    1.19
  -6   3   1    6.34    1.23
  -5   3   1   17.46    1.55
   5  -3  -1   13.95    1.56
   5   3  -1   14.18    1.41
  -5  -3   1   15.67    1.44
   5   3  -1   12.85    1.42
   4  -3  -1   27.28    1.42
   4  -3  -1   22.23    1.53
  -4  -3   1   23.32    1.45
   4   3  -1   21.84    1.39
   4   3  -1   21.90    1.44
  -4   3   1   22.84    1.43
  -3   3   1    4.41    0.69
   3  -3  -1    4.32    0.77
   3   3  -1    4.31    0.63
   3   3  -1    4.20    0.72
   3  -3  -1    4.87    0.68
  -3  -3   1    4.94    0.76
  -3   3   1    5.16    0.41
  -3  -3   1    4.87    0.45
  -2  -3   1   32.02    1.01
   2   3  -1   31.67    1.33
   2  -3  -1   31.13    1.42
   2  -3  -1   32.66    0.81
  -2   3   1   33.40    1.31
   2   3  -1   33.31    1.22
  -2  -3   1   28.80    1.31
   2  -3  -1   30.32    1.28
  -1  -3   1   35.36    1.24
  -1  -3   1   36.27    1.11
  -1   3   1   33.72    1.18
   1   3  -1   36.13    1.29
   1   3  -1   35.60    1.08
   1  -3  -1   34.80    0.91
   1  -3  -1   36.30    1.28
   0  -3  -1  250.30    5.05
   0  -3   1  254.52    5.12
   0   3  -1  251.80    5.10
   0  -3   1  252.48    4.92
   0   3  -1  248.54    5.05
   0   3   1  254.54    5.23
   0  -3  -1  246.88    4.94
   0   3   1  245.06    4.96
  -1  -3  -1  506.91    9.80
   1  -3   1  502.90    9.78
   1   3   1  499.17    9.62
  -1   3  -1  499.76    9.68
   1  -3   1  517.19   10.08
   1   3   1  503.48    9.95
  -1  -3  -1  514.70    9.41
  -2   3  -1   58.07    1.91
  -2  -3  -1   59.69    1.33
   2  -3   1   58.03    1.87
   2  -3   1   60.18    2.05
   2   3   1   55.39    1.88
  -2  -3  -1   59.42    1.94
   2   3   1   58.99    1.88
  -3   3  -1    0.15    0.21
   3  -3   1    0.39    0.36
  -3  -3  -1    0.20    0.38
   3   3   1    0.68    0.40
   3   3   1    0.01    0.33
  -3   3  -1   -0.01    0.36
   3  -3   1    0.71    0.49
   4  -3   1   11.03    1.00
   4   3   1    9.19    1.10
  -4   3  -1   10.84    1.12
   4  -3   1    9.46    1.19
  -4  -3  -1    9.17    1.04
   4   3   1   10.71    1.19
   5   3   1   -0.14    0.55
   5   3   1    0.19    0.56
  -5   3  -1   -0.18    0.48
   5  -3   1   -0.13    0.55
  -5  -3  -1   -0.05    0.56
   6   3   1    3.87    1.02
  -6   3  -1    4.67    1.09
   6  -3   1    5.16    1.20
   6   3   1    4.31    0.99
  -6  -3  -1    4.32    1.02
   7   3   1    5.84    1.38
  -7   3  -1    5.63    1.36
  -7   4   1    2.64    0.95
  -6  -4   1    3.44    0.99
   6  -4  -1    3.59    1.06
  -6   4   1    6.51    1.18
   6   4  -1    4.99    1.04
   5  -4  -1   33.00    2.14
   5  -4  -1   40.28    1.97
   5   4  -1   33.90    2.08
   5   4  -1   39.56    2.08
  -5   4   1   33.82    1.98
  -5  -4   1   35.48    2.05
   4  -4  -1    0.32    0.53
  -4   4   1    0.11    0.46
   4  -4  -1   -0.32    0.44
   4   4  -1   -0.13    0.40
   4   4  -1    0.14    0.45
  -4  -4   1    0.23    0.49
   3  -4  -1   18.95    1.34
   3   4  -1   20.02    1.14
   3  -4  -1   21.75    1.26
  -3   4   1   20.85    1.23
  -3  -4   1   19.92    0.86
   3   4  -1   17.25    1.22
  -3  -4   1   19.23    1.27
  -2  -4   1  160.58    3.45
   2   4  -1  157.45    3.94
   2   4  -1  154.32    3.67
   2  -4  -1  158.12    4.10
  -2  -4   1  156.90    3.98
   2  -4  -1  161.76    3.98
  -2   4   1  156.85    3.81
   1  -4  -1  145.58    2.95
  -1   4   1  142.45    3.34
  -1  -4   1  140.19    3.42
   1   4  -1  150.29    3.49
  -1  -4   1  144.69    3.26
   1  -4  -1  143.00    3.49
   1   4  -1  143.34    3.21
  -1   4   1  144.88    3.58
   0   4   1    2.37    0.44
   0   4   1    1.49    0.39
   0   4  -1    2.55    0.38
   0  -4  -1    1.93    0.35
   0  -4   1    1.88    0.34
   0  -4   1    2.26    0.44
   0   4  -1    1.92    0.46
   0  -4  -1    2.33    0.43
  -1   4  -1    3.40    0.55
   1   4   1    3.24    0.50
  -1  -4  -1    3.16    0.40
  -1  -4  -1    4.09    0.54
   1  -4   1    3.56    0.54
   1  -4   1    3.61    0.51
   1  -4   1    4.10    0.28
   1   4   1    4.34    0.51
   2   4   1   64.14    2.04
  -2  -4  -1   65.50    1.58
   2   4   1   65.67    2.12
   2  -4   1   60.73    2.05
  -2   4  -1   63.12    2.13
   2  -4   1   64.23    2.22
  -2  -4  -1   63.41    2.13
   3  -4   1    6.52    0.80
   3   4   1    5.54    0.83
  -3   4  -1    6.47    0.84
  -3  -4  -1    6.94    0.89
   3   4   1    5.29    0.74
   3  -4   1    5.76    0.89
   4  -4   1   13.32    1.40
  -4   4  -1   12.99    1.27
   4  -4   1   11.90    1.13
   4   4   1   13.60    1.23
   4   4   1   10.78    1.23
  -4  -4  -1   12.59    1.24
   5   4   1   -0.43    0.48
  -5  -4  -1    0.33    0.64
   5  -4   1   -0.63    0.49
  -5   4  -1   -0.53    0.49
   5   4   1   -0.27    0.44
   6   4   1    1.17    0.76
   6  -4   1    0.40    0.75
  -6   4  -1    1.17    0.76
   6   4   1    1.26    0.73
  -6  -4  -1    1.51    0.78
  -7  -5   1    2.20    1.09
  -7   5   1    2.87    1.20
   6   5  -1    3.22    0.88
  -6  -5   1    5.06    1.19
   6  -5  -1    4.37    1.08
  -6   5   1    5.04    1.05
  -5  -5   1    8.19    1.25
   5  -5  -1    5.82    1.04
   5  -5  -1    4.78    1.09
  -5   5   1    6.20    1.09
   5   5  -1    7.55    1.24
   4  -5  -1   10.03    1.30
   4   5  -1   12.10    1.31
  -4  -5   1   12.29    1.32
   4   5  -1   12.51    1.17
   4  -5  -1   14.17    1.31
  -4   5   1   10.03    1.17
   3  -5  -1    3.74    0.76
   3   5  -1    3.17    0.63
   3   5  -1    3.77    0.75
  -3   5   1    3.03    0.68
   3  -5  -1    2.37    0.70
  -3  -5   1    3.78    0.76
  -2   5   1   89.60    2.69
   2   5  -1   94.78    2.52
   2   5  -1   92.58    2.79
  -2  -5   1   88.42    2.81
  -2  -5   1   94.26    2.40
   2  -5  -1   93.00    2.86
   2  -5  -1   91.14    2.93
  -1   5   1   26.75    1.29
   1  -5  -1   28.38    1.30
  -1   5   1   24.90    1.24
   1  -5  -1   27.00    0.91
  -1  -5   1   27.63    1.17
   1   5  -1   27.81    1.09
   1   5  -1   28.73    1.34
  -1  -5   1   28.21    1.26
   0  -5  -1    9.87    0.75
   0   5   1   11.33    0.79
   0   5  -1   10.04    0.71
   0   5  -1    9.05    0.83
   0  -5   1   11.27    0.81
   0   5   1    9.70    0.77
   0  -5  -1   12.85    0.73
   0  -5   1   11.98    0.68
   1  -5   1    8.44    0.44
   1  -5   1    6.72    0.75
  -1  -5  -1    8.52    0.77
   1   5   1    6.43    0.69
  -1   5  -1    7.70    0.71
  -1   5  -1    7.16    0.81
  -1  -5  -1    7.49    0.63
   1   5   1    7.52    0.70
   2  -5   1    3.76    0.65
  -2  -5  -1    2.79    0.63
  -2  -5  -1    4.22    0.46
   2   5   1    3.73    0.65
  -2   5  -1    4.84    0.77
   2   5   1    3.42    0.57
   2  -5   1    4.57    0.74
  -3   5  -1    1.83    0.64
   3   5   1    2.29    0.59
   3   5   1    2.00    0.62
   3  -5   1    2.03    0.59
   3  -5   1    2.21    0.68
  -3  -5  -1    2.43    0.67
   4  -5   1   24.64    1.54
   4   5   1   20.15    1.54
  -4  -5  -1   19.74    1.47
   4  -5   1   21.62    1.64
   4   5   1   24.36    1.51
  -4   5  -1   22.12    1.54
   5   5   1    0.69    0.64
  -5  -5  -1    0.43    0.65
   5  -5   1    0.61    0.62
   5   5   1    1.63    0.71
   5  -5   1    0.09    0.63
  -5   5  -1    0.61    0.65
   6   5   1    0.65    0.75
   6  -5   1   -0.55    0.74
  -6  -5  -1    0.58    0.73
  -6   5  -1   -0.05    0.73
  -6  -6   1    0.89    0.83
  -6   6   1    1.36    0.83
   6   6  -1   -0.26    0.61
   6  -6  -1    0.92    0.86
   5   6  -1    1.09    0.69
  -5   6   1    1.34    0.74
   5  -6  -1    1.63    0.80
   5  -6  -1    2.50    0.93
  -5  -6   1    2.61    0.90
  -4   6   1    7.50    1.08
   4  -6  -1    8.10    1.27
   4   6  -1    7.06    1.13
  -4  -6   1    8.34    1.23
   4  -6  -1    7.60    1.15
  -3  -6   1   44.59    2.05
   3   6  -1   40.88    1.69
   3  -6  -1   41.86    2.16
   3   6  -1   40.93    2.01
  -3   6   1   42.55    1.99
   3  -6  -1   42.96    2.02
   2  -6  -1   34.12    1.68
  -2  -6   1   31.90    1.57
   2   6  -1   32.24    1.34
  -2   6   1   30.49    1.64
  -2   6   1   32.27    1.61
  -2  -6   1   32.44    1.34
   2   6  -1   30.96    1.60
   1   6  -1   26.86    1.40
   1  -6  -1   28.08    1.39
   1  -6  -1   25.44    0.96
   1   6  -1   23.93    1.11
  -1   6   1   26.21    1.33
  -1  -6   1   24.08    1.23
  -1  -6   1   24.44    1.19
  -1   6   1   26.30    1.35
   0  -6  -1  225.38    5.17
   0  -6  -1  221.52    4.95
   0   6  -1  225.39    5.23
   0  -6   1  226.53    5.19
   0   6  -1  228.65    5.12
   0  -6   1  227.54    4.92
   0   6   1  226.67    5.26
   0   6   1  227.48    5.13
   1  -6   1   61.07    2.17
   1   6   1   63.23    2.08
  -1   6  -1   61.03    2.23
  -1   6  -1   61.24    2.13
   1  -6   1   60.16    1.61
   1   6   1   58.84    2.10
  -1  -6  -1   62.26    2.13
  -1  -6  -1   64.08    1.96
  -2  -6  -1   22.91    1.04
  -2   6  -1   22.11    1.40
  -2  -6  -1   22.16    1.33
   2   6   1   21.73    1.34
   2  -6   1   23.69    1.40
   2   6   1   22.60    1.22
   2  -6   1   21.45    1.33
  -3  -6  -1   44.51    2.10
   3   6   1   43.88    1.88
   3  -6   1   44.40    2.20
  -3   6  -1   45.55    2.09
   3  -6   1   46.11    2.07
   3   6   1   42.93    2.05
   4  -6   1   19.25    1.58
   4   6   1   19.95    1.37
   4   6   1   18.03    1.59
  -4  -6  -1   19.58    1.53
   4  -6   1   18.02    1.68
  -4   6  -1   16.82    1.54
   5  -6   1    1.24    0.78
  -5   6  -1    0.76    0.64
  -5  -6  -1    0.05    0.63
   5  -6   1    1.37    0.71
   5   6   1    1.52    0.70
   6  -6   1    6.01    1.40
  -6   6  -1    6.69    1.31
  -6  -6  -1    5.38    1.27
   6   6   1    5.89    1.29
   6   7  -1    5.91    1.40
  -6   7   1    6.71    1.34
   6  -7  -1    9.31    1.77
  -6  -7   1    6.38    1.44
   5  -7  -1    0.32    0.72
   5   7  -1    2.14    0.81
  -5   7   1    0.38    0.67
  -5  -7   1    0.25    0.70
   5  -7  -1    0.83    0.71
   4  -7  -1    1.97    0.75
   4  -7  -1    0.06    0.65
  -4  -7   1    0.43    0.62
   4   7  -1    0.75    0.59
  -4   7   1    1.77    0.75
  -3  -7   1   22.15    1.56
  -3   7   1   20.26    1.59
   3  -7  -1   22.00    1.59
   3   7  -1   23.04    1.62
  -3   7   1   21.46    1.54
  -2   7   1   -0.07    0.60
  -2   7   1   -0.14    0.46
  -2  -7   1   -0.49    0.35
  -2  -7   1   -0.10    0.39
   2   7  -1   -0.58    0.43
   2  -7  -1    0.19    0.44
   2   7  -1   -0.11    0.33
  -1   7   1    6.60    0.89
  -1   7   1    5.29    0.83
   1  -7  -1    5.72    0.84
   1   7  -1    5.96    0.68
  -1  -7   1    7.26    0.82
   1  -7  -1    5.88    0.56
  -1  -7   1    7.01    0.83
   1   7  -1    5.30    0.82
   0  -7   1   98.69    3.02
   0   7   1  100.95    3.00
   0  -7  -1  103.73    2.86
   0  -7  -1  101.49    3.01
   0   7  -1   98.83    3.09
   0   7   1  104.86    3.07
   0  -7   1  102.67    2.78
   0   7  -1  105.23    2.93
  -1   7  -1    2.19    0.73
   1  -7   1    3.34    0.72
  -1  -7  -1    2.58    0.58
   1  -7   1    4.32    0.44
   1   7   1    3.15    0.69
   1   7   1    2.53    0.60
  -1   7  -1    3.67    0.70
  -1  -7  -1    2.46    0.58
  -2  -7  -1   32.27    1.69
   2   7   1   29.08    1.62
  -2   7  -1   38.74    1.89
  -2   7  -1   37.63    1.94
  -2  -7  -1   38.34    1.46
   2   7   1   34.55    1.60
   2  -7   1   33.30    1.74
  -3  -7  -1  137.69    4.29
  -3   7  -1  135.19    4.18
   3  -7   1  144.93    4.30
   3  -7   1  135.29    4.36
   3   7   1  136.12    3.92
   3   7   1  142.37    4.27
  -4   7  -1   -0.10    0.58
  -4  -7  -1    0.08    0.57
   4  -7   1   -0.33    0.58
   4  -7   1    0.41    0.59
   4   7   1    0.45    0.60
   5  -7   1    1.30    0.79
  -5   7  -1    1.61    0.78
   5  -7   1    1.73    0.87
  -5  -7  -1    1.02    0.76
   5   7   1    1.56    0.68
   6   7   1   -0.29    0.73
   6  -7   1   -0.14    0.92
  -6  -7  -1    0.68    0.94
  -6   7  -1    0.86    0.95
  -6   8   1    3.78    1.22
  -6  -8   1    3.69    1.31
  -5  -8   1   -0.25    0.73
   5  -8  -1   -0.05    0.76
   5   8  -1    1.12    0.72
   5  -8  -1    0.15    0.69
  -5   8   1    2.07    0.86
   4  -8  -1   22.58    1.74
  -4   8   1   23.98    1.76
  -4  -8   1   20.73    1.85
  -4   8   1   23.79    1.95
   4   8  -1   23.06    1.92
  -3   8   1    0.76    0.72
  -3  -8   1   -0.35    0.54
   3   8  -1   -0.52    0.47
   3  -8  -1   -0.27    0.56
  -3   8   1   -0.16    0.56
  -2   8   1   40.54    2.11
   2  -8  -1   41.45    2.10
   2   8  -1   47.30    2.20
  -2   8   1   48.85    2.31
  -2  -8   1   45.70    1.83
  -2  -8   1   49.70    2.16
   1   8  -1   88.67    3.03
  -1  -8   1   87.34    2.89
  -1  -8   1   95.19    2.92
   1   8  -1   91.32    2.75
   1  -8  -1   89.71    3.05
  -1   8   1   88.51    3.01
  -1   8   1   95.17    3.15
   0   8  -1    0.84    0.59
   0  -8   1    0.72    0.50
   0   8   1    0.01    0.48
   0   8   1    1.10    0.60
   0  -8   1    0.85    0.41
   0  -8  -1   -0.16    0.43
   0   8  -1    0.61    0.56
   0  -8  -1    0.13    0.40
  -1  -8  -1    6.06    0.83
  -1  -8  -1    4.88    0.83
   1  -8   1    5.35    0.91
  -1   8  -1    6.12    0.86
   1   8   1    7.24    0.97
  -1   8  -1    4.99    0.96
   1   8   1    6.39    0.88
   2   8   1   49.46    2.06
   2   8   1   52.72    2.28
   2  -8   1   46.97    2.23
  -2   8  -1   51.66    2.42
  -2  -8  -1   53.03    2.29
  -2   8  -1   53.15    2.39
   3   8   1   12.14    1.37
  -3   8  -1   10.51    1.36
  -3   8  -1   12.01    1.41
   3  -8   1   10.36    1.32
  -3  -8  -1   11.12    1.36
  -4  -8  -1    0.86    0.68
   4  -8   1    1.58    0.78
   4  -8   1    1.02    0.69
   4   8   1    1.40    0.72
  -4   8  -1   -0.20    0.70
  -5   8  -1   13.16    1.65
   5   8   1   13.22    1.68
   5  -8   1   11.51    1.73
   5  -8   1   11.80    1.55
  -5  -8  -1   11.36    1.65
  -6   8  -1    2.20    1.17
  -6  -8  -1    0.74    0.90
   5   9  -1    8.48    1.52
  -5   9   1    7.08    1.39
  -5  -9   1   10.44    1.66
  -5   9   1    8.16    1.40
   5  -9  -1    8.62    1.46
  -4   9   1    2.81    0.99
  -4   9   1    4.70    1.15
  -4  -9   1    3.69    0.99
   4   9  -1    4.60    1.13
   4  -9  -1    1.98    0.90
  -3  -9   1   -0.73    0.51
  -3   9   1    0.46    0.70
   3   9  -1    0.19    0.61
  -3   9   1    0.18    0.65
   3  -9  -1    0.00    0.57
  -2   9   1  100.55    3.59
  -2  -9   1   94.97    3.36
   2   9  -1   92.12    3.42
  -2   9   1   94.89    3.38
   2  -9  -1   88.32    3.40
  -1  -9   1   18.63    1.36
  -1  -9   1   19.45    1.32
  -1   9   1   16.98    1.46
   1   9  -1   17.60    1.49
   1  -9  -1   20.72    1.45
  -1   9   1   18.01    1.46
   0   9   1    0.06    0.56
   0  -9   1    1.21    0.62
   0   9  -1    0.58    0.61
   0  -9  -1    1.88    0.67
   0   9  -1    1.90    0.73
   0  -9  -1    1.24    0.56
   0   9   1    0.28    0.61
   0  -9   1    1.55    0.55
  -1   9  -1    1.19    0.65
   1   9   1    0.28    0.55
  -1  -9  -1    0.66    0.53
  -1   9  -1    0.41    0.71
   1   9   1   -0.04    0.53
   1  -9   1   -0.27    0.54
  -1  -9  -1    0.27    0.48
  -2  -9  -1   63.48    2.67
   2   9   1   61.64    2.61
  -2   9  -1   60.05    2.72
  -2   9  -1   62.61    2.72
   2  -9   1   58.84    2.63
   3  -9   1   -0.46    0.56
  -3   9  -1    0.11    0.69
   3   9   1   -0.41    0.48
  -3   9  -1   -0.34    0.64
  -3  -9  -1   -0.52    0.48
  -4  -9  -1    1.51    0.79
   4  -9   1    2.65    0.86
  -4   9  -1    1.50    0.88
  -4   9  -1    0.93    0.82
   4   9   1    2.74    0.87
  -5  -9  -1    6.76    1.40
  -5   9  -1    5.05    1.30
   5  -9   1    5.85    1.21
   5  -9   1    8.32    1.55
   5   9   1    7.76    1.41
  -5 -10   1    1.24    0.80
   5 -10  -1   -0.90    0.65
   5  10  -1    0.50    0.81
  -5  10   1    0.89    0.92
   4 -10  -1    1.10    0.88
  -4  10   1    0.31    0.86
  -4 -10   1    1.61    0.84
  -4  10   1    0.52    0.81
   4  10  -1    0.66    0.78
  -3 -10   1    0.18    0.58
  -3  10   1    0.53    0.82
  -3  10   1   -0.21    0.70
   3  10  -1    0.20    0.68
   3 -10  -1    0.28    0.66
  -2 -10   1   -0.07    0.57
  -2  10   1    0.51    0.71
   2  10  -1   -0.20    0.63
   2 -10  -1    0.28    0.58
  -2  10   1   -0.09    0.58
  -1 -10   1   15.50    1.40
   1  10  -1   17.23    1.58
  -1  10   1   19.07    1.57
   1 -10  -1   17.94    1.60
  -1  10   1   19.63    1.57
  -1 -10   1   20.86    1.43
   0  10   1    1.25    0.70
   0 -10  -1   -0.29    0.52
   0 -10   1    2.14    0.74
   0  10   1    0.21    0.61
   0  10  -1    0.43    0.62
   1  10   1   78.96    3.06
  -1  10  -1   83.10    3.24
   1 -10   1   77.28    3.11
  -1 -10  -1   77.46    2.87
  -1 -10  -1   78.25    2.95
  -1  10  -1   83.35    3.09
  -2  10  -1    2.85    0.91
   2 -10   1    2.51    0.84
   2  10   1    2.19    0.80
  -2  10  -1    3.21    1.04
  -2 -10  -1    1.19    0.68
  -3  10  -1    2.16    0.97
  -3  10  -1    3.46    1.15
  -3 -10  -1    3.64    0.94
   3  10   1    3.50    0.96
   3 -10   1    2.93    0.89
   4  10   1   17.97    1.89
  -4 -10  -1   20.20    1.95
   4 -10   1   17.63    1.85
  -4  10  -1   18.47    1.90
  -4  10  -1   15.13    1.83
  -5  10  -1    4.06    1.26
   5  10   1    2.97    1.12
   5 -10   1    4.88    1.20
  -5  10  -1    4.08    1.32
  -5 -10  -1    3.37    1.23
  -4  11   1    1.44    1.04
   4 -11  -1    1.38    0.89
  -4 -11   1    0.17    0.65
   4  11  -1    4.13    1.15
  -3 -11   1    1.48    0.84
  -3  11   1    0.67    0.87
   3  11  -1    0.43    0.78
  -3  11   1    0.84    0.84
   3 -11  -1    1.59    0.73
  -2  11   1    2.20    0.86
   2 -11  -1    1.95    0.79
  -2  11   1    1.52    0.88
   2  11  -1    1.49    0.80
  -2 -11   1    1.28    0.69
  -1  11   1    9.78    1.39
   1 -11  -1   11.83    1.46
  -1 -11   1   13.61    1.38
  -1 -11   1   14.56    1.47
   1  11  -1   14.67    1.52
  -1  11   1   12.02    1.39
   0  11   1   21.76    1.61
   0  11  -1   20.33    1.71
   0 -11   1   19.85    1.69
   0 -11  -1   17.13    1.59
  -1 -11  -1    9.56    1.24
   1 -11   1    8.87    1.28
  -1 -11  -1    8.15    1.18
   1  11   1    9.83    1.33
  -1  11  -1   10.79    1.39
  -2  11  -1    4.10    1.12
   2  11   1    2.85    0.92
  -2 -11  -1    2.03    0.77
   2 -11   1    2.91    0.93
  -2  11  -1    1.90    0.90
  -3  11  -1    7.79    1.38
  -3  11  -1    6.01    1.31
  -3 -11  -1    6.50    1.28
   3 -11   1    5.51    1.17
   3  11   1    6.56    1.26
  -4  11  -1    1.00    0.93
   4 -11   1    1.07    0.75
  -4  11  -1    1.77    1.08
  -4 -11  -1    2.17    0.92
   4  11   1    0.71    0.85
  -4  12   1    0.45    1.11
  -4 -12   1    1.43    0.83
   4  12  -1    1.57    1.01
  -3  12   1   -0.69    0.93
   3 -12  -1    1.26    0.86
   3  12  -1    0.67    0.80
  -3 -12   1   -0.31    0.75
   2 -12  -1    6.09    1.23
  -2 -12   1    5.79    1.15
  -2  12   1    5.06    1.20
   2  12  -1    8.23    1.39
  -2  12   1    6.59    1.33
  -1  12   1    4.33    1.07
  -1 -12   1    3.51    0.98
   1  12  -1    3.67    1.02
   1 -12  -1    3.32    1.00
   0 -12  -1   12.25    1.51
   0  12  -1   12.91    1.56
   0 -12   1   15.27    1.62
   0  12   1   16.22    1.60
   1  12   1    1.05    0.70
  -1  12  -1    0.33    0.68
   1 -12   1    0.47    0.63
  -2  12  -1    0.38    0.77
  -2 -12  -1    0.66    0.65
   2 -12   1    1.11    0.71
   2  12   1   -0.08    0.63
   3 -12   1    3.20    0.97
  -3  12  -1    5.43    1.34
   3  12   1    4.22    1.06
  -3 -12  -1    4.59    1.12
  -3  12  -1    7.16    1.37
   4  12   1    2.40    1.16
  -4  12  -1    1.54    1.20
  -4  12  -1    4.88    1.34
   3  13  -1    1.28    1.08
  -3 -13   1   -0.18    0.74
   2  13  -1    5.01    1.20
   2 -13  -1    2.30    0.97
  -2 -13   1    2.63    1.01
   1  13  -1    6.94    1.27
   1 -13  -1    7.25    1.36
   0  13   1   -0.02    0.71
   0 -13   1   -0.28    0.74
   0 -13  -1   -1.03    0.70
   0  13  -1    2.26    0.92
  -1  13  -1    2.47    0.88
   1  13   1    3.03    0.95
   1 -13   1    1.52    0.84
  -2 -13  -1    3.44    1.07
   2  13   1    5.61    1.27
   2 -13   1    4.78    1.24
  -2  13  -1    7.10    1.38
  -3 -13  -1    3.63    1.17
   3  13   1    4.53    1.31
   2  14  -1    3.77    1.25
   1  14  -1    2.18    0.95
   1 -14  -1   -0.53    0.83
   0 -14  -1    2.11    0.99
   0  14  -1    3.66    1.04
   0 -14   1    2.65    1.02
  -1  14  -1    2.74    0.97
   1 -14   1    0.23    0.80
   2  14   1    1.68    0.97
   7   0  -2   -1.67    0.73
  -7   0   2    1.77    0.83
  -6   0   2   31.21    2.05
   6   0  -2   30.99    2.18
  -5   0   2   -0.08    0.41
  -5   0   2   -0.01    0.48
   5   0  -2    0.26    0.51
   4   0  -2    5.60    0.87
   4   0  -2    6.74    0.94
  -4   0   2    9.96    0.90
   4   0  -2    7.34    0.73
   3   0  -2   -0.08    0.26
  -3   0   2   -0.12    0.25
   3   0  -2    0.16    0.37
   3   0  -2    0.05    0.31
   2   0  -2  103.77    2.61
   2   0  -2  103.55    2.69
   2   0  -2  108.76    2.55
   2   0  -2  109.54    2.50
   1   0  -2   -1.02    0.17
   1   0  -2   -0.48    0.20
   1   0  -2   -0.92    0.15
   1   0  -2   -0.64    0.19
   0   0  -2  284.97    5.36
   0   0  -2  291.05    5.39
   0   0   2  284.87    5.55
   0   0   2  285.14    5.37
  -1   0  -2    0.19    0.19
   1   0   2    0.02    0.21
   1   0   2   -0.10    0.14
  -1   0  -2   -0.18    0.16
  -2   0  -2   40.99    1.31
   2   0   2   41.52    1.52
   2   0   2   41.49    1.10
   3   0   2    0.30    0.23
  -3   0  -2    0.07    0.26
  -3   0  -2   -0.52    0.23
   3   0   2    0.03    0.35
  -4   0  -2    8.11    0.84
  -4   0  -2    7.14    0.99
   4   0   2    7.48    1.03
   5   0   2   -0.17    0.50
  -5   0  -2    0.39    0.47
   6   0   2   69.22    3.33
  -6   0  -2   64.47    3.17
   7   0   2    0.61    0.87
  -7   0  -2    1.74    0.88
   7   1  -2    4.94    1.18
   7  -1  -2    2.23    0.96
  -7  -1   2    4.78    1.17
  -7   1   2    4.95    1.18
   6   1  -2    3.93    1.01
  -6  -1   2    3.97    0.91
   6  -1  -2    1.72    0.89
  -6   1   2    3.68    0.91
   5   1  -2    1.50    0.66
   5  -1  -2    2.03    0.71
   5   1  -2    1.93    0.67
  -5   1   2    2.06    0.71
  -5  -1   2    3.03    0.72
   4   1  -2    5.91    0.86
  -4  -1   2    4.53    0.74
  -4   1   2    4.61    0.79
   4   1  -2    4.84    0.84
   4   1  -2    6.94    0.67
   4  -1  -2    5.27    0.69
   4  -1  -2    4.26    0.85
  -4   1   2    5.41    0.69
   3   1  -2   24.33    1.24
  -3  -1   2   25.26    1.23
   3   1  -2   25.98    1.03
   3   1  -2   25.36    1.29
  -3   1   2   25.25    1.08
   3  -1  -2   26.58    1.15
   3  -1  -2   22.94    1.28
  -3   1   2   23.88    1.22
  -2  -1   2  151.60    3.53
   2   1  -2  155.43    3.27
   2   1  -2  153.76    3.53
   2  -1  -2  155.92    3.29
   2  -1  -2  153.20    3.70
   2  -1  -2  150.67    3.43
   1   1  -2   60.55    1.54
   1   1  -2   59.68    1.57
  -1   1   2   61.59    1.43
  -1  -1   2   60.33    1.46
   1   1  -2   64.45    1.44
   1  -1  -2   60.51    1.62
   1  -1  -2   60.35    1.54
   1  -1  -2   62.91    1.43
   0  -1  -2 2099.17   38.62
   0   1  -2 1977.84   38.87
   0  -1  -2 2063.36   38.95
   0   1   2 2034.05   40.84
   0   1  -2 2091.30   38.43
   0  -1   2 2041.64   40.16
   0  -1   2 2044.26   38.80
  -1  -1  -2  911.45   16.59
   1  -1   2  892.51   17.15
   1  -1   2  926.67   16.52
  -1   1  -2  898.71   16.44
  -1   1  -2  900.24   16.41
   1   1   2  897.07   16.40
   2  -1   2   27.47    0.97
   2  -1   2   25.62    1.20
  -2   1  -2   28.14    1.19
  -2   1  -2   28.03    0.94
   2   1   2   27.94    1.18
  -2  -1  -2   27.26    1.13
   2   1   2   28.28    0.68
   2   1   2   29.23    1.25
  -3   1  -2   40.95    1.72
  -3  -1  -2   41.59    1.60
   3  -1   2   40.09    1.35
   3   1   2   40.85    1.76
   3   1   2   41.91    1.09
  -3   1  -2   39.46    1.36
   3   1   2   42.63    1.75
   3  -1   2   35.88    1.71
  -4   1  -2    4.65    0.84
   4   1   2    4.71    0.87
  -4   1  -2    6.33    0.71
   4   1   2    5.07    0.89
   4  -1   2    6.08    0.97
  -4  -1  -2    3.88    0.71
   5  -1   2    2.47    0.82
   5   1   2    1.43    0.69
  -5   1  -2    2.35    0.81
  -5  -1  -2    2.78    0.77
  -5  -1  -2    2.70    0.76
  -6   1  -2    0.70    0.66
   6  -1   2    3.20    1.04
   6   1   2    1.36    0.79
  -6  -1  -2    3.15    0.91
  -7  -1  -2    1.62    0.96
   7   1   2    0.82    0.92
   7  -1   2    2.14    0.98
  -7   1  -2   -0.62    0.75
  -7   2   2   -0.10    0.79
   7   2  -2    0.50    0.90
   7  -2  -2    1.50    0.94
  -7  -2   2    0.70    0.59
   6  -2  -2    1.79    0.87
   6   2  -2    1.09    0.76
  -6  -2   2    2.75    0.82
  -6   2   2    2.36    0.82
   6   2  -2    1.63    0.74
  -5  -2   2   26.10    1.61
   5  -2  -2   21.00    1.66
   5   2  -2   28.50    1.79
  -5   2   2   24.14    1.61
   5   2  -2   25.63    1.70
   4   2  -2   46.98    2.06
  -4  -2   2   45.23    1.97
   4  -2  -2   44.14    2.14
  -4   2   2   43.77    1.99
   4  -2  -2   47.03    1.85
   4   2  -2   45.26    1.99
   3  -2  -2   74.67    2.29
   3  -2  -2   78.13    2.63
  -3  -2   2   76.88    2.44
   3   2  -2   74.85    2.35
  -3  -2   2   80.70    2.03
  -3   2   2   76.14    2.40
  -3   2   2   80.44    2.04
   3   2  -2   75.22    2.48
  -2   2   2    2.56    0.44
   2   2  -2    3.74    0.54
   2  -2  -2    2.63    0.44
  -2  -2   2    3.72    0.39
   2  -2  -2    4.38    0.36
  -2  -2   2    3.19    0.50
   2   2  -2    3.62    0.43
   2  -2  -2    2.82    0.53
   1   2  -2   10.07    0.44
   1   2  -2    9.50    0.59
   1  -2  -2   10.72    0.47
   1  -2  -2   10.51    0.63
  -1  -2   2   10.04    0.55
   1   2  -2    9.53    0.61
  -1   2   2   10.48    0.55
   0  -2   2 2402.51   44.14
   0  -2   2 2531.09   47.88
   0   2   2 2396.10   45.65
   0   2  -2 2650.76   46.76
   0   2   2 2516.69   44.71
   0   2  -2 2352.59   43.70
   0  -2  -2 2395.15   44.07
   0  -2  -2 2483.55   45.57
   1   2   2 9913.87  187.58
   1   2   2 9998.96  179.96
  -1  -2  -2 9964.78  180.80
   1  -2   2 9953.88  186.89
   1  -2   2 9996.00  182.69
  -1  -2  -2 9742.54  181.27
  -1   2  -2 9651.71  180.98
  -1   2  -2 9843.41  180.25
  -2   2  -2    7.08    0.70
  -2  -2  -2    9.63    0.76
   2   2   2   10.11    0.77
   2  -2   2    9.10    0.75
  -2   2  -2    8.24    0.43
   2   2   2    8.31    0.73
   2  -2   2    7.79    0.61
   3   2   2    5.42    0.76
  -3   2  -2    2.79    0.62
  -3   2  -2    4.87    0.47
   3  -2   2    4.12    0.57
   3   2   2    3.56    0.66
  -3  -2  -2    4.21    0.69
   3  -2   2    4.23    0.73
   4  -2   2   76.71    2.34
  -4  -2  -2   69.67    2.58
   4   2   2   80.67    2.90
   4  -2   2   73.57    2.90
  -4   2  -2   72.70    2.73
   4   2   2   74.74    2.78
  -5  -2  -2    1.10    0.67
   5   2   2    1.56    0.71
   5  -2   2    2.25    0.79
   5   2   2    1.40    0.69
  -5   2  -2    2.03    0.78
  -6  -2  -2    6.13    1.15
   6  -2   2    5.89    1.22
   6   2   2    4.38    1.11
  -6   2  -2    4.19    1.05
   7   2   2   -0.18    0.83
   7  -2   2    2.36    1.08
  -7  -2  -2    0.57    0.75
  -7   2  -2    1.83    0.82
   7  -3  -2    1.87    1.03
  -7   3   2    1.56    0.91
   6  -3  -2    1.12    0.80
   6   3  -2    1.01    0.78
   6   3  -2    1.56    0.71
  -6  -3   2    1.76    0.80
  -6   3   2    2.14    0.78
   5   3  -2   61.97    2.63
  -5   3   2   60.43    2.64
   5   3  -2   59.58    2.71
  -5  -3   2   57.74    2.56
   5  -3  -2   57.82    2.80
   5  -3  -2   64.25    2.50
  -4  -3   2   10.53    1.12
  -4   3   2   11.55    1.09
   4   3  -2    9.52    1.11
   4   3  -2   11.35    1.07
   4  -3  -2   13.87    1.34
   4  -3  -2   12.18    1.07
  -3  -3   2   74.46    2.50
  -3   3   2   75.96    1.86
   3   3  -2   75.63    2.52
  -3  -3   2   75.89    1.99
   3  -3  -2   76.68    2.39
   3  -3  -2   72.29    2.63
   3   3  -2   72.10    2.30
  -3   3   2   72.15    2.35
  -2  -3   2  746.61   14.37
  -2   3   2  752.79   14.01
   2   3  -2  752.96   14.38
   2   3  -2  723.66   14.18
   2  -3  -2  733.03   14.28
  -2  -3   2  761.22   13.89
   2  -3  -2  758.52   13.64
   2  -3  -2  739.92   14.87
   1  -3  -2  282.40    5.25
  -1  -3   2  265.32    5.45
   1   3  -2  263.97    5.59
   1   3  -2  278.11    5.38
  -1   3   2  272.78    5.38
  -1   3   2  271.79    5.86
   0  -3  -2  141.61    3.09
   0   3   2  141.40    3.32
   0   3  -2  142.63    3.01
   0   3  -2  142.79    3.24
   0  -3  -2  144.60    3.12
   0   3   2  144.41    3.03
   0  -3   2  141.32    3.21
   0   3  -2  139.75    2.98
   1   3   2  635.71   12.55
   1  -3   2  635.69   12.23
  -1   3  -2  638.50   12.15
   1  -3   2  659.34   12.57
  -1   3  -2  653.47   11.80
  -1  -3  -2  644.75   11.80
  -1  -3  -2  638.06   12.25
   1   3   2  634.02   12.00
   2   3   2   74.73    2.25
   2  -3   2   76.08    2.37
   2   3   2   71.33    2.24
   2  -3   2   76.36    2.22
  -2   3  -2   74.50    2.25
  -2  -3  -2   71.33    2.26
   3   3   2   25.71    1.38
   3   3   2   24.92    1.38
   3  -3   2   26.36    1.27
  -3  -3  -2   25.55    1.37
   3  -3   2   25.67    1.49
  -3   3  -2   25.96    1.42
  -4   3  -2   41.75    2.04
  -4  -3  -2   43.16    2.01
   4   3   2   42.77    2.06
   4   3   2   45.30    2.09
   4  -3   2   41.69    1.77
   4  -3   2   41.20    2.14
   5   3   2    4.38    1.01
  -5   3  -2    4.39    0.94
   5  -3   2    4.36    1.02
  -5  -3  -2    3.00    0.84
   5   3   2    4.47    1.01
  -6  -3  -2    0.04    0.64
   6  -3   2    2.14    0.80
  -6   3  -2   -0.22    0.66
   6   3   2    0.05    0.64
   6   3   2   -0.78    0.63
   7   3   2    2.96    1.10
  -7   3  -2    0.76    0.99
  -7   4   2    0.42    0.84
  -6  -4   2   -0.25    0.67
  -6   4   2    0.19    0.58
   6   4  -2    0.93    0.63
   6  -4  -2    0.08    0.67
   5  -4  -2    5.30    1.12
   5  -4  -2    4.69    0.93
  -5  -4   2    4.92    1.01
  -5   4   2    4.19    0.94
   5   4  -2    4.19    0.86
   5   4  -2    4.77    1.01
   4   4  -2    5.72    0.88
  -4  -4   2    5.53    0.95
   4  -4  -2    5.53    0.89
   4   4  -2    5.77    0.95
  -4   4   2    6.61    0.94
   4  -4  -2    4.93    0.97
  -3  -4   2   11.51    1.06
  -3  -4   2   11.53    0.72
   3  -4  -2   11.25    1.13
   3   4  -2    9.00    0.98
   3  -4  -2   11.22    1.03
   3   4  -2   10.32    0.81
  -3   4   2    9.39    0.91
   2  -4  -2    0.71    0.43
  -2  -4   2    1.17    0.41
   2   4  -2    1.09    0.41
   2  -4  -2    1.23    0.21
   2   4  -2    1.16    0.32
  -2   4   2    1.54    0.46
   2  -4  -2    1.61    0.47
  -2  -4   2    1.35    0.38
   1   4  -2  265.55    5.27
   1  -4  -2  265.64    5.64
  -1   4   2  257.70    5.33
   1  -4  -2  267.51    5.12
  -1   4   2  256.50    5.79
   1   4  -2  256.49    5.57
  -1  -4   2  258.99    5.41
  -1  -4   2  252.89    5.53
   0  -4  -2    1.52    0.37
   0   4   2    1.27    0.36
   0  -4  -2    2.09    0.38
   0   4  -2    1.15    0.41
   0  -4   2    1.28    0.29
   0   4   2    2.27    0.47
   0  -4   2    1.80    0.42
   0   4  -2    1.47    0.29
   1   4   2  151.75    3.69
   1  -4   2  161.41    3.07
   1   4   2  152.75    3.55
   1  -4   2  151.80    3.65
  -1   4  -2  150.98    3.69
  -1  -4  -2  157.17    3.32
  -1  -4  -2  154.25    3.70
   1  -4   2  151.90    3.70
   2   4   2  190.64    4.62
  -2  -4  -2  194.31    3.80
   2  -4   2  190.42    4.75
   2  -4   2  192.90    4.58
   2   4   2  195.60    4.56
  -2  -4  -2  190.54    4.65
  -2   4  -2  193.88    4.61
  -3  -4  -2    0.32    0.46
  -3   4  -2    0.23    0.47
   3   4   2   -0.16    0.32
   3   4   2    0.02    0.39
   3  -4   2    0.12    0.51
   3  -4   2   -0.29    0.32
   4   4   2    4.83    0.89
   4  -4   2    4.07    0.95
  -4   4  -2    4.54    0.87
   4   4   2    3.69    0.82
   4  -4   2    6.39    0.91
  -4  -4  -2    4.54    0.93
   5   4   2   72.66    3.08
  -5  -4  -2   72.50    3.03
  -5   4  -2   75.29    3.13
   5   4   2   74.77    3.11
   5  -4   2   74.04    3.33
  -6  -4  -2    1.94    0.79
   6  -4   2    2.03    0.85
  -6   4  -2    3.01    0.91
   6   4   2    1.12    0.80
   6   4   2    1.13    0.75
   7   4   2    0.32    0.92
  -7   5   2   10.03    1.58
  -7  -5   2    6.69    1.50
  -6   5   2    0.01    0.63
  -6  -5   2    0.37    0.75
   6  -5  -2   -0.54    0.58
   6   5  -2    0.91    0.57
  -5   5   2   10.61    1.28
   5  -5  -2   11.54    1.54
   5  -5  -2    9.51    1.24
  -5  -5   2   11.16    1.39
   5   5  -2    9.04    1.28
   4   5  -2   30.06    1.59
   4  -5  -2   27.09    1.83
   4  -5  -2   34.25    1.79
   4   5  -2   24.31    1.65
  -4   5   2   29.39    1.64
  -4  -5   2   32.65    1.86
   3  -5  -2    0.61    0.56
  -3  -5   2    1.33    0.43
  -3  -5   2    1.09    0.53
   3   5  -2    0.91    0.42
   3   5  -2    1.31    0.59
  -3   5   2    1.90    0.62
   3  -5  -2    0.10    0.46
  -2   5   2    0.55    0.46
   2   5  -2    1.73    0.39
   2  -5  -2    1.53    0.24
  -2  -5   2    1.81    0.52
   2   5  -2    1.52    0.54
  -2   5   2    1.65    0.54
   2  -5  -2    0.88    0.44
  -2  -5   2    1.75    0.43
   1   5  -2  202.64    4.28
  -1   5   2  198.22    4.45
  -1  -5   2  203.09    4.62
   1  -5  -2  187.91    4.09
  -1  -5   2  204.30    4.51
   1   5  -2  199.34    4.66
  -1   5   2  198.57    4.81
   1  -5  -2  198.75    4.69
   0  -5  -2    8.84    0.68
   0   5   2    6.49    0.64
   0  -5   2    8.87    0.61
   0  -5  -2    7.81    0.70
   0  -5   2    7.81    0.75
   0   5  -2    7.05    0.58
   0   5   2    8.25    0.77
   0   5  -2    8.21    0.78
   1  -5   2   18.24    1.01
   1   5   2   17.68    1.01
  -1  -5  -2   17.83    1.04
  -1  -5  -2   18.26    0.88
   1   5   2   17.71    1.05
   1  -5   2   16.81    1.03
   1  -5   2   19.47    0.69
  -1   5  -2   19.26    1.16
   2   5   2  305.31    6.65
  -2   5  -2  305.06    6.78
   2  -5   2  310.75    7.00
  -2  -5  -2  301.10    5.95
  -2  -5  -2  303.17    6.84
   2  -5   2  298.32    6.76
   2   5   2  298.09    6.74
   3  -5   2   18.22    1.36
  -3  -5  -2   17.31    1.26
  -3   5  -2   17.48    1.27
   3   5   2   17.59    1.25
   3  -5   2   19.91    1.28
   3   5   2   19.91    1.27
   4   5   2   25.75    1.69
   4  -5   2   27.71    1.64
   4  -5   2   22.53    1.69
  -4  -5  -2   22.70    1.61
   4   5   2   23.96    1.58
  -4   5  -2   24.00    1.60
   5   5   2    5.04    1.02
  -5   5  -2    4.43    1.00
   5   5   2    4.76    1.08
   5  -5   2    4.71    0.93
  -5  -5  -2    5.31    1.10
   5  -5   2    4.77    1.17
   6  -5   2   -0.55    0.61
   6   5   2    0.72    0.72
  -6   5  -2    0.51    0.77
  -6  -5  -2    1.09    0.79
   6   5   2    0.91    0.87
  -6  -6   2    1.01    0.85
   6   6  -2    2.67    0.85
  -6   6   2    1.65    0.89
   6  -6  -2    1.66    0.96
   5  -6  -2    9.05    1.30
  -5   6   2    7.12    1.18
  -5  -6   2    5.47    1.09
   5   6  -2    5.22    1.08
   5  -6  -2    5.69    1.22
  -4   6   2   -0.22    0.52
   4  -6  -2   -0.29    0.50
   4   6  -2    0.11    0.48
   4  -6  -2    0.80    0.69
  -4  -6   2    0.65    0.62
   3  -6  -2   11.44    1.30
  -3   6   2   13.52    1.22
   3   6  -2   12.63    1.26
  -3  -6   2   11.11    1.22
   3   6  -2   12.92    0.95
   3  -6  -2   14.55    1.30
  -2  -6   2   -0.29    0.33
   2   6  -2    0.56    0.48
   2   6  -2   -0.24    0.31
   2  -6  -2    0.11    0.41
  -2   6   2   -0.12    0.48
  -2   6   2   -0.10    0.38
  -2  -6   2    0.43    0.37
   1  -6  -2    0.81    0.42
   1  -6  -2    0.51    0.29
  -1  -6   2    0.62    0.37
   1   6  -2    0.86    0.46
   1   6  -2    0.75    0.34
  -1   6   2    0.85    0.46
  -1   6   2    1.82    0.56
  -1  -6   2    0.64    0.41
   0   6  -2   22.22    1.07
   0  -6   2   21.12    1.18
   0  -6  -2   19.19    1.04
   0   6  -2   20.98    1.26
   0  -6  -2   21.53    1.12
   0   6   2   22.45    1.27
   0   6   2   21.90    1.14
   0  -6   2   20.65    1.00
  -1  -6  -2   18.22    0.96
   1   6   2   16.00    1.05
  -1   6  -2   19.74    1.30
   1   6   2   15.70    1.06
  -1   6  -2   19.82    1.11
  -1  -6  -2   18.04    1.10
   1  -6   2   18.84    0.76
   1  -6   2   19.10    1.18
  -2   6  -2   40.13    1.93
  -2  -6  -2   39.05    1.80
   2  -6   2   35.04    1.73
   2  -6   2   38.75    1.81
   2   6   2   42.49    1.74
  -2  -6  -2   42.32    1.37
   2   6   2   39.43    1.75
   3  -6   2   12.07    1.21
   3   6   2   14.21    1.14
  -3   6  -2    9.88    1.16
   3   6   2   12.63    1.21
  -3  -6  -2   11.78    1.24
   3  -6   2   13.72    1.35
   4  -6   2   23.78    1.77
  -4  -6  -2   23.08    1.68
  -4   6  -2   26.00    1.73
   4   6   2   23.75    1.66
   4   6   2   31.09    1.77
   4  -6   2   24.09    1.59
   5   6   2    2.66    0.78
  -5  -6  -2    1.71    0.80
   5   6   2    1.98    0.73
   5  -6   2    1.30    0.93
   5  -6   2    1.77    0.77
  -5   6  -2    1.73    0.78
   6   6   2    1.50    0.93
  -6  -6  -2    2.22    0.92
  -6   6  -2    2.29    1.06
   6  -6   2    0.27    0.95
  -6   7   2    4.06    1.12
   6  -7  -2    5.84    1.48
   6   7  -2    5.91    1.36
  -6  -7   2    3.35    1.10
   5   7  -2    0.19    0.62
   5  -7  -2    0.90    0.70
  -5  -7   2    0.36    0.76
   5  -7  -2    0.28    0.69
  -5   7   2    0.21    0.67
  -4  -7   2   22.51    1.73
   4  -7  -2   20.61    1.64
   4  -7  -2   23.42    1.87
   4   7  -2   23.68    1.72
  -4   7   2   24.47    1.67
  -3   7   2    0.26    0.59
  -3   7   2   -0.43    0.50
  -3  -7   2    0.02    0.48
   3  -7  -2   -0.22    0.49
   3   7  -2   -0.15    0.45
  -2   7   2   17.82    1.37
   2   7  -2   17.37    1.36
  -2  -7   2   17.72    1.11
  -2   7   2   17.23    1.37
   2  -7  -2   18.93    1.34
   2   7  -2   17.27    1.00
  -1   7   2   35.10    1.71
  -1  -7   2   31.45    1.51
  -1   7   2   35.44    1.66
   1  -7  -2   33.57    1.31
   1  -7  -2   31.29    1.62
   1   7  -2   35.28    1.40
  -1  -7   2   36.49    1.60
   1   7  -2   36.09    1.73
   0   7  -2   57.22    2.21
   0   7  -2   60.34    2.00
   0  -7   2   56.78    1.90
   0   7   2   57.56    2.21
   0  -7  -2   59.84    2.01
   0  -7  -2   61.33    2.16
   0  -7   2   58.20    2.19
   0   7   2   57.18    2.06
   1  -7   2   16.67    1.25
   1   7   2   17.18    1.18
  -1  -7  -2   17.95    1.17
   1  -7   2   18.26    0.81
  -1   7  -2   16.64    1.32
   1   7   2   16.86    1.15
  -1  -7  -2   18.05    1.08
  -1   7  -2   18.57    1.16
  -2  -7  -2    2.16    0.64
   2   7   2    0.71    0.53
   2  -7   2    1.21    0.55
  -2   7  -2    2.94    0.80
   2   7   2    0.86    0.55
   3   7   2   -0.02    0.47
   3  -7   2    0.32    0.56
   3  -7   2    0.48    0.63
  -3   7  -2    0.95    0.76
   3   7   2    0.33    0.53
  -3  -7  -2   -0.06    0.50
  -4   7  -2    9.23    1.31
   4  -7   2    8.03    1.30
   4   7   2    9.82    1.11
   4   7   2    7.35    1.21
   4  -7   2    9.15    1.24
  -4  -7  -2    8.05    1.24
   5  -7   2    7.66    1.26
  -5   7  -2    7.28    1.32
   5   7   2    4.41    1.08
  -5  -7  -2    6.42    1.25
   5  -7   2    5.46    1.23
  -6  -7  -2    3.07    1.12
   6   7   2    3.67    1.12
   6  -7   2    2.99    1.16
  -6   7  -2    3.42    1.06
   6  -8  -2    2.52    1.04
  -6  -8   2    2.55    1.06
   5   8  -2    8.77    1.47
  -5   8   2    9.14    1.48
  -5  -8   2    9.01    1.50
   5  -8  -2   10.72    1.50
  -5   8   2    8.54    1.33
   4  -8  -2    0.05    0.70
  -4  -8   2    1.07    0.74
  -4   8   2    1.36    0.75
  -4   8   2    0.79    0.73
   4   8  -2   -0.02    0.53
   3  -8  -2   65.19    2.83
  -3   8   2   58.75    2.85
  -3   8   2   63.28    2.66
  -3  -8   2   61.33    2.70
   3   8  -2   65.23    2.81
  -2  -8   2   18.74    1.37
   2  -8  -2   17.91    1.39
  -2   8   2   19.58    1.54
  -2   8   2   21.72    1.60
  -2  -8   2   19.85    1.26
   2   8  -2   21.11    1.54
  -1  -8   2    8.85    0.96
   1   8  -2    9.78    1.09
   1  -8  -2    7.98    1.04
  -1   8   2    9.35    1.06
  -1   8   2    9.90    1.13
  -1  -8   2    7.90    0.96
   0  -8  -2    0.65    0.42
   0   8   2   -0.05    0.50
   0   8  -2    0.07    0.48
   0   8  -2   -0.01    0.48
   0  -8  -2    0.75    0.49
   0  -8   2    0.29    0.37
   0   8   2   -0.14    0.47
   0  -8   2    0.57    0.50
   1   8   2    4.29    0.81
  -1   8  -2    3.13    0.69
  -1  -8  -2    3.23    0.74
  -1   8  -2    5.64    1.01
  -1  -8  -2    3.51    0.69
   1   8   2    4.37    0.81
   1  -8   2    3.63    0.81
  -2  -8  -2   11.09    1.22
  -2   8  -2   11.25    1.22
   2   8   2    9.27    1.06
   2  -8   2    9.90    1.21
  -2   8  -2    9.85    1.32
   2   8   2    9.41    1.09
   3   8   2    1.15    0.63
  -3  -8  -2    0.28    0.60
   3  -8   2    0.89    0.65
  -3   8  -2    0.42    0.77
   3   8   2    0.67    0.51
   3  -8   2    0.31    0.62
   4  -8   2    0.93    0.86
  -4  -8  -2    0.96    0.74
   4  -8   2    0.36    0.60
   4   8   2    0.81    0.66
  -4   8  -2    1.02    0.79
  -5  -8  -2   -0.01    0.71
   5  -8   2    0.32    0.74
   5  -8   2    1.00    0.73
  -5   8  -2    0.64    0.81
   5   8   2    1.40    0.82
  -6   8  -2    1.79    1.09
  -5   9   2    3.08    1.06
   5   9  -2    3.35    0.98
  -5  -9   2    1.41    1.06
   5  -9  -2    0.24    0.75
  -4   9   2    1.49    0.85
  -4  -9   2    1.24    0.82
   4  -9  -2    0.74    0.76
  -4   9   2    0.61    0.83
   4   9  -2    0.88    0.75
   3   9  -2   73.62    3.18
  -3   9   2   80.85    3.15
  -3   9   2   72.94    3.36
   3  -9  -2   70.68    3.10
  -3  -9   2   77.51    3.19
  -2   9   2   16.34    1.46
  -2  -9   2   15.64    1.44
  -2  -9   2   15.11    1.18
   2   9  -2   14.25    1.46
  -2   9   2   16.78    1.59
   2  -9  -2   13.87    1.44
   1   9  -2    2.17    0.71
  -1  -9   2    1.70    0.71
  -1   9   2    1.42    0.75
  -1  -9   2    1.44    0.60
  -1   9   2    1.72    0.72
   1  -9  -2    2.15    0.75
   0   9  -2  102.14    3.17
   0  -9   2  103.53    3.02
   0   9  -2   94.68    3.35
   0  -9   2  104.41    3.44
   0   9   2   92.31    3.19
   0  -9  -2  103.33    3.09
   0   9   2   98.71    3.36
   0  -9  -2   99.32    3.29
   1  -9   2   40.20    2.09
   1   9   2   39.62    1.99
  -1   9  -2   42.34    2.19
   1   9   2   40.81    2.00
  -1   9  -2   41.63    1.98
  -1  -9  -2   39.66    1.84
  -1  -9  -2   44.74    2.04
  -2   9  -2    6.82    1.21
   2  -9   2    4.59    0.93
  -2   9  -2    4.31    0.97
   2   9   2    4.53    0.91
  -2  -9  -2    4.55    0.93
   2   9   2    3.63    0.80
  -3   9  -2   -0.15    0.62
  -3  -9  -2   -0.87    0.52
  -3   9  -2    0.40    0.69
   3  -9   2    0.16    0.57
   3   9   2    0.98    0.63
   4  -9   2    1.44    0.73
   4   9   2    0.35    0.71
  -4   9  -2    2.12    1.04
  -4  -9  -2    0.43    0.69
   5  -9   2    0.87    0.89
   5   9   2    1.17    0.89
  -5  -9  -2    0.92    0.83
   5  -9   2    2.39    0.95
  -5   9  -2    0.92    0.88
   5 -10  -2    6.76    1.39
  -5 -10   2    5.37    1.22
  -5  10   2    5.57    1.49
   5  10  -2    5.77    1.38
  -4  10   2    0.62    0.93
   4 -10  -2    0.85    0.76
   4  10  -2    0.75    0.77
  -4 -10   2    0.89    0.76
   3  10  -2    1.31    0.72
   3 -10  -2    1.64    0.73
  -3  10   2    0.89    0.79
  -3 -10   2    1.36    0.74
  -3  10   2    1.01    0.86
   2  10  -2   48.62    2.54
   2 -10  -2   51.83    2.58
  -2  10   2   49.36    2.62
  -2  10   2   54.61    2.54
  -2 -10   2   47.23    2.38
   1  10  -2   11.99    1.38
  -1  10   2   10.87    1.33
  -1  10   2    8.72    1.19
  -1 -10   2    9.56    1.20
   1 -10  -2   10.16    1.30
  -1 -10   2   10.43    1.18
   0 -10  -2   12.12    1.29
   0  10   2   11.72    1.32
   0 -10  -2    9.37    1.03
   0  10  -2   11.18    1.31
   0  10   2    7.86    1.08
   0 -10   2   10.08    1.24
  -1 -10  -2   13.98    1.36
  -1  10  -2   13.34    1.33
   1  10   2   13.72    1.37
  -1  10  -2   14.92    1.54
   1 -10   2   13.34    1.45
  -1 -10  -2   13.59    1.29
   1  10   2   13.13    1.33
  -2  10  -2   11.27    1.48
   2  10   2    8.22    1.21
  -2  10  -2    9.85    1.30
  -2 -10  -2    7.86    1.23
   2 -10   2    7.91    1.24
  -3  10  -2    2.24    0.89
   3 -10   2    1.23    0.73
  -3  10  -2    0.47    0.78
   3  10   2    0.33    0.61
  -3 -10  -2    1.35    0.78
   4 -10   2    0.68    0.65
  -4  10  -2    1.54    0.99
  -4  10  -2    2.41    1.05
   4  10   2    2.32    0.95
  -4 -10  -2    0.67    0.77
  -5  10  -2    0.94    1.00
   5 -10   2    0.78    0.89
  -5 -10  -2   -0.23    0.85
   5  10   2   -0.42    0.80
  -5  10  -2    1.45    1.04
   4 -11  -2    3.38    1.08
  -4 -11   2    3.72    1.09
  -4  11   2    2.49    1.14
   4  11  -2    1.95    0.92
  -3 -11   2    1.48    0.75
  -3  11   2    1.45    0.88
   3  11  -2    2.26    0.96
   3 -11  -2    1.53    0.74
  -2  11   2    1.56    0.93
  -2 -11   2    1.10    0.70
   2  11  -2    1.18    0.74
  -2  11   2    2.44    0.88
   2 -11  -2    0.86    0.71
  -1  11   2   40.37    2.33
  -1  11   2   36.82    2.11
  -1 -11   2   42.86    2.12
  -1 -11   2   38.68    2.10
   1  11  -2   34.67    2.14
   1 -11  -2   36.77    2.19
   0 -11   2    3.44    0.90
   0  11   2    3.25    1.00
   0  11   2    3.93    0.93
   0  11  -2    4.36    1.00
   0 -11  -2    3.49    0.97
  -1  11  -2    0.36    0.73
   1 -11   2    0.34    0.67
  -1 -11  -2    0.90    0.67
   1  11   2    1.29    0.66
  -1 -11  -2    0.28    0.58
   2  11   2   15.30    1.56
  -2 -11  -2   12.98    1.51
   2 -11   2   14.14    1.63
  -2  11  -2   13.27    1.68
  -3 -11  -2    1.94    0.82
  -3  11  -2    1.45    0.87
   3 -11   2    1.13    0.77
   3  11   2    0.19    0.70
  -3  11  -2    0.02    0.81
  -4  11  -2    1.70    1.12
  -4 -11  -2    2.15    0.97
   4 -11   2    1.49    0.91
  -4  11  -2    1.73    1.06
   4  11   2    2.89    1.06
  -4  12   2    1.24    1.17
   4  12  -2    0.27    0.94
  -4 -12   2   -0.54    0.71
  -3  12   2   -1.74    0.79
  -3 -12   2    0.95    0.80
   3 -12  -2    0.00    0.68
   3  12  -2    0.22    0.77
  -2 -12   2    0.56    0.68
   2  12  -2    0.39    0.75
  -2  12   2    0.37    0.87
   2 -12  -2   -0.10    0.59
  -1  12   2   33.68    2.28
   1 -12  -2   34.12    2.16
  -1 -12   2   39.47    2.24
   1  12  -2   30.24    2.09
   0 -12  -2   -0.79    0.57
   0  12   2   -0.15    0.67
   0  12  -2    2.78    0.89
   0 -12   2    0.37    0.72
  -1  12  -2    5.66    1.23
   1  12   2    4.24    1.03
   1 -12   2    5.91    1.24
  -2 -12  -2    0.65    0.69
   2 -12   2   -0.15    0.74
   2  12   2    1.14    0.77
  -2  12  -2    0.64    0.75
  -3  12  -2    4.83    1.23
   3  12   2    3.45    1.07
   3 -12   2    3.66    1.01
  -3 -12  -2    2.90    1.05
  -4  12  -2    1.23    1.09
   4  12   2    0.00    0.97
  -4  12  -2   -0.11    1.09
  -3 -13   2    5.13    1.25
   3  13  -2    4.42    1.20
  -3  13   2    5.73    1.52
   2 -13  -2    0.02    0.74
   2  13  -2    1.34    0.96
   1  13  -2    3.20    1.04
   1 -13  -2    1.77    0.85
   0  13  -2    0.69    0.73
   0 -13   2    0.69    0.84
   0 -13  -2    1.73    0.83
   1 -13   2    0.45    0.76
   1  13   2    1.32    0.81
  -1  13  -2    2.56    0.92
   2 -13   2    0.47    0.87
  -2  13  -2    3.11    1.12
  -2 -13  -2    0.81    0.80
   2  13   2    2.15    0.89
  -3 -13  -2    2.21    0.95
  -3  13  -2    1.50    1.25
   3  13   2    1.42    1.14
   2  14  -2    2.10    1.05
   1 -14  -2   17.64    1.98
   1  14  -2   14.26    1.85
   0 -14  -2    0.65    0.88
   0  14  -2    1.81    0.96
   0 -14   2    1.45    1.01
   1 -14   2    0.28    0.90
  -1  14  -2    2.86    0.99
  -2  14  -2    1.97    0.95
  -7   0   3    2.53    0.99
   7   0  -3    3.74    1.14
   6   0  -3    0.65    0.73
  -6   0   3    0.14    0.48
   5   0  -3    0.41    0.58
  -5   0   3    0.11    0.47
   4   0  -3   -0.10    0.31
   4   0  -3    0.28    0.45
   4   0  -3   -0.28    0.42
  -4   0   3   -0.19    0.37
   3   0  -3  150.22    3.75
   3   0  -3  149.94    3.53
   3   0  -3  144.02    3.84
   2   0  -3    0.03    0.23
   2   0  -3    0.08    0.27
   2   0  -3    0.30    0.30
   2   0  -3   -0.29    0.22
   1   0  -3 4785.30   87.48
   1   0  -3 4818.06   89.61
   1   0  -3 4862.64   87.01
   1   0  -3 4594.45   90.79
   0   0   3   -0.06    0.13
   0   0  -3    0.16    0.15
   0   0   3   -0.06    0.13
   0   0  -3    0.13    0.11
  -1   0  -3  351.84    6.77
  -1   0  -3  348.26    6.76
   1   0   3  364.42    7.15
   1   0   3  352.17    6.62
   2   0   3   -0.20    0.28
   2   0   3    0.02    0.18
  -2   0  -3    0.14    0.22
  -2   0  -3    0.18    0.26
  -3   0  -3   16.32    0.94
  -3   0  -3   17.00    1.08
   3   0   3   17.29    0.73
   3   0   3   15.10    1.10
  -4   0  -3    0.08    0.41
   4   0   3   -0.11    0.41
  -4   0  -3   -0.14    0.37
   5   0   3    4.80    1.05
  -5   0  -3    3.98    0.93
   6   0   3    0.46    0.66
  -6   0  -3    0.58    0.67
  -7   0  -3   13.43    1.95
   7   0   3   13.36    1.98
  -7  -1   3    0.67    0.66
   7  -1  -3    1.92    0.95
   7   1  -3    0.39    0.84
  -7   1   3    0.90    0.80
  -6   1   3    0.89    0.59
   6   1  -3    0.80    0.68
   6  -1  -3    0.14    0.66
   5   1  -3   38.55    2.05
  -5   1   3   33.81    1.91
   5   1  -3   34.51    1.97
  -5  -1   3   36.59    1.86
   5  -1  -3   34.08    2.01
  -4   1   3   19.58    1.29
   4   1  -3   19.67    1.32
   4  -1  -3   19.15    1.38
  -4   1   3   19.60    1.10
  -4  -1   3   20.65    1.23
   4   1  -3   21.71    1.35
   4   1  -3   19.84    1.06
   4  -1  -3   22.46    1.20
   3   1  -3  600.56   12.03
   3  -1  -3  604.85   12.25
   3  -1  -3  589.55   11.39
   3   1  -3  590.31   11.70
  -3  -1   3  591.81   11.70
   3  -1  -3  577.30   11.51
   3   1  -3  588.98   11.34
   2  -1  -3    3.61    0.48
   2   1  -3    3.66    0.46
   2   1  -3    3.85    0.44
   2  -1  -3    3.11    0.53
   2  -1  -3    3.72    0.46
   2   1  -3    3.70    0.50
   2  -1  -3    4.13    0.43
   2   1  -3    4.04    0.51
  -1  -1   3  241.85    4.87
   1  -1  -3  244.85    4.64
   1   1  -3  244.78    4.82
   1   1  -3  248.58    4.96
   1  -1  -3  248.33    4.95
   1   1  -3  245.25    4.83
   1  -1  -3  242.90    4.80
  -1   1   3  246.91    5.10
   0   1  -3  811.88   15.08
   0   1   3  817.65   15.80
   0  -1  -3  843.85   15.23
   0  -1   3  844.07   15.29
   0  -1  -3  842.25   15.27
   0   1  -3  827.44   15.22
   0  -1   3  860.57   15.77
   1   1   3 2491.98   45.60
  -1   1  -3 2479.48   45.70
  -1  -1  -3 2454.74   44.01
   1  -1   3 2440.18   46.15
   1   1   3 2389.35   43.49
   1  -1   3 2401.08   45.49
  -1   1  -3 2456.30   43.59
   1   1   3 2512.48   45.67
   2  -1   3   81.76    1.99
   2   1   3   80.02    1.60
   2  -1   3   75.47    2.34
   2   1   3   76.67    2.24
  -2  -1  -3   79.62    2.21
  -2   1  -3   78.05    2.26
  -2   1  -3   78.75    1.94
   2   1   3   79.15    2.37
   3   1   3  236.65    5.79
   3   1   3  241.69    4.58
  -3   1  -3  241.47    5.10
  -3  -1  -3  233.79    5.36
   3  -1   3  243.68    5.03
  -3   1  -3  232.49    5.57
   3  -1   3  235.08    5.82
   3   1   3  244.01    5.61
  -4   1  -3    0.24    0.43
   4   1   3    0.50    0.49
  -4   1  -3    0.83    0.46
   4  -1   3    0.43    0.53
  -4  -1  -3    0.55    0.47
  -5   1  -3    8.14    1.22
   5   1   3    9.30    1.31
  -5  -1  -3    9.85    1.13
   5  -1   3    9.63    1.36
  -5  -1  -3    7.42    1.18
  -6  -1  -3   -0.22    0.63
  -6   1  -3    1.41    0.80
   6  -1   3   -0.08    0.78
   6   1   3    0.07    0.74
  -7  -1  -3    2.26    1.05
  -7   1  -3    2.88    1.19
   7  -1   3    2.69    1.20
   7   1   3    5.00    1.32
  -7   2   3   -0.10    0.67
   7  -2  -3    1.01    0.87
  -7  -2   3    2.49    0.81
  -6  -2   3    1.70    0.72
   6   2  -3    2.48    0.85
   6  -2  -3    0.40    0.79
  -6   2   3    1.53    0.73
   6   2  -3    0.40    0.70
   5  -2  -3    0.45    0.62
  -5  -2   3    2.45    0.74
   5   2  -3    1.05    0.62
   5   2  -3    0.98    0.62
   5  -2  -3    1.38    0.58
  -5   2   3    0.95    0.61
  -4   2   3   10.96    0.83
  -4   2   3    9.91    1.06
  -4  -2   3    8.78    1.03
   4   2  -3   10.17    1.08
   4  -2  -3   12.28    1.02
   4   2  -3   12.63    1.11
   4  -2  -3    9.19    1.09
   3  -2  -3  292.19    5.98
  -3   2   3  287.71    6.33
  -3  -2   3  298.01    6.57
   3   2  -3  287.17    6.44
  -3  -2   3  296.39    6.05
   3  -2  -3  301.83    6.85
   3   2  -3  293.67    6.51
   3  -2  -3  293.64    6.37
   2  -2  -3   47.41    1.73
  -2   2   3   51.34    1.52
   2  -2  -3   51.03    1.39
   2  -2  -3   48.29    1.61
   2   2  -3   49.73    1.67
   2   2  -3   49.76    1.47
  -2  -2   3   48.69    1.47
   2   2  -3   47.49    1.62
   1   2  -3    2.36    0.21
   1   2  -3    2.19    0.38
  -1   2   3    2.52    0.42
   1   2  -3    2.07    0.38
   1  -2  -3    2.20    0.38
  -1   2   3    1.88    0.28
   1  -2  -3    2.00    0.31
  -1  -2   3    2.66    0.38
   0   2  -3 3130.45   61.82
   0  -2  -3 3491.92   62.50
   0   2   3 3287.73   62.84
   0   2  -3 3459.00   63.08
   0  -2  -3 3258.72   59.82
   0  -2   3 3492.00   64.27
   0   2   3 3378.89   61.69
   0  -2   3 3324.44   62.07
  -1  -2  -3 1181.34   20.96
   1   2   3 1171.15   20.89
  -1  -2  -3 1138.53   21.23
  -1   2  -3 1156.38   20.87
   1   2   3 1148.84   21.93
  -1   2  -3 1146.23   21.02
   1  -2   3 1149.11   21.84
   1  -2   3 1149.37   21.15
   2   2   3   47.52    1.63
   2  -2   3   41.95    1.64
  -2   2  -3   44.78    1.18
  -2   2  -3   43.90    1.59
  -2  -2  -3   42.83    1.59
   2  -2   3   44.04    1.46
   2   2   3   45.00    1.67
  -3   2  -3  101.08    3.05
  -3  -2  -3   99.92    2.95
  -3   2  -3  104.20    2.45
   3  -2   3  105.24    2.73
   3   2   3   99.43    3.13
   3  -2   3   98.42    3.17
   3   2   3   98.22    3.00
   4  -2   3    8.46    1.17
   4  -2   3    8.78    0.83
  -4   2  -3   10.93    1.16
   4   2   3   10.08    1.18
   4   2   3    8.30    1.13
  -4  -2  -3    8.05    0.97
  -5  -2  -3    9.93    1.20
   5  -2   3    9.48    1.37
   5   2   3   11.85    1.48
  -5   2  -3   10.29    1.32
  -6  -2  -3    2.46    0.85
   6   2   3    2.07    0.86
   6  -2   3    0.19    0.65
  -6   2  -3    0.65    0.66
   7   2   3   -0.76    0.85
   7   3  -3    1.95    0.84
   7  -3  -3    2.02    1.08
  -7   3   3    3.14    1.06
   6  -3  -3   10.14    1.51
  -6   3   3   11.28    1.45
  -6  -3   3   11.40    1.41
   6   3  -3    8.61    1.33
   5   3  -3    9.83    1.19
  -5  -3   3   10.60    1.28
   5   3  -3   11.10    1.31
  -5   3   3    8.25    1.13
   5  -3  -3    9.46    1.35
   5  -3  -3    7.60    1.07
  -4  -3   3  101.83    3.32
   4   3  -3   98.68    3.29
   4  -3  -3   95.16    3.42
   4  -3  -3  102.00    3.13
   4   3  -3   95.90    3.07
  -4   3   3   97.40    3.10
   3   3  -3   23.70    1.35
   3  -3  -3   21.28    1.21
  -3   3   3   22.56    1.20
  -3  -3   3   23.82    1.05
   3  -3  -3   22.48    1.38
   3   3  -3   25.45    1.19
   3  -3  -3   27.35    0.97
  -3  -3   3   24.46    1.36
   2  -3  -3  538.98   11.04
   2   3  -3  524.74   10.52
  -2  -3   3  520.65   10.64
   2  -3  -3  547.10   10.01
   2  -3  -3  525.86   10.57
  -2  -3   3  549.02   10.29
   2   3  -3  540.91   10.43
  -2   3   3  533.26   10.23
   1  -3  -3  289.74    6.15
  -1  -3   3  301.49    6.05
   1   3  -3  293.54    6.12
   1   3  -3  308.09    5.80
   1  -3  -3  309.02    5.84
  -1   3   3  294.69    6.40
   1   3  -3  296.62    6.11
  -1   3   3  297.44    5.77
   0  -3  -3  310.81    6.12
   0  -3   3  304.78    6.22
   0  -3   3  308.97    6.03
   0   3  -3  313.40    6.03
   0   3   3  311.26    5.89
   0   3  -3  300.18    6.22
   0  -3  -3  311.48    6.13
   1  -3   3 3100.43   55.81
   1  -3   3 3079.68   57.53
   1   3   3 3111.14   59.21
   1   3   3 3032.75   55.03
  -1   3  -3 3192.48   57.04
  -1   3  -3 3053.07   55.24
  -1  -3  -3 3146.66   56.53
  -1  -3  -3 3124.78   55.79
  -2   3  -3  424.55    7.76
   2   3   3  417.99    8.84
  -2  -3  -3  418.35    8.62
   2  -3   3  421.39    8.92
  -2   3  -3  412.73    8.55
   2  -3   3  414.94    8.45
   2   3   3  426.19    8.51
  -3   3  -3    3.91    0.74
   3  -3   3    3.35    0.73
  -3  -3  -3    3.65    0.69
   3  -3   3    3.80    0.60
   3   3   3    3.57    0.66
   3   3   3    1.88    0.57
  -4   3  -3    6.14    0.97
   4   3   3    6.32    1.00
   4  -3   3    8.27    0.89
   4  -3   3    4.78    0.98
   4   3   3    5.82    0.98
  -4  -3  -3    5.87    0.93
   5   3   3   13.67    1.53
  -5   3  -3   14.45    1.52
   5   3   3   18.11    1.69
  -5  -3  -3   18.30    1.44
   5  -3   3   12.09    1.55
  -6  -3  -3    0.15    0.72
  -6   3  -3    1.68    0.81
   6   3   3    1.08    0.70
   6  -3   3   -0.49    0.78
  -6  -3  -3    0.79    0.55
   7   3   3    1.86    1.06
  -7   4   3    4.81    1.23
   6   4  -3    5.07    1.07
  -6  -4   3    4.73    1.10
  -6   4   3    4.49    1.02
   6  -4  -3    3.56    1.03
   5  -4  -3    1.02    0.73
  -5  -4   3    1.15    0.62
   5  -4  -3    1.71    0.70
  -5   4   3    0.44    0.57
   5   4  -3    0.37    0.56
   4   4  -3   11.20    1.22
   4  -4  -3   10.70    1.28
  -4  -4   3   10.54    1.19
  -4   4   3   11.15    1.11
   4  -4  -3   10.33    1.12
   4   4  -3   12.05    1.06
   3   4  -3   46.31    1.67
  -3   4   3   44.51    1.77
  -3  -4   3   48.14    1.57
   3  -4  -3   45.90    1.89
  -3  -4   3   45.04    1.97
   3  -4  -3   44.55    2.06
   3   4  -3   44.63    1.94
  -2   4   3   22.21    1.06
  -2   4   3   19.44    1.21
  -2  -4   3   21.23    1.00
   2  -4  -3   20.57    1.15
   2  -4  -3   21.03    0.77
  -2  -4   3   19.06    1.14
   2   4  -3   21.07    0.87
   2   4  -3   22.64    1.21
   1  -4  -3   33.24    1.10
   1   4  -3   33.96    0.96
  -1   4   3   33.06    1.17
  -1  -4   3   34.14    1.31
   1   4  -3   29.65    1.31
  -1   4   3   33.22    1.39
  -1  -4   3   35.36    1.30
   1  -4  -3   31.90    1.31
   0  -4  -3    3.38    0.46
   0   4   3    3.92    0.60
   0   4   3    3.68    0.43
   0  -4  -3    3.27    0.46
   0   4  -3    2.67    0.38
   0  -4   3    2.74    0.48
   0   4  -3    2.77    0.52
   0   4  -3    3.74    0.36
   1  -4   3  647.10   12.55
  -1  -4  -3  632.89   12.36
   1   4   3  629.22   12.02
  -1   4  -3  636.97   11.66
  -1  -4  -3  640.06   11.86
  -1   4  -3  643.11   12.32
   1   4   3  637.26   12.69
   1  -4   3  621.70   12.35
   2  -4   3  139.24    3.71
   2  -4   3  147.57    3.93
  -2   4  -3  152.54    3.86
  -2  -4  -3  150.57    2.96
  -2  -4  -3  151.22    3.88
   2   4   3  148.95    3.74
   2   4   3  146.54    3.86
   3   4   3   41.78    1.88
   3   4   3   42.09    1.88
  -3   4  -3   41.08    1.86
   3  -4   3   42.48    1.77
   3  -4   3   42.19    2.00
  -3  -4  -3   39.25    1.86
   4   4   3   97.97    3.39
  -4  -4  -3   96.04    3.33
   4  -4   3   98.50    3.11
   4  -4   3   98.80    3.59
   4   4   3   95.42    3.37
  -4   4  -3   96.71    3.36
  -5  -4  -3    2.10    0.81
   5   4   3    3.70    0.94
   5   4   3    2.75    0.84
   5  -4   3    3.17    0.95
  -5   4  -3    0.59    0.66
  -6  -4  -3    2.54    0.89
   6  -4   3    1.59    0.98
   6   4   3    2.54    0.92
   6   4   3    1.06    0.84
  -6   4  -3    1.04    0.81
   7   4   3    9.29    1.69
  -7   5   3    1.43    0.88
  -7  -5   3    0.75    0.96
   6  -5  -3    8.97    1.47
  -6   5   3    8.65    1.33
  -6  -5   3    8.21    1.37
   6   5  -3   10.49    1.47
  -5   5   3    5.27    0.96
   5  -5  -3    6.21    1.22
   5  -5  -3    5.32    1.06
   5   5  -3    5.04    1.09
  -5  -5   3    5.03    1.01
   4  -5  -3   34.96    2.12
   4  -5  -3   35.98    1.93
  -4   5   3   34.22    1.77
   4   5  -3   35.03    1.96
  -4  -5   3   35.45    2.02
   3   5  -3   26.37    1.54
   3  -5  -3   25.29    1.60
  -3  -5   3   24.82    1.18
   3   5  -3   25.36    1.19
  -3   5   3   24.62    1.36
   3  -5  -3   23.24    1.42
  -3  -5   3   24.25    1.49
   2   5  -3    5.98    0.53
  -2   5   3    5.35    0.70
   2  -5  -3    6.04    0.46
   2   5  -3    5.82    0.79
  -2  -5   3    4.87    0.61
  -2   5   3    5.46    0.82
   2  -5  -3    6.26    0.82
  -2  -5   3    5.93    0.78
  -1   5   3   28.50    1.23
  -1   5   3   29.58    1.43
  -1  -5   3   32.80    1.35
  -1  -5   3   30.31    1.34
   1   5  -3   30.42    1.41
   1   5  -3   29.72    0.99
   1  -5  -3   30.64    1.38
   1  -5  -3   29.29    1.10
   0   5  -3   37.47    1.22
   0  -5  -3   34.49    1.37
   0   5  -3   34.39    1.51
   0   5   3   35.18    1.31
   0  -5   3   33.78    1.44
   0  -5  -3   33.73    1.32
   0  -5   3   35.83    1.27
   0   5   3   37.01    1.55
   1  -5   3  106.00    2.29
   1   5   3   98.61    2.90
  -1   5  -3  106.13    3.00
   1   5   3  105.62    2.76
  -1  -5  -3  102.35    2.55
   1  -5   3  101.87    2.78
   1  -5   3   99.33    2.90
  -1  -5  -3  100.43    2.88
  -2   5  -3   48.93    2.03
   2  -5   3   49.43    1.93
  -2  -5  -3   47.74    1.92
   2   5   3   45.52    1.83
   2  -5   3   44.97    1.92
  -2  -5  -3   47.22    1.32
   2   5   3   47.68    1.87
   3   5   3   70.81    2.57
  -3  -5  -3   70.54    2.65
   3  -5   3   72.72    2.55
   3   5   3   65.33    2.54
   3  -5   3   68.31    2.68
  -3   5  -3   73.51    2.69
   4  -5   3   91.26    3.10
  -4   5  -3   88.21    3.24
   4  -5   3   86.00    3.42
   4   5   3   87.49    3.24
  -4  -5  -3   84.66    3.20
   4   5   3   88.28    3.24
  -5  -5  -3    1.65    0.76
  -5   5  -3    0.09    0.62
   5   5   3    0.78    0.65
   5   5   3   -0.03    0.55
   5  -5   3    1.39    0.76
   6   5   3    1.91    0.81
   6  -5   3    0.80    0.84
  -6  -5  -3    0.31    0.79
  -6   5  -3    0.93    0.83
   6   5   3    2.08    0.90
   6  -6  -3    9.83    1.61
  -6   6   3   11.00    1.49
   6   6  -3    9.45    1.39
  -6  -6   3    8.29    1.44
  -5   6   3    3.80    0.90
  -5  -6   3    3.42    0.96
   5  -6  -3    3.63    1.05
   5   6  -3    4.53    1.01
   5  -6  -3    2.62    0.88
   4  -6  -3    0.33    0.64
  -4  -6   3    0.70    0.55
   4   6  -3   -0.31    0.46
   4  -6  -3   -0.34    0.44
  -4   6   3    0.58    0.57
  -3   6   3   91.53    3.42
  -3  -6   3   96.41    3.31
   3   6  -3  101.55    3.32
   3  -6  -3   90.45    3.20
  -3   6   3   93.21    3.01
  -2   6   3   23.02    1.47
  -2  -6   3   22.21    1.37
   2   6  -3   24.09    1.02
   2  -6  -3   23.66    1.42
   2   6  -3   23.17    1.45
  -2  -6   3   24.37    1.24
  -2   6   3   24.40    1.35
   1  -6  -3    2.21    0.55
  -1   6   3    0.59    0.44
  -1  -6   3    1.43    0.48
  -1   6   3    0.30    0.43
   1   6  -3    0.36    0.31
   1  -6  -3    1.98    0.41
   1   6  -3    0.57    0.48
  -1  -6   3    0.54    0.37
   0  -6   3   49.85    1.70
   0   6  -3   55.28    2.08
   0   6   3   55.07    1.85
   0   6   3   55.48    2.04
   0   6  -3   57.08    1.75
   0  -6  -3   53.00    1.83
   0  -6   3   54.11    2.02
   0  -6  -3   56.64    1.95
  -1   6  -3   18.53    1.07
   1  -6   3   15.67    1.13
  -1   6  -3   16.82    1.28
   1   6   3   16.44    1.04
   1  -6   3   17.11    0.74
  -1  -6  -3   16.38    0.93
   1   6   3   18.89    1.19
  -1  -6  -3   18.84    1.15
   2  -6   3    4.78    0.82
  -2  -6  -3    4.74    0.51
   2  -6   3    5.55    0.86
   2   6   3    5.86    0.81
   2   6   3    4.46    0.75
  -2   6  -3    5.42    0.92
  -2  -6  -3    6.70    0.90
   3  -6   3  155.11    4.62
   3   6   3  152.63    4.36
  -3   6  -3  158.92    4.57
  -3  -6  -3  158.23    4.55
   3   6   3  158.13    4.42
   3  -6   3  154.95    4.38
   4  -6   3    0.08    0.54
   4   6   3    0.49    0.47
  -4  -6  -3   -0.52    0.54
   4  -6   3    0.18    0.54
  -4   6  -3   -0.28    0.54
   4   6   3    0.44    0.63
   5   6   3    1.66    0.74
   5  -6   3    1.87    0.84
   5  -6   3    2.94    0.86
   5   6   3    3.55    0.98
  -5  -6  -3    1.39    0.72
  -5   6  -3    1.27    0.78
   6   6   3    1.84    0.97
  -6   6  -3    1.27    0.82
   6  -6   3    3.05    1.15
  -6  -6  -3    2.82    1.08
   6  -7  -3    3.32    1.06
   6   7  -3    1.67    0.79
  -6  -7   3    4.22    1.19
   6  -7  -3    3.76    1.23
   5  -7  -3   -0.24    0.61
  -5  -7   3   -0.07    0.67
   5   7  -3   -0.27    0.61
   5  -7  -3    0.96    0.81
  -5   7   3    0.28    0.71
   4  -7  -3    8.20    1.27
   4   7  -3   12.62    1.45
  -4   7   3    8.55    1.39
  -4  -7   3   10.59    1.39
  -4   7   3   10.09    1.22
  -3   7   3    0.27    0.65
  -3   7   3   -0.11    0.63
  -3  -7   3    0.27    0.53
   3   7  -3   -0.54    0.49
   3  -7  -3    0.23    0.55
   2  -7  -3   16.71    1.25
  -2   7   3   15.08    1.40
  -2  -7   3   14.43    1.06
  -2   7   3   15.51    1.24
  -2  -7   3   15.53    1.20
   2   7  -3   15.07    1.32
   1  -7  -3   46.69    1.60
   1  -7  -3   49.51    2.03
   1   7  -3   45.69    1.55
   1   7  -3   46.19    2.05
  -1   7   3   47.44    2.08
  -1   7   3   47.23    1.90
  -1  -7   3   45.10    1.89
  -1  -7   3   47.52    1.94
   0  -7   3   88.24    2.56
   0  -7  -3   92.11    2.70
   0   7   3   94.45    2.76
   0  -7  -3   88.82    2.79
   0  -7   3   87.51    2.87
   0   7  -3   90.50    2.57
   0   7  -3   87.47    2.96
   0   7   3   92.14    2.97
   1   7   3   26.74    1.51
  -1  -7  -3   27.49    1.45
  -1   7  -3   24.78    1.54
  -1   7  -3   26.84    1.39
   1  -7   3   25.73    1.49
   1   7   3   24.85    1.37
  -1  -7  -3   26.57    1.27
  -2   7  -3   54.04    2.42
   2  -7   3   52.69    2.23
   2  -7   3   57.80    2.35
   2   7   3   52.92    2.20
  -2  -7  -3   54.86    2.28
   2   7   3   50.63    2.13
   3   7   3   27.45    1.60
  -3   7  -3   28.11    1.81
   3  -7   3   27.08    1.79
   3  -7   3   24.56    1.65
   3   7   3   26.85    1.69
  -3  -7  -3   25.48    1.66
   4   7   3    0.18    0.60
   4   7   3    0.23    0.47
  -4   7  -3   -0.69    0.59
   4  -7   3    0.29    0.57
   4  -7   3   -0.19    0.65
  -4  -7  -3    0.13    0.61
   5  -7   3    1.00    0.84
  -5  -7  -3    0.80    0.79
  -5   7  -3    0.04    0.62
   5   7   3   -0.68    0.52
   5  -7   3    0.90    0.66
  -6  -7  -3    4.24    1.23
   6  -7   3    7.73    1.57
   6   7   3    4.57    1.27
  -6   7  -3    6.08    1.31
  -6  -8   3    1.65    1.02
   6  -8  -3    0.72    0.95
  -5  -8   3   10.24    1.54
   5  -8  -3   11.43    1.57
   5   8  -3    8.74    1.48
  -5   8   3   12.10    1.71
   4  -8  -3    2.21    0.91
  -4  -8   3    4.33    1.08
   4   8  -3    1.55    0.74
  -4   8   3    2.04    0.86
  -4   8   3    1.03    0.80
   3   8  -3    3.75    0.96
   3  -8  -3    3.00    0.90
  -3  -8   3    2.64    0.79
  -3   8   3    3.03    0.94
  -3   8   3    3.19    0.86
  -2   8   3   38.45    2.08
  -2   8   3   37.12    1.91
  -2  -8   3   36.02    1.76
   2  -8  -3   36.87    1.99
  -2  -8   3   43.37    2.04
   2   8  -3   36.86    1.98
   1  -8  -3    0.08    0.46
  -1   8   3   -0.13    0.57
  -1   8   3   -0.39    0.48
  -1  -8   3   -0.11    0.40
  -1  -8   3    0.15    0.46
   1  -8  -3    0.24    0.40
   1   8  -3   -0.32    0.51
   0  -8  -3    2.54    0.63
   0   8  -3    1.04    0.61
   0   8   3    3.56    0.82
   0  -8   3    1.60    0.48
   0   8   3    1.98    0.66
   0   8  -3    1.15    0.52
   0  -8   3    1.66    0.67
   0  -8  -3    1.79    0.56
  -1   8  -3   28.68    1.78
   1   8   3   26.28    1.48
   1  -8   3   24.11    1.58
   1   8   3   26.20    1.59
  -1   8  -3   27.04    1.47
  -1  -8  -3   27.48    1.41
  -1  -8  -3   23.52    1.47
  -2   8  -3   41.10    2.27
   2   8   3   36.97    1.91
  -2   8  -3   42.10    2.04
   2  -8   3   39.40    2.06
  -2  -8  -3   37.87    1.98
   2   8   3   36.89    1.88
   3  -8   3    0.95    0.66
   3  -8   3   -0.28    0.56
  -3  -8  -3    1.44    0.70
   3   8   3    1.33    0.59
  -3   8  -3    1.90    0.85
   3   8   3    1.44    0.66
  -4   8  -3    0.67    0.71
  -4  -8  -3    0.54    0.72
   4  -8   3    1.47    0.78
   4   8   3   -0.63    0.46
   4  -8   3    0.53    0.60
  -5  -8  -3    3.08    1.10
   5  -8   3    3.10    1.00
   5  -8   3    4.44    1.17
  -5   8  -3    4.39    1.24
   5   8   3    4.06    1.05
  -6   8  -3   -0.28    0.98
   5   9  -3    1.43    0.88
   5  -9  -3    0.97    0.77
  -5   9   3    0.37    0.81
  -5  -9   3    0.17    0.84
   4  -9  -3    0.19    0.72
  -4   9   3    0.77    0.83
   4   9  -3    0.45    0.55
  -4  -9   3    0.75    0.71
  -3   9   3   13.43    1.46
  -3   9   3    9.83    1.49
   3  -9  -3   12.33    1.56
  -3  -9   3   12.04    1.45
   3   9  -3   11.73    1.48
   2   9  -3    2.04    0.80
   2  -9  -3    1.96    0.72
  -2   9   3    2.82    0.87
  -2   9   3    2.06    0.78
  -2  -9   3    2.73    0.73
  -2  -9   3    1.78    0.69
   1  -9  -3   -0.45    0.45
  -1  -9   3   -0.24    0.42
  -1   9   3    0.61    0.61
  -1  -9   3    0.16    0.54
   1   9  -3    0.65    0.58
  -1   9   3    0.50    0.61
   0   9   3    2.37    0.85
   0  -9   3    2.94    0.83
   0  -9  -3    2.06    0.72
   0   9   3    1.73    0.69
   0  -9  -3    3.46    0.74
   0  -9   3    3.33    0.67
   0   9  -3    3.32    0.88
  -1  -9  -3    2.20    0.70
   1   9   3    3.46    0.82
   1  -9   3    1.97    0.75
  -1   9  -3    4.20    1.04
   1   9   3    3.05    0.84
  -1  -9  -3    3.20    0.81
  -1   9  -3    2.65    0.72
   2  -9   3    1.49    0.72
   2   9   3    1.66    0.68
   2   9   3    1.00    0.65
  -2   9  -3    0.88    0.69
  -2  -9  -3    0.08    0.51
  -2   9  -3    0.31    0.72
   3  -9   3    6.78    1.16
  -3   9  -3    8.62    1.38
   3   9   3    9.11    1.29
  -3  -9  -3    7.28    1.27
  -3   9  -3    6.75    1.18
   4  -9   3    0.69    0.72
  -4  -9  -3    0.27    0.68
  -4   9  -3    0.74    0.87
   4  -9   3    0.79    0.69
   4   9   3    0.38    0.68
  -5  -9  -3    0.44    0.90
   5  -9   3    2.07    0.87
   5   9   3    1.57    0.90
   5  -9   3    1.42    0.97
  -5   9  -3    0.92    0.96
   5  10  -3    1.00    0.86
   5 -10  -3    1.41    0.99
  -5  10   3    2.59    1.08
  -5 -10   3    2.29    0.98
   4 -10  -3    0.43    0.69
   4  10  -3   -0.28    0.56
  -4 -10   3   -0.12    0.62
  -4  10   3    0.71    0.90
  -3  10   3    0.80    0.85
   3  10  -3    0.95    0.72
  -3 -10   3    1.71    0.81
   3 -10  -3    1.70    0.82
  -2  10   3   40.35    2.17
  -2  10   3   37.37    2.36
  -2 -10   3   41.12    2.19
   2 -10  -3   38.27    2.21
   2  10  -3   39.53    2.28
   1 -10  -3   11.24    1.32
  -1  10   3    8.33    1.11
  -1  10   3    6.67    1.17
  -1 -10   3    9.77    1.13
   1  10  -3    7.57    1.17
  -1 -10   3    7.70    1.12
   0  10   3    0.49    0.68
   0 -10   3   -0.62    0.53
   0 -10  -3   -0.01    0.53
   0  10  -3    0.87    0.66
   0  10   3    1.47    0.63
   0 -10  -3    0.88    0.56
  -1 -10  -3    3.05    0.80
  -1 -10  -3    2.68    0.79
   1  10   3    1.64    0.73
   1 -10   3    1.77    0.74
   1  10   3    3.35    0.90
  -1  10  -3    1.39    0.78
  -2 -10  -3    1.57    0.77
   2  10   3    2.97    0.84
  -2  10  -3    2.61    1.00
  -2  10  -3    0.85    0.71
   2 -10   3    3.31    0.90
  -3  10  -3    2.68    1.00
  -3 -10  -3    1.26    0.76
   3 -10   3    0.14    0.57
   3  10   3    0.43    0.69
  -3  10  -3    0.16    0.68
  -4  10  -3    0.39    0.83
  -4 -10  -3    0.12    0.57
  -4  10  -3    1.28    0.91
   4 -10   3    1.26    0.70
   4  10   3    1.11    0.81
   5  10   3   -0.51    0.83
  -5  10  -3   -1.44    0.82
   5 -10   3    1.40    0.89
  -4  11   3    1.09    0.94
   4  11  -3   -0.24    0.75
   4 -11  -3    0.61    0.83
  -4 -11   3   -0.32    0.78
  -3  11   3    0.30    0.75
   3  11  -3    0.24    0.63
   3 -11  -3    0.76    0.77
  -3 -11   3    1.17    0.81
  -2 -11   3   -0.26    0.61
   2  11  -3   -1.13    0.61
  -2  11   3    0.31    0.84
   2 -11  -3    1.19    0.72
  -1 -11   3   31.21    2.01
   1 -11  -3   31.74    2.03
  -1  11   3   35.44    2.23
  -1  11   3   30.72    1.86
   1  11  -3   29.01    1.96
  -1 -11   3   31.12    1.86
   0  11   3   37.20    2.20
   0 -11  -3   35.31    2.02
   0  11  -3   35.54    2.11
   0 -11   3   35.52    2.12
   0  11   3   36.17    2.02
   1 -11   3    5.01    1.10
   1  11   3    5.70    1.07
  -1 -11  -3    7.04    1.10
  -1  11  -3    6.81    1.25
  -2 -11  -3    9.99    1.40
   2 -11   3    8.60    1.34
  -2  11  -3    8.57    1.50
   2  11   3    9.60    1.35
   3 -11   3    1.28    0.70
  -3  11  -3    0.73    0.72
  -3  11  -3    1.06    0.84
  -3 -11  -3    1.40    0.79
   3  11   3    0.59    0.67
  -4  11  -3    6.79    1.39
  -4  11  -3    7.89    1.59
  -4 -11  -3    8.75    1.55
   4  11   3    8.80    1.54
   4 -11   3    7.47    1.36
  -4  12   3    3.27    1.46
  -4 -12   3    2.60    1.11
   3  12  -3   -0.52    0.63
  -3  12   3    0.73    1.05
  -3 -12   3   -0.49    0.77
   3 -12  -3    0.02    0.80
   2  12  -3    0.19    0.67
  -2 -12   3    0.46    0.74
   2 -12  -3    1.03    0.73
  -2  12   3    1.12    0.95
   1 -12  -3    1.81    0.83
  -1 -12   3    1.28    0.79
   1  12  -3    1.04    0.80
  -1  12   3   -1.14    0.66
   0 -12   3   11.38    1.53
   0 -12  -3    8.95    1.32
   0  12  -3    9.52    1.39
  -1  12  -3    1.12    0.81
   1 -12   3    0.15    0.70
   1  12   3    1.91    0.83
   2  12   3    4.64    1.10
   2 -12   3    3.29    0.95
  -2  12  -3    4.20    1.22
  -2 -12  -3    4.37    1.03
   3  12   3    0.73    0.81
  -3  12  -3    1.25    0.99
   3 -12   3    1.73    0.87
  -3 -12  -3   -0.19    0.61
  -4  12  -3   -1.01    0.98
   4  12   3    0.92    0.89
  -3  13   3    1.59    1.23
  -3 -13   3    1.29    0.89
   3  13  -3    0.73    0.93
   2  13  -3    2.21    0.94
  -2  13   3   -0.67    0.96
   2 -13  -3    1.16    0.89
   1  13  -3    3.04    1.00
   1 -13  -3    1.74    0.89
  -1 -13   3    1.93    0.89
   0 -13  -3   26.64    1.91
   0  13  -3   23.48    2.11
   0 -13   3   27.64    2.08
   1 -13   3    0.51    0.82
  -1  13  -3    2.29    0.90
   2 -13   3    3.09    1.13
  -2 -13  -3    4.01    1.03
  -2  13  -3    4.66    1.31
   3  13   3    3.67    1.18
  -3 -13  -3    3.14    1.12
  -3  13  -3    2.85    1.32
   2  14  -3    0.66    1.00
   1 -14  -3    0.43    0.82
   1  14  -3    0.11    0.88
   0  14  -3    0.80    0.78
   0 -14   3    0.14    0.85
   1 -14   3    2.82    1.11
  -1  14  -3    2.04    0.98
  -2  14  -3    1.44    1.02
  -7   0   4    0.88    0.78
   7   0  -4    2.28    0.91
   6   0  -4   -0.47    0.59
  -6   0   4    1.81    0.65
   5   0  -4    0.17    0.56
   5   0  -4   -1.10    0.44
  -5   0   4    0.24    0.47
   4   0  -4   35.60    1.76
   4   0  -4   36.55    1.78
  -4   0   4   35.45    1.61
   4   0  -4   34.89    1.53
   3   0  -4    0.01    0.27
   3   0  -4    0.12    0.29
   3   0  -4    0.10    0.33
   3   0  -4    0.05    0.33
   2   0  -4  707.94   13.67
   2   0  -4  691.27   13.23
   2   0  -4  698.49   13.24
   2   0  -4  702.76   13.09
   1   0  -4    0.55    0.29
   1   0  -4   -0.62    0.19
   1   0  -4   -0.25    0.19
  -1   0   4   -0.39    0.21
   0   0   4   83.90    1.95
   0   0  -4   89.03    2.02
   0   0  -4   83.98    1.78
   0   0   4   84.84    1.98
  -1   0  -4    2.83    0.40
   1   0   4   -0.01    0.21
   1   0   4   -0.26    0.29
  -1   0  -4   -0.11    0.20
   2   0   4   71.88    2.27
   2   0   4   74.43    1.72
  -2   0  -4   69.83    1.97
  -2   0  -4   69.68    2.11
   3   0   4   -0.11    0.35
   3   0   4    0.61    0.23
  -3   0  -4   -0.17    0.32
  -3   0  -4   -0.19    0.33
   4   0   4    0.62    0.56
  -4   0  -4    0.68    0.48
  -4   0  -4    0.07    0.40
  -5   0  -4   -0.41    0.49
   5   0   4   -0.59    0.45
  -6   0  -4    5.67    1.15
   6   0   4    5.48    1.20
   7   0   4    0.38    0.91
  -7  -1   4    1.89    0.82
   7  -1  -4    1.38    0.93
   7   1  -4    1.32    0.91
  -7   1   4    0.42    0.73
   6  -1  -4   18.21    1.81
  -6   1   4   16.04    1.64
   6   1  -4   20.04    1.82
  -5   1   4    7.95    1.10
   5   1  -4    9.89    1.23
   5  -1  -4    6.39    1.11
   5   1  -4   10.17    1.21
  -5  -1   4    7.77    1.04
  -4   1   4   26.73    1.49
  -4  -1   4   28.65    1.52
   4   1  -4   25.27    1.50
   4  -1  -4   28.99    1.44
   4  -1  -4   26.52    1.60
   4   1  -4   28.95    1.56
  -4   1   4   28.58    1.36
   4   1  -4   28.81    1.35
   3  -1  -4   46.58    1.70
   3  -1  -4   46.80    1.88
   3   1  -4   48.37    1.77
   3  -1  -4   49.25    1.64
   3   1  -4   47.49    1.62
   3   1  -4   48.66    1.82
   3   1  -4   46.19    1.76
   3  -1  -4   47.43    1.74
   2  -1  -4    0.85    0.36
   2  -1  -4    0.30    0.24
   2   1  -4    0.39    0.27
   2  -1  -4    0.07    0.26
   2  -1  -4    0.12    0.22
   2   1  -4    0.07    0.23
   2   1  -4   -0.02    0.24
   1  -1  -4  549.70   10.48
  -1   1   4  567.10   10.93
  -1  -1   4  551.87   10.56
   1  -1  -4  568.50   10.18
   1   1  -4  562.20   10.62
   1   1  -4  552.22   10.36
  -1  -1   4  564.66   10.64
   0  -1  -4   20.34    0.53
   0  -1  -4   20.19    0.83
   0   1   4   20.37    0.88
   0  -1   4   19.94    0.80
   0  -1   4   20.19    0.70
   0   1  -4   21.28    0.80
   0   1  -4   20.63    0.81
   0  -1  -4   20.45    0.76
  -1   1  -4  231.17    4.49
   1   1   4  222.48    4.29
  -1   1  -4  221.71    4.61
  -1  -1  -4  219.62    4.65
   1   1   4  216.27    4.48
   1  -1   4  223.37    4.80
   1   1   4  228.10    4.89
   1  -1   4  223.91    4.51
  -2  -1  -4    7.60    0.68
   2  -1   4    5.47    0.68
  -2   1  -4    6.49    0.65
   2   1   4    7.63    0.35
   2   1   4    6.78    0.74
   2  -1   4    6.71    0.51
  -2   1  -4    7.73    0.55
   2   1   4    7.91    0.70
  -3   1  -4   13.26    1.04
  -3   1  -4   15.04    0.87
   3   1   4   14.62    1.12
   3  -1   4   17.38    1.21
   3  -1   4   17.34    0.83
  -3  -1  -4   16.01    1.03
   4  -1   4   24.82    1.65
  -4  -1  -4   25.78    1.60
  -4   1  -4   26.74    1.64
  -4   1  -4   27.26    1.32
  -4  -1  -4   24.41    1.42
   4   1   4   26.08    1.64
   5   1   4    1.79    0.74
   5  -1   4    1.86    0.75
  -5   1  -4    1.69    0.72
  -5  -1  -4    2.10    0.75
  -5  -1  -4    1.49    0.73
  -6  -1  -4    0.83    0.70
   6   1   4    0.13    0.71
  -6   1  -4    0.91    0.60
   6  -1   4    0.77    0.69
   7   1   4   -0.18    0.80
  -7   2   4    2.70    0.92
  -7  -2   4    2.28    0.85
   7  -2  -4    1.57    0.93
   6   2  -4    3.83    1.04
  -6   2   4    4.84    0.99
   6  -2  -4    5.51    1.12
   6   2  -4    4.20    0.97
  -6  -2   4    7.31    1.19
  -5  -2   4   12.86    1.30
   5  -2  -4   11.24    1.16
  -5   2   4   15.47    1.42
   5   2  -4   14.58    1.37
   5  -2  -4   14.06    1.50
   5   2  -4   14.48    1.41
  -4  -2   4    0.21    0.46
  -4   2   4   -0.02    0.35
   4  -2  -4    1.66    0.56
   4   2  -4   -0.13    0.45
  -4  -2   4    0.79    0.44
  -4   2   4    0.39    0.47
   4   2  -4   -0.31    0.35
   4  -2  -4    1.53    0.60
   3  -2  -4    2.53    0.45
  -3  -2   4    2.06    0.44
  -3  -2   4    2.00    0.51
  -3   2   4    2.11    0.49
   3   2  -4    2.29    0.50
   3  -2  -4    1.66    0.59
   3   2  -4    1.74    0.50
   3  -2  -4    2.14    0.52
  -2   2   4    1.14    0.31
   2  -2  -4    0.96    0.36
   2  -2  -4    0.71    0.38
   2   2  -4    0.78    0.35
   2   2  -4    0.53    0.30
   2   2  -4    0.53    0.26
   2  -2  -4    1.03    0.29
  -2  -2   4    0.79    0.33
  -1   2   4    1.16    0.22
   1  -2  -4    1.27    0.30
   1   2  -4    0.87    0.32
   1   2  -4    1.29    0.15
  -1  -2   4    1.26    0.32
  -1   2   4    1.53    0.40
   1   2  -4    0.96    0.31
   1  -2  -4    1.02    0.31
   0   2  -4  218.05    4.43
   0  -2  -4  211.63    4.32
   0  -2  -4  214.13    4.43
   0   2   4  213.29    4.01
   0   2   4  206.69    4.63
   0  -2   4  215.02    4.22
   0   2  -4  211.78    4.32
   0  -2   4  210.01    4.45
   1   2   4  645.04   13.00
   1  -2   4  661.00   12.49
  -1  -2  -4  659.83   12.11
  -1  -2  -4  668.35   12.60
  -1   2  -4  669.71   12.48
   1  -2   4  660.99   12.87
  -1   2  -4  661.90   12.17
   1   2   4  672.04   12.26
  -2   2  -4   90.66    2.63
   2  -2   4   97.30    2.78
   2   2   4   94.85    2.61
  -2  -2  -4   93.49    2.69
  -2   2  -4  100.33    2.23
   2  -2   4  100.34    2.51
   2   2   4   94.86    2.80
   3  -2   4    1.27    0.40
   3   2   4    2.91    0.69
  -3  -2  -4    1.44    0.53
   3   2   4    2.38    0.56
  -3   2  -4    1.39    0.50
   3  -2   4    2.02    0.59
  -3   2  -4    2.29    0.42
   4  -2   4   16.73    1.38
   4   2   4   20.82    1.47
   4   2   4   20.98    1.48
  -4   2  -4   19.34    1.38
  -4  -2  -4   17.19    1.28
   5  -2   4   -0.24    0.52
  -5  -2  -4    0.71    0.58
   5   2   4   -0.81    0.45
  -5   2  -4    0.34    0.54
  -5  -2  -4    0.42    0.60
   6   2   4   12.64    1.73
  -6  -2  -4   13.73    1.70
  -6   2  -4   15.39    1.77
   6  -2   4   13.64    1.79
   7   2   4    7.40    1.57
   7   3  -4    0.94    0.67
  -7   3   4    0.47    0.78
   7  -3  -4   -0.13    0.82
   6   3  -4    0.47    0.53
  -6  -3   4    1.53    0.73
  -6   3   4    1.43    0.72
   6  -3  -4    1.49    0.73
   5   3  -4   18.58    1.42
   5  -3  -4   17.50    1.66
   5  -3  -4   17.41    1.36
  -5   3   4   20.43    1.46
  -5  -3   4   18.89    1.49
   5   3  -4   17.03    1.54
   4  -3  -4   12.73    1.33
   4  -3  -4   10.95    1.09
   4   3  -4    9.75    0.98
   4   3  -4    9.75    1.12
  -4  -3   4    9.30    1.08
  -4   3   4   10.41    1.04
   3   3  -4   17.99    1.17
  -3  -3   4   15.47    1.12
   3  -3  -4   17.32    0.85
   3  -3  -4   15.01    1.16
  -3   3   4   16.17    0.99
  -3  -3   4   15.63    0.91
   3   3  -4   16.14    0.93
   3  -3  -4   16.70    1.09
   2  -3  -4    2.43    0.35
   2   3  -4    2.28    0.34
   2   3  -4    1.15    0.41
   2  -3  -4    2.47    0.52
  -2  -3   4    1.85    0.42
  -2   3   4    1.84    0.40
  -2   3   4    1.82    0.51
   2   3  -4    1.86    0.46
   1  -3  -4   17.45    0.91
   1  -3  -4   19.46    0.82
  -1   3   4   18.62    0.73
   1   3  -4   19.69    0.98
   1   3  -4   19.59    1.00
  -1  -3   4   18.37    0.92
  -1   3   4   16.37    0.94
   0  -3  -4  113.68    2.74
   0   3  -4  113.60    2.83
   0   3   4  115.50    2.41
   0  -3   4  108.60    2.78
   0  -3  -4  112.18    2.66
   0  -3   4  115.45    2.44
   0   3  -4  109.91    2.61
   0   3   4  122.11    3.01
   1   3   4 1075.80   20.89
  -1  -3  -4 1088.71   20.25
   1  -3   4 1079.38   20.21
   1  -3   4 1089.46   20.69
   1   3   4 1075.77   19.77
  -1   3  -4 1078.94   20.06
  -1  -3  -4 1091.36   19.72
  -1   3  -4 1112.08   19.71
   2  -3   4  226.98    5.12
  -2   3  -4  237.96    4.53
   2   3   4  229.90    5.20
   2   3   4  234.58    5.49
  -2   3  -4  226.69    5.28
   2  -3   4  233.85    5.47
  -2  -3  -4  237.21    5.37
   3   3   4   29.80    1.54
  -3   3  -4   32.52    1.66
   3  -3   4   32.06    1.40
   3   3   4   30.28    1.60
   3  -3   4   30.51    1.64
  -3  -3  -4   29.91    1.57
   4   3   4   17.86    1.48
   4   3   4   14.81    1.39
   4  -3   4   15.95    1.51
  -4   3  -4   17.23    1.47
  -4  -3  -4   16.08    1.37
   4  -3   4   16.06    1.09
  -5   3  -4    6.15    1.05
  -5  -3  -4    5.70    1.04
   5  -3   4    5.83    1.17
   5   3   4    6.34    1.15
   5   3   4    6.08    1.18
   6   3   4    0.42    0.74
  -6  -3  -4    0.75    0.61
   6  -3   4    0.82    0.73
  -6   3  -4    1.12    0.76
   7   3   4    0.99    0.97
  -7   4   4    3.47    1.08
   6  -4  -4    5.31    1.17
  -6   4   4    7.27    1.19
   6   4  -4    7.42    1.23
  -6  -4   4    5.84    1.13
   5  -4  -4   23.01    1.58
  -5  -4   4   21.41    1.60
   5   4  -4   19.92    1.54
   5  -4  -4   18.65    1.80
  -5   4   4   19.90    1.47
   4   4  -4    0.14    0.47
   4   4  -4    0.61    0.50
  -4  -4   4    0.80    0.54
  -4   4   4    0.64    0.57
   4  -4  -4    0.10    0.46
   4  -4  -4    1.12    0.67
   3   4  -4   15.17    0.89
  -3  -4   4   17.25    0.97
   3  -4  -4   14.29    1.27
   3  -4  -4   14.87    1.12
  -3   4   4   13.67    0.98
  -3  -4   4   14.26    1.15
   3  -4  -4   15.28    0.74
   3   4  -4   14.31    1.19
   2   4  -4   20.33    0.79
   2   4  -4   20.67    1.17
  -2   4   4   19.22    0.99
  -2  -4   4   19.82    1.14
   2  -4  -4   16.75    1.06
  -2   4   4   16.39    1.14
   2  -4  -4   19.35    0.82
  -2  -4   4   20.10    1.01
  -1   4   4  174.98    3.78
   1   4  -4  184.91    4.24
  -1   4   4  175.35    4.38
   1   4  -4  181.16    3.55
   1  -4  -4  178.32    4.18
  -1  -4   4  181.04    4.12
   1  -4  -4  178.13    3.86
   1   4  -4  175.54    4.13
   0   4  -4   78.63    2.02
   0  -4  -4   76.65    2.10
   0  -4   4   70.68    2.20
   0   4   4   76.61    1.90
   0  -4  -4   75.70    2.13
   0   4   4   77.28    2.36
   0   4  -4   78.06    1.86
   0   4  -4   75.24    2.28
   1  -4   4  765.59   14.71
  -1  -4  -4  759.10   14.52
   1   4   4  732.73   14.92
  -1   4  -4  751.57   14.43
   1  -4   4  751.55   14.51
  -1   4  -4  768.27   13.83
  -1  -4  -4  757.27   13.95
   1   4   4  737.01   14.04
   2   4   4  689.22   13.26
   2  -4   4  696.44   13.89
   2  -4   4  669.18   13.33
  -2  -4  -4  672.54   13.56
  -2  -4  -4  701.13   12.51
  -2   4  -4  682.78   13.43
   2   4   4  675.74   13.87
   3   4   4    9.98    1.03
   3   4   4   10.42    1.03
   3  -4   4   11.96    1.19
  -3  -4  -4   12.49    1.15
   3  -4   4   12.05    1.03
  -3   4  -4   10.60    1.08
   4  -4   4    4.90    1.04
   4   4   4    4.66    0.92
   4  -4   4    4.41    0.81
  -4   4  -4    6.64    1.08
  -4  -4  -4    4.79    0.95
   4   4   4    5.38    1.00
   5   4   4   21.23    1.73
  -5   4  -4   21.80    1.70
   5  -4   4   19.84    1.91
  -5  -4  -4   17.55    1.64
   5   4   4   21.08    1.84
  -6  -4  -4    3.18    1.02
   6   4   4    3.86    1.09
  -6   4  -4    2.29    0.98
   6   4   4    4.09    1.02
   6  -4   4    3.61    1.13
  -7  -5   4    0.96    0.98
   6   5  -4   13.44    1.64
   6  -5  -4   15.72    1.92
  -6  -5   4   16.19    1.77
  -6   5   4   16.15    1.65
  -5   5   4    0.08    0.56
   5  -5  -4    1.05    0.66
   5   5  -4    0.59    0.55
  -5  -5   4    1.18    0.67
   5  -5  -4   -0.23    0.72
   4  -5  -4   43.19    2.33
  -4   5   4   42.27    1.94
  -4  -5   4   46.45    2.30
   4   5  -4   42.97    2.16
   4  -5  -4   44.12    2.13
  -3  -5   4   19.57    1.12
   3   5  -4   21.60    1.42
   3  -5  -4   21.10    1.38
  -3  -5   4   21.77    1.42
  -3   5   4   22.70    1.27
  -3   5   4   17.54    1.40
   2  -5  -4  136.84    3.79
  -2  -5   4  137.95    3.83
  -2   5   4  138.56    4.01
   2   5  -4  139.74    3.83
   2  -5  -4  137.14    3.08
   2   5  -4  141.56    3.11
  -2   5   4  143.24    3.45
  -2  -5   4  136.47    3.49
   1  -5  -4  346.89    7.35
  -1   5   4  342.25    6.86
  -1  -5   4  342.00    7.22
   1   5  -4  340.72    6.68
  -1  -5   4  344.78    7.26
  -1   5   4  343.69    7.64
   1   5  -4  338.10    7.36
   1  -5  -4  343.23    6.88
   0   5   4  143.20    3.76
   0   5  -4  141.77    3.18
   0   5  -4  138.92    3.66
   0  -5   4  139.44    3.63
   0   5   4  142.13    3.25
   0  -5  -4  141.07    3.44
   0  -5  -4  141.07    3.45
   1   5   4  121.36    3.43
  -1   5  -4  127.94    3.50
  -1  -5  -4  125.98    3.40
   1  -5   4  129.01    3.23
   1  -5   4  119.87    3.37
   1   5   4  125.60    3.12
  -1  -5  -4  123.47    2.94
   2   5   4   11.95    0.99
   2  -5   4   10.56    1.02
  -2  -5  -4   11.62    0.60
  -2  -5  -4   10.52    1.05
  -2   5  -4   11.22    1.13
   2   5   4   11.93    0.95
   2  -5   4   11.42    1.02
   3   5   4    8.41    1.00
   3   5   4    7.24    0.96
  -3   5  -4    7.83    1.07
   3  -5   4    6.41    0.97
  -3  -5  -4    7.26    1.02
   3  -5   4    7.48    0.93
   4   5   4    2.48    0.72
   4   5   4    2.75    0.82
  -4  -5  -4    2.70    0.82
  -4   5  -4    1.90    0.76
   4  -5   4    3.67    0.78
   4  -5   4    1.97    0.81
   5  -5   4   40.64    2.50
   5   5   4   46.15    2.42
  -5   5  -4   41.62    2.37
   5   5   4   38.49    2.30
  -5  -5  -4   44.88    2.43
  -6  -5  -4    2.22    1.03
   6  -5   4    3.41    1.18
   6   5   4    4.62    1.25
  -6   5  -4    2.80    0.98
   6   5   4    4.40    1.16
   6  -6  -4   14.42    1.88
   6   6  -4   12.69    1.63
  -6  -6   4   14.33    1.80
   6  -6  -4   12.67    1.63
   5  -6  -4    2.95    0.93
   5  -6  -4    0.70    0.82
  -5   6   4    1.88    0.73
   5   6  -4    3.68    0.94
  -5  -6   4    4.01    0.95
  -4  -6   4    6.48    1.18
  -4   6   4    9.48    1.10
   4   6  -4    6.56    1.15
   4  -6  -4    6.76    1.11
   3   6  -4   30.20    1.75
   3  -6  -4   28.70    1.69
  -3   6   4   28.40    1.81
  -3  -6   4   28.90    1.40
  -3   6   4   28.19    1.54
  -2   6   4    4.53    0.73
  -2   6   4    4.21    0.83
  -2  -6   4    4.13    0.72
   2   6  -4    4.68    0.82
  -2  -6   4    3.68    0.65
   2  -6  -4    4.46    0.49
   2  -6  -4    3.74    0.76
   1  -6  -4    9.73    0.75
  -1   6   4   10.82    1.05
   1  -6  -4    8.71    0.90
  -1  -6   4   10.20    0.92
   1   6  -4    8.88    0.57
  -1  -6   4    9.00    0.92
   1   6  -4    8.94    0.99
  -1   6   4   10.53    0.85
   0  -6  -4    1.83    0.49
   0   6   4    0.25    0.47
   0   6   4    0.34    0.36
   0   6  -4    1.58    0.59
   0  -6  -4    2.04    0.48
   0  -6   4    0.83    0.48
   0  -6   4    1.59    0.38
   0   6  -4    0.92    0.35
  -1  -6  -4   30.65    1.27
   1  -6   4   34.76    1.11
   1  -6   4   32.77    1.44
   1   6   4   31.67    1.59
   1   6   4   32.43    1.41
  -1  -6  -4   33.46    1.56
  -1   6  -4   33.48    1.74
   1  -6   4   29.69    1.55
  -2  -6  -4   11.09    1.12
   2   6   4   13.54    1.06
   2  -6   4   14.42    1.16
   2  -6   4   12.15    1.14
  -2   6  -4   15.48    1.37
   2   6   4   13.10    1.15
   3   6   4   87.09    3.03
   3  -6   4   85.34    2.99
  -3   6  -4   87.93    3.21
  -3  -6  -4   84.33    3.14
   3  -6   4   84.73    3.15
   3   6   4   86.02    3.00
   4   6   4   15.89    1.49
   4  -6   4   14.76    1.58
   4   6   4   16.55    1.33
  -4  -6  -4   14.94    1.52
   4  -6   4   16.24    1.45
  -4   6  -4   18.41    1.64
  -5   6  -4    2.21    0.87
   5   6   4    2.73    0.88
   5  -6   4    2.94    1.02
   5   6   4    3.72    0.90
  -5  -6  -4    3.02    0.94
  -6  -6  -4    4.21    1.19
   6   6   4    4.98    1.23
  -6   6  -4    2.16    1.07
   6  -6   4    5.00    1.35
   6   6   4    3.66    1.05
  -6   7   4    5.17    1.31
  -6  -7   4    4.97    1.30
   6   7  -4    5.68    1.23
   6  -7  -4    8.49    1.41
  -5   7   4    7.69    1.38
   5  -7  -4    8.52    1.31
  -5  -7   4   12.06    1.63
   5   7  -4    7.65    1.28
   4  -7  -4    1.07    0.67
   4   7  -4    0.18    0.51
  -4   7   4    0.93    0.66
  -4  -7   4    0.85    0.64
  -4   7   4    0.60    0.70
  -3   7   4    3.27    0.86
  -3   7   4    3.34    0.94
  -3  -7   4    3.38    0.85
   3  -7  -4    4.29    0.92
   3   7  -4    4.52    0.94
   2   7  -4   57.77    2.42
  -2  -7   4   58.73    2.38
  -2   7   4   59.87    2.25
  -2  -7   4   58.33    2.19
   2  -7  -4   57.44    2.40
  -2   7   4   57.05    2.49
  -1   7   4  158.86    4.53
  -1  -7   4  164.56    4.34
  -1  -7   4  165.46    4.27
  -1   7   4  163.87    4.03
   1  -7  -4  164.41    4.41
   1  -7  -4  161.76    3.87
   1   7  -4  159.25    4.45
   0  -7   4   70.52    2.21
   0  -7  -4   71.05    2.34
   0  -7  -4   71.12    2.39
   0   7   4   72.32    2.27
   0   7  -4   73.96    2.17
   0   7  -4   67.16    2.58
   0  -7   4   69.06    2.53
   0   7   4   66.42    2.58
   1   7   4   13.50    1.02
  -1   7  -4   13.01    0.98
  -1  -7  -4   12.96    1.15
  -1   7  -4   14.57    1.34
   1   7   4   14.19    1.20
   1  -7   4   11.33    1.14
  -1  -7  -4   14.09    0.93
   2  -7   4   63.79    2.49
  -2  -7  -4   61.70    2.53
   2   7   4   59.14    2.30
   2  -7   4   63.59    2.52
   2   7   4   66.00    2.55
  -2   7  -4   64.89    2.71
  -3  -7  -4   31.14    1.84
  -3   7  -4   29.94    1.89
   3   7   4   32.35    1.79
   3   7   4   26.60    1.69
   3  -7   4   30.82    1.80
   3  -7   4   28.95    1.80
   4   7   4    0.56    0.56
  -4  -7  -4    0.48    0.61
   4  -7   4    0.12    0.61
  -4   7  -4   -0.05    0.66
   4   7   4    1.31    0.59
   4  -7   4    0.91    0.64
   5   7   4    4.18    0.98
   5   7   4    1.89    0.87
  -5  -7  -4    2.85    0.94
  -5   7  -4    3.27    0.99
   5  -7   4    2.10    0.86
   5  -7   4    4.54    1.14
   6  -7   4   -0.59    0.92
   6   7   4    0.60    0.90
  -6   7  -4   -0.58    0.84
  -6  -7  -4   -0.11    0.88
  -6  -8   4    1.78    1.11
   6  -8  -4    1.28    0.97
  -5  -8   4    0.94    0.85
  -5   8   4    0.44    0.81
   5  -8  -4    1.81    0.93
   5   8  -4    0.94    0.73
  -4  -8   4    6.26    1.23
   4   8  -4    8.72    1.38
   4  -8  -4    5.82    1.16
  -4   8   4    8.23    1.45
  -3   8   4    1.73    0.81
  -3   8   4    1.01    0.69
  -3  -8   4    0.91    0.66
   3  -8  -4    2.09    0.76
   3   8  -4    1.28    0.73
  -2  -8   4   10.40    1.18
   2  -8  -4   10.87    1.26
  -2   8   4    9.98    1.10
  -2  -8   4    8.33    1.03
   2   8  -4    9.90    1.20
  -2   8   4    9.60    1.27
  -1   8   4   19.54    1.50
   1   8  -4   22.82    1.51
  -1   8   4   23.32    1.37
  -1  -8   4   22.39    1.43
  -1  -8   4   21.64    1.36
   1  -8  -4   21.29    1.19
   1  -8  -4   21.06    1.39
   0  -8  -4    7.85    0.91
   0   8  -4    8.36    1.11
   0  -8  -4    6.65    0.91
   0  -8   4    8.55    0.84
   0   8   4    8.22    1.10
   0  -8   4    7.61    1.05
   0   8   4    7.30    0.89
   1  -8   4   35.40    1.92
   1   8   4   35.41    1.91
  -1  -8  -4   37.71    1.85
   1   8   4   38.99    1.80
  -1   8  -4   41.30    2.15
  -1   8  -4   35.13    1.68
  -1  -8  -4   37.19    1.65
   2   8   4    3.19    0.86
   2   8   4    3.74    0.82
   2  -8   4    4.07    0.88
  -2   8  -4    4.13    1.01
  -2  -8  -4    2.18    0.74
   3   8   4    2.50    0.75
   3   8   4    4.16    0.91
  -3   8  -4    4.00    1.06
   3  -8   4    1.96    0.71
  -3  -8  -4    3.15    0.91
   3  -8   4    2.38    0.80
   4  -8   4    0.54    0.66
  -4  -8  -4    1.57    0.78
   4  -8   4    1.73    0.82
  -4   8  -4   -0.15    0.66
   4   8   4    0.75    0.65
   4   8   4   -0.34    0.48
  -5   8  -4    1.72    0.90
   5   8   4   -0.12    0.70
   5  -8   4    1.63    0.79
  -5  -8  -4    1.39    0.94
   5  -8   4    0.70    0.88
   5   9  -4    2.29    1.02
   5  -9  -4    2.56    0.93
  -5  -9   4    2.11    1.00
  -5   9   4    2.59    1.10
   4  -9  -4    1.90    0.87
  -4   9   4    1.31    0.91
   4   9  -4    0.80    0.78
  -4  -9   4    1.41    0.80
  -3  -9   4    0.76    0.67
   3  -9  -4    0.34    0.65
  -3   9   4    0.81    0.80
   3   9  -4    0.73    0.63
  -2   9   4    0.24    0.72
  -2   9   4    0.53    0.68
  -2  -9   4    0.20    0.60
   2   9  -4    0.67    0.59
  -2  -9   4    0.82    0.61
   2  -9  -4    0.93    0.62
  -1  -9   4    0.91    0.65
  -1  -9   4    1.04    0.58
   1  -9  -4    1.00    0.55
  -1   9   4    1.63    0.77
   1   9  -4    0.84    0.62
  -1   9   4    0.68    0.65
   0   9   4   40.46    2.19
   0  -9  -4   46.00    2.00
   0  -9  -4   43.77    2.04
   0   9   4   47.50    2.03
   0  -9   4   43.98    2.20
   0   9  -4   42.41    2.22
   0  -9   4   43.85    1.82
  -1   9  -4    3.65    0.98
   1   9   4    3.36    0.78
   1   9   4    3.82    0.96
  -1  -9  -4    4.39    0.87
   1  -9   4    3.01    0.89
  -1  -9  -4    4.34    0.78
  -2   9  -4   -0.18    0.52
   2   9   4    1.17    0.66
  -2  -9  -4    0.12    0.63
  -2   9  -4    0.59    0.72
   2   9   4   -0.05    0.51
   2  -9   4   -0.10    0.50
   3   9   4    9.01    1.26
  -3  -9  -4    8.56    1.35
  -3   9  -4    8.34    1.43
   3   9   4   10.58    1.28
   3  -9   4    9.50    1.33
  -4  -9  -4    5.73    1.17
  -4   9  -4    5.75    1.36
   4  -9   4    3.98    1.03
   4  -9   4    5.14    1.23
   4   9   4    4.76    1.09
   5  -9   4    1.76    0.81
  -5   9  -4    0.27    0.92
   5   9   4    0.53    0.81
   5  -9   4   -0.35    0.82
  -5  -9  -4   -0.83    0.76
  -5  10   4    4.23    1.39
   5 -10  -4    3.27    1.19
   5  10  -4    4.22    1.22
  -5 -10   4    5.34    1.36
   4  10  -4    4.16    1.10
  -4  10   4    1.38    0.93
  -4 -10   4    2.65    0.93
   4 -10  -4    4.80    1.16
  -3  10   4    4.33    1.19
   3  10  -4    6.09    1.18
  -3 -10   4    4.47    1.07
   3 -10  -4    4.21    1.03
  -2 -10   4   58.72    2.68
   2 -10  -4   54.77    2.71
  -2  10   4   61.12    3.02
   2  10  -4   61.31    2.81
   1 -10  -4    8.40    1.21
  -1  10   4    5.15    0.92
  -1 -10   4    5.31    1.04
  -1  10   4    4.60    1.12
   1  10  -4    4.38    0.98
  -1 -10   4    3.36    0.83
   0 -10   4    1.62    0.80
   0 -10  -4    1.74    0.65
   0  10   4    2.13    0.75
   0  10   4    2.26    0.90
   0  10  -4    2.21    0.84
   0 -10  -4    1.25    0.64
  -1 -10  -4    9.50    1.20
   1  10   4   10.18    1.21
   1  10   4   11.34    1.36
  -1  10  -4    9.13    1.38
   1 -10   4    7.61    1.23
  -2  10  -4    0.58    0.82
   2  10   4    2.23    0.79
   2  10   4    0.76    0.63
  -2 -10  -4    1.55    0.76
   2 -10   4    1.09    0.73
  -3 -10  -4    0.55    0.77
   3 -10   4   -0.38    0.52
  -3  10  -4    1.11    0.80
  -3  10  -4    0.23    0.71
   3  10   4    1.53    0.74
   4 -10   4    3.46    1.01
  -4 -10  -4    2.05    0.89
  -4  10  -4    4.75    1.15
   4  10   4    1.70    0.88
  -4  10  -4    1.83    1.03
   5 -10   4    1.01    0.94
   5 -10   4    0.86    1.11
   5  10   4    1.88    1.08
  -5  10  -4    0.59    1.15
  -4 -11   4    5.93    1.36
  -4  11   4    4.15    1.33
   4  11  -4    6.06    1.41
   4 -11  -4    5.54    1.28
  -3 -11   4    2.78    0.97
   3  11  -4    3.24    1.02
   3 -11  -4    2.35    0.88
  -3  11   4    2.30    1.11
   2  11  -4    7.46    1.33
  -2 -11   4    6.21    1.12
   2 -11  -4    5.49    1.11
  -2  11   4    8.11    1.40
  -1 -11   4    8.44    1.25
   1 -11  -4    7.67    1.21
   1  11  -4    8.52    1.33
  -1 -11   4    9.22    1.22
  -1  11   4    7.67    1.38
   0 -11  -4    3.85    0.91
   0 -11   4    5.34    1.09
   0  11   4    6.06    1.18
   0  11  -4    3.95    1.03
   1  11   4   35.05    2.01
   1  11   4   37.74    2.23
   1 -11   4   33.93    2.15
  -1  11  -4   34.42    2.30
  -1 -11  -4   36.73    2.09
   2  11   4    3.85    0.97
   2 -11   4    3.34    0.94
  -2 -11  -4    3.55    1.00
  -2  11  -4    4.05    1.18
  -3  11  -4    0.12    0.83
   3 -11   4    0.85    0.63
  -3 -11  -4    0.65    0.71
   3  11   4    0.53    0.70
  -4  11  -4    2.70    1.23
   4  11   4    2.06    0.92
  -4 -11  -4    0.98    0.79
  -4  11  -4    1.19    0.94
   4 -11   4    1.94    0.83
  -4  12   4    0.58    1.09
  -4 -12   4    0.86    0.89
  -3 -12   4    6.70    1.36
   3  12  -4    6.57    1.32
  -3  12   4    6.96    1.51
   3 -12  -4    6.54    1.41
   2  12  -4   13.18    1.71
  -2  12   4   10.82    1.67
   2 -12  -4   12.52    1.67
  -2 -12   4   12.80    1.58
  -1  12   4   11.18    1.61
  -1 -12   4   12.12    1.56
   1 -12  -4   11.82    1.51
   1  12  -4    9.28    1.45
   0  12   4   41.16    2.45
   0 -12   4   32.89    2.15
   0  12  -4   35.97    2.28
   0 -12  -4   35.55    2.15
   1 -12   4    1.01    0.81
  -1 -12  -4    0.92    0.73
  -1  12  -4    0.70    0.73
  -2 -12  -4    5.27    1.11
   2 -12   4    4.14    1.10
  -2  12  -4    5.18    1.20
  -3 -12  -4    1.13    0.86
   3 -12   4    3.18    0.95
  -3  12  -4    2.76    1.07
   3  12   4    1.85    0.89
   4  12   4    2.19    1.07
  -4  12  -4    1.37    1.13
  -3  13   4   21.74    2.43
   3  13  -4   21.99    2.22
   2 -13  -4    1.68    0.93
  -2  13   4    1.73    1.13
   2  13  -4    2.69    0.95
   1 -13  -4   20.87    1.99
  -1 -13   4   20.28    1.97
   1  13  -4   21.14    2.08
   0  13  -4    2.49    0.90
   0 -13  -4    2.72    0.91
   0 -13   4    2.78    1.01
   1 -13   4   -0.38    0.75
  -1  13  -4    1.52    0.87
  -2  13  -4    7.28    1.47
  -2 -13  -4    3.39    1.02
   2 -13   4    2.36    0.98
  -3 -13  -4    1.52    0.86
  -3  13  -4    3.38    1.36
   1  14  -4    0.82    0.93
   1 -14  -4    0.79    0.80
   0  14  -4    7.23    1.45
   0 -14   4    8.14    1.47
   1 -14   4    0.68    0.88
  -1  14  -4    2.06    1.11
   7   0  -5    5.84    1.26
  -7   0   5    6.91    1.37
   6   0  -5    0.88    0.65
  -6   0   5    0.63    0.52
  -5   0   5    2.95    0.71
   5   0  -5    1.90    0.70
   5   0  -5    2.21    0.75
   4   0  -5    0.12    0.43
   4   0  -5    0.83    0.53
   4   0  -5   -0.61    0.38
   3   0  -5   59.41    1.99
   3   0  -5   58.79    2.07
   3   0  -5   58.56    1.96
   3   0  -5   58.51    2.00
   2   0  -5   -0.37    0.25
   2   0  -5   -0.25    0.24
   2   0  -5   -0.36    0.27
   2   0  -5   -0.48    0.27
   1   0  -5   61.39    1.70
   1   0  -5   55.93    1.65
  -1   0   5   59.33    1.59
   1   0  -5   59.43    1.42
   0   0  -5   -0.04    0.28
   0   0   5    0.00    0.22
   0   0   5    0.05    0.30
   0   0  -5   -0.03    0.20
   1   0   5   74.88    1.80
  -1   0  -5   71.65    1.94
   1   0   5   77.63    2.12
  -1   0  -5   74.99    1.91
   2   0   5    0.28    0.36
  -2   0  -5   -0.43    0.22
   2   0   5    0.45    0.22
  -2   0  -5    0.23    0.30
  -3   0  -5   -0.41    0.32
   3   0   5   -0.25    0.38
   3   0   5    0.32    0.23
  -3   0  -5   -0.28    0.32
  -4   0  -5    0.20    0.48
   4   0   5    0.11    0.49
  -4   0  -5   -0.07    0.42
  -5   0  -5    3.97    0.96
   5   0   5    4.21    1.02
  -6   0  -5   -0.21    0.60
   6   0   5    0.17    0.64
  -7   1   5    2.66    0.88
  -7  -1   5    2.92    0.91
   7  -1  -5    2.13    0.99
   6  -1  -5    0.18    0.63
   6   1  -5    0.64    0.60
   6   1  -5    0.30    0.69
  -6   1   5    1.02    0.62
   5  -1  -5   50.57    2.12
   5   1  -5   48.54    2.31
  -5  -1   5   50.89    2.24
   5   1  -5   49.66    2.34
  -5   1   5   51.81    2.35
   5  -1  -5   50.73    2.47
   4   1  -5   17.20    1.11
   4  -1  -5   19.58    1.36
   4  -1  -5   18.93    1.19
  -4  -1   5   16.36    1.16
   4  -1  -5   16.85    1.09
   4   1  -5   18.57    1.25
   4   1  -5   15.04    1.24
   3   1  -5  125.12    3.25
   3  -1  -5  120.54    3.40
   3  -1  -5  119.69    3.11
   3  -1  -5  119.18    3.23
   3   1  -5  117.40    3.22
   3   1  -5  116.39    3.09
   3   1  -5  125.61    3.32
   3  -1  -5  117.96    3.12
   2  -1  -5  159.16    3.83
   2  -1  -5  157.89    3.47
   2  -1  -5  160.09    3.63
   2   1  -5  159.69    3.60
   2  -1  -5  161.01    3.78
   2   1  -5  161.34    3.65
   2   1  -5  156.99    3.78
  -2  -1   5  159.42    3.71
  -1  -1   5  284.13    5.51
   1  -1  -5  282.02    5.65
   1  -1  -5  279.74    5.20
   1  -1  -5  269.80    5.71
  -1  -1   5  273.77    5.69
   1   1  -5  275.88    5.71
   1   1  -5  282.46    5.48
  -1   1   5  281.49    5.84
   0  -1  -5 1246.32   22.34
   0  -1   5 1234.14   22.65
   0  -1  -5 1240.43   22.65
   0  -1  -5 1257.23   22.58
   0   1  -5 1258.20   22.61
   0  -1   5 1255.64   23.21
   0   1   5 1221.50   23.41
   0   1  -5 1215.43   22.29
  -1  -1  -5  157.13    3.40
   1   1   5  156.29    3.23
  -1   1  -5  162.58    3.45
   1  -1   5  161.85    3.47
  -1  -1  -5  157.09    3.60
   1  -1   5  165.13    3.71
  -1   1  -5  156.41    3.51
   2   1   5   29.82    1.41
  -2  -1  -5   31.05    1.27
  -2   1  -5   29.35    1.30
  -2   1  -5   30.41    1.14
  -2  -1  -5   30.12    1.29
   2   1   5   30.71    0.85
   2  -1   5   30.86    1.40
   3   1   5   55.78    2.27
  -3   1  -5   58.45    1.86
  -3   1  -5   57.46    2.17
  -3  -1  -5   58.74    2.08
   3  -1   5   57.60    2.33
  -3  -1  -5   56.48    2.14
   3  -1   5   59.99    1.74
  -4   1  -5    4.75    0.72
   4  -1   5    3.29    0.83
  -4  -1  -5    4.78    0.85
  -4  -1  -5    4.16    0.87
  -4   1  -5    4.74    0.91
   4   1   5    4.33    0.93
   5   1   5   20.76    1.72
  -5  -1  -5   24.89    1.82
   5  -1   5   22.70    1.82
  -5   1  -5   19.65    1.77
  -5  -1  -5   20.14    1.45
   6  -1   5    6.90    1.37
  -6   1  -5    6.28    1.21
  -6  -1  -5    5.62    1.17
   6   1   5    9.74    1.50
   7  -2  -5    3.74    1.22
  -7   2   5    2.09    0.93
  -6  -2   5    3.45    0.91
  -6   2   5    3.76    0.87
   6   2  -5    4.60    1.09
   6  -2  -5    3.87    1.07
  -5   2   5   28.02    1.67
   5  -2  -5   22.27    1.67
   5   2  -5   25.38    1.66
  -5  -2   5   24.74    1.62
   5   2  -5   22.85    1.58
   5  -2  -5   29.53    1.69
  -4  -2   5   26.77    1.56
  -4  -2   5   31.04    1.42
   4  -2  -5   31.66    1.75
   4  -2  -5   30.84    1.40
   4   2  -5   31.06    1.55
   4  -2  -5   28.38    1.54
  -4   2   5   28.32    1.53
   3  -2  -5    6.99    0.86
   3   2  -5    7.68    0.81
   3  -2  -5    7.97    0.83
  -3   2   5    7.21    0.72
   3  -2  -5    8.55    0.70
   3   2  -5    7.77    0.72
  -3  -2   5    7.37    0.72
   3   2  -5    7.08    0.84
  -2  -2   5  217.31    4.84
   2   2  -5  225.31    5.06
   2  -2  -5  221.39    4.70
   2  -2  -5  219.51    4.99
  -2   2   5  225.76    4.60
   2   2  -5  225.82    4.66
   2   2  -5  221.58    4.89
  -2   2   5  223.12    5.21
   1  -2  -5  109.69    2.61
  -1  -2   5  105.73    2.68
  -1   2   5  110.98    2.86
   1  -2  -5  105.57    2.71
  -1   2   5  111.74    2.19
   1   2  -5  106.34    2.61
   1   2  -5  109.90    2.74
  -1  -2   5  111.85    2.24
   0  -2  -5 1019.22   18.92
   0  -2   5 1034.26   19.22
   0  -2   5 1006.18   18.94
   0  -2  -5 1032.99   18.82
   0   2  -5 1035.14   18.82
   0   2  -5 1018.12   18.73
   0   2   5 1044.91   18.46
   0   2   5 1011.33   19.63
  -1  -2  -5   27.65    0.86
   1   2   5   27.67    1.27
  -1   2  -5   29.40    0.97
   1  -2   5   28.00    1.12
   1  -2   5   26.78    1.10
   1   2   5   28.59    1.02
  -1   2  -5   26.37    1.15
  -1  -2  -5   29.15    1.21
  -2   2  -5   56.22    1.54
   2   2   5   52.82    1.98
   2  -2   5   49.52    1.90
   2   2   5   51.37    1.79
  -2   2  -5   54.27    1.89
  -2  -2  -5   51.72    1.89
   2  -2   5   57.40    1.74
  -3   2  -5    0.62    0.36
   3   2   5    0.24    0.43
   3   2   5    0.52    0.42
   3  -2   5    0.98    0.38
   3  -2   5    0.52    0.45
  -3   2  -5    0.86    0.51
  -3  -2  -5    0.64    0.46
  -4  -2  -5    9.83    1.10
   4   2   5   11.25    1.28
  -4   2  -5    9.87    1.19
   4  -2   5   10.05    1.29
   5  -2   5   54.24    2.82
   5   2   5   56.44    2.84
  -5  -2  -5   53.48    2.45
  -5   2  -5   60.39    2.77
  -5  -2  -5   55.21    2.71
   6   2   5    5.25    1.19
  -6  -2  -5    3.28    0.97
   6  -2   5    1.01    0.88
  -6   2  -5    2.72    0.95
   7  -3  -5    0.58    0.92
   7   3  -5    2.09    0.80
  -7   3   5    3.58    1.04
   6   3  -5   11.62    1.47
  -6  -3   5   12.12    1.47
   6  -3  -5    9.99    1.49
  -6   3   5   14.23    1.51
  -5  -3   5   15.31    1.48
   5  -3  -5   18.75    1.42
  -5   3   5   16.66    1.43
   5  -3  -5   16.76    1.67
   5   3  -5   15.83    1.50
  -4  -3   5   27.66    1.65
   4  -3  -5   27.37    1.71
   4   3  -5   29.73    1.48
  -4   3   5   24.43    1.46
   4   3  -5   25.64    1.58
  -4  -3   5   27.46    1.32
   4  -3  -5   26.04    1.55
  -3  -3   5  147.63    4.08
   3  -3  -5  144.05    4.15
   3   3  -5  142.08    3.90
   3  -3  -5  153.78    3.51
  -3   3   5  147.10    3.63
   3  -3  -5  139.39    3.88
   3   3  -5  151.94    3.60
  -3  -3   5  148.62    3.64
   2  -3  -5  745.16   14.47
   2  -3  -5  742.68   13.96
   2   3  -5  729.52   14.24
  -2   3   5  741.03   15.01
   2   3  -5  763.06   14.17
   2   3  -5  747.23   14.49
  -2  -3   5  744.65   14.23
  -2   3   5  752.85   13.81
  -1   3   5   55.22    1.88
   1  -3  -5   55.14    1.79
   1   3  -5   56.15    1.81
  -1   3   5   55.58    1.35
  -1  -3   5   57.98    1.80
   1  -3  -5   53.32    1.62
   1   3  -5   54.93    1.80
   0   3   5   52.44    1.28
   0   3  -5   54.37    1.57
   0  -3  -5   53.34    1.69
   0  -3   5   53.44    1.74
   0  -3   5   53.71    1.35
   0   3   5   53.98    1.84
   0  -3  -5   53.01    1.59
   0   3  -5   54.14    1.74
  -1   3  -5  420.37    7.89
   1  -3   5  406.11    8.40
  -1   3  -5  406.96    8.33
  -1  -3  -5  424.79    7.88
   1  -3   5  418.61    8.36
   1   3   5  428.57    8.03
   1   3   5  406.88    8.69
  -1  -3  -5  399.34    8.38
   2  -3   5 1033.43   19.49
  -2   3  -5 1061.51   18.89
   2   3   5 1035.01   19.34
  -2   3  -5 1025.46   19.55
  -2  -3  -5 1044.87   19.74
   2   3   5 1041.63   20.39
   2  -3   5 1015.16   20.26
  -3  -3  -5    1.83    0.64
   3   3   5    2.54    0.60
   3  -3   5    2.47    0.65
   3   3   5    2.67    0.68
   3  -3   5    2.41    0.52
  -3   3  -5    1.45    0.60
   4  -3   5    4.04    0.71
   4  -3   5    2.34    0.77
   4   3   5    1.97    0.74
  -4   3  -5    3.58    0.84
   4   3   5    2.56    0.78
  -4  -3  -5    2.94    0.85
  -5   3  -5   33.07    2.09
  -5  -3  -5   28.32    1.84
   5   3   5   33.53    2.07
   5   3   5   30.10    2.03
   5  -3   5   31.14    2.16
   6  -3   5    1.24    0.91
  -6  -3  -5    2.90    0.93
  -6   3  -5    2.03    0.91
   6   3   5    3.33    1.12
  -6  -4   5   10.44    1.46
   6   4  -5    8.78    1.30
  -6   4   5    8.85    1.28
   6  -4  -5    6.88    1.39
  -5   4   5   10.55    1.20
   5   4  -5   11.11    1.36
  -5  -4   5    8.70    1.24
   5  -4  -5    8.43    1.38
   5  -4  -5    9.10    1.20
  -4  -4   5   31.45    1.81
  -4   4   5   30.81    1.61
   4   4  -5   30.34    1.75
   4  -4  -5   30.74    1.73
   4  -4  -5   31.59    1.93
  -3  -4   5   48.30    2.10
   3  -4  -5   49.35    2.07
  -3   4   5   49.13    2.25
  -3   4   5   48.22    1.80
   3   4  -5   51.49    1.68
   3   4  -5   51.93    2.11
  -3  -4   5   49.51    1.80
   3  -4  -5   51.41    1.56
   2   4  -5   68.60    2.32
   2  -4  -5   68.26    1.89
   2   4  -5   65.54    2.28
   2  -4  -5   65.93    2.27
   2   4  -5   70.01    1.67
  -2   4   5   69.04    1.93
  -2  -4   5   67.48    2.11
  -2   4   5   69.17    2.46
  -1  -4   5  192.89    4.52
   1   4  -5  193.34    4.51
   1  -4  -5  199.86    4.31
   1   4  -5  201.05    4.62
   1  -4  -5  200.88    4.59
  -1   4   5  199.12    4.03
  -1   4   5  192.97    4.82
   0   4  -5  106.18    2.93
   0   4   5  105.50    3.03
   0  -4  -5  108.79    2.75
   0  -4   5  111.00    2.43
   0  -4   5  105.45    2.91
   0  -4  -5  109.37    2.82
   0   4  -5  110.05    2.70
   0   4   5  110.28    2.43
  -1   4  -5  614.02   11.44
  -1   4  -5  614.79   12.08
   1   4   5  607.87   11.61
   1   4   5  611.39   12.52
   1  -4   5  612.40   12.16
  -1  -4  -5  618.33   12.13
   1  -4   5  604.40   12.12
  -1  -4  -5  627.70   11.56
  -2  -4  -5  368.86    6.91
  -2   4  -5  358.76    7.93
   2  -4   5  368.77    8.11
   2   4   5  370.84    8.21
  -2   4  -5  372.34    6.98
   2  -4   5  373.16    7.87
  -2  -4  -5  369.74    8.05
   2   4   5  374.90    7.74
   3   4   5    2.02    0.62
   3   4   5    2.15    0.64
   3  -4   5    1.64    0.55
   3  -4   5    2.09    0.67
  -3  -4  -5    3.47    0.76
  -3   4  -5    2.77    0.72
  -4   4  -5  138.46    4.29
   4   4   5  135.59    4.37
   4   4   5  138.43    4.23
   4  -4   5  128.96    3.81
  -4  -4  -5  143.05    4.33
   4  -4   5  136.91    4.45
   5   4   5    2.66    0.89
  -5   4  -5    1.45    0.73
  -5  -4  -5    2.44    0.87
   5  -4   5    2.07    0.80
   5   4   5    1.02    0.68
  -6  -4  -5    1.84    0.91
   6  -4   5    3.22    1.13
  -6   4  -5    3.02    1.05
   6   4   5    1.27    0.79
  -6  -4  -5    3.02    0.83
  -7  -5   5   11.68    1.74
  -6  -5   5    9.38    1.51
   6   5  -5   10.58    1.48
   6  -5  -5    8.43    1.50
   5   5  -5    3.40    0.87
  -5   5   5    3.98    0.92
  -5  -5   5    4.19    1.00
   5  -5  -5    4.33    1.05
   5  -5  -5    3.19    0.92
   4   5  -5    0.62    0.52
  -4  -5   5    0.01    0.52
   4  -5  -5    0.14    0.53
  -4   5   5   -0.12    0.46
  -3   5   5    5.41    0.97
   3  -5  -5    5.72    0.91
   3   5  -5    5.78    0.90
  -3  -5   5    5.73    0.76
  -3  -5   5    4.57    0.86
  -3   5   5    6.96    0.82
  -2  -5   5   52.70    2.08
  -2   5   5   51.99    1.75
  -2   5   5   54.67    2.25
  -2  -5   5   56.95    1.95
   2   5  -5   55.66    2.14
   2  -5  -5   50.22    2.05
   2  -5  -5   52.21    1.62
   1   5  -5   26.42    1.39
   1   5  -5   28.04    1.33
   1  -5  -5   28.50    1.18
   1   5  -5   28.25    0.75
  -1   5   5   27.87    1.46
   1  -5  -5   26.66    1.31
  -1  -5   5   26.70    1.30
  -1   5   5   25.94    1.09
   0  -5   5   10.75    0.95
   0   5  -5    8.66    0.88
   0   5  -5   10.31    0.73
   0  -5  -5   11.11    0.85
   0  -5  -5   10.40    0.77
   0   5  -5   10.20    0.58
   0   5   5   10.58    0.97
   0   5   5   10.23    0.67
   1   5   5  375.08    7.68
  -1   5  -5  388.29    7.44
  -1  -5  -5  381.35    7.60
   1  -5   5  387.67    8.03
   1  -5   5  385.88    8.21
  -1  -5  -5  378.71    8.16
   1   5   5  385.95    8.44
  -1   5  -5  382.71    8.21
   2   5   5 1014.84   18.91
   2   5   5  992.47   19.89
  -2   5  -5 1010.03   19.29
   2  -5   5 1008.32   19.78
   2  -5   5  968.07   19.21
  -3   5  -5  113.48    3.52
   3   5   5  108.59    3.49
   3   5   5  103.12    3.33
  -3  -5  -5  105.36    3.50
   3  -5   5   95.75    3.17
   3  -5   5  102.41    3.46
  -4  -5  -5    9.75    1.28
   4  -5   5    7.74    1.04
   4  -5   5   10.33    1.37
   4   5   5   10.22    1.24
   4   5   5   10.22    1.25
  -4   5  -5    7.67    1.19
  -5   5  -5    0.28    0.60
  -5  -5  -5    0.60    0.72
   5  -5   5   -0.01    0.69
   5   5   5    0.65    0.63
   5   5   5    0.43    0.68
   6  -5   5    1.28    0.96
  -6   5  -5    1.90    0.90
  -6  -5  -5    2.75    1.06
   6   5   5    0.73    0.90
   6   5   5    0.90    0.81
   6   6  -5    2.59    0.82
  -6  -6   5    1.57    0.87
   6  -6  -5    2.24    0.94
   5  -6  -5    2.66    0.88
  -5  -6   5    0.26    0.63
   5   6  -5    1.07    0.65
  -5   6   5    0.47    0.69
   4   6  -5   85.24    3.32
  -4   6   5   88.13    3.03
   4  -6  -5   93.98    3.42
  -4   6   5   90.35    3.67
  -4  -6   5   87.64    3.47
  -3  -6   5   16.32    1.11
   3  -6  -5   17.67    1.39
  -3   6   5   18.30    1.23
  -3   6   5   19.65    1.54
   3   6  -5   19.03    1.44
  -3  -6   5   17.03    1.34
   2   6  -5    1.41    0.57
   2  -6  -5    2.31    0.46
  -2   6   5    2.30    0.60
   2  -6  -5    1.11    0.51
  -2  -6   5    1.77    0.57
  -2  -6   5    2.28    0.57
  -2   6   5    1.81    0.67
   1  -6  -5    3.64    0.56
   1  -6  -5    3.96    0.70
  -1  -6   5    3.32    0.70
  -1   6   5    3.99    0.58
  -1  -6   5    3.15    0.61
  -1   6   5    3.78    0.77
   1   6  -5    3.99    0.75
   0  -6  -5  104.41    2.93
   0   6   5  101.56    3.19
   0   6  -5  102.21    2.51
   0  -6   5   99.96    3.07
   0   6  -5   98.82    3.12
   0  -6  -5  101.65    2.89
   0  -6   5   98.41    2.70
   0   6   5   98.30    2.63
  -1  -6  -5   17.05    1.21
   1   6   5   15.65    0.99
  -1  -6  -5   18.45    0.98
  -1   6  -5   18.43    1.36
   1  -6   5   17.83    1.08
   1  -6   5   19.49    0.82
   1   6   5   18.14    1.32
   1  -6   5   16.61    1.22
   2  -6   5    5.89    0.88
  -2  -6  -5    7.72    1.02
   2  -6   5    6.52    0.94
   2   6   5    7.61    0.87
   2   6   5    5.75    0.90
  -2   6  -5    4.74    0.95
   3  -6   5    2.07    0.76
   3   6   5    3.21    0.78
   3   6   5    2.45    0.77
  -3   6  -5    3.13    0.89
   3  -6   5    2.63    0.72
  -3  -6  -5    0.94    0.68
   4   6   5   -0.28    0.52
   4  -6   5   -0.32    0.51
   4  -6   5    1.53    0.71
   4   6   5    1.07    0.61
  -4   6  -5    0.39    0.57
  -4  -6  -5   -0.17    0.61
   5   6   5    3.28    0.96
   5   6   5    5.11    1.05
  -5  -6  -5    3.76    1.10
  -5   6  -5    4.45    1.08
   5  -6   5    4.07    1.07
  -6  -6  -5    4.21    1.20
   6   6   5    6.38    1.43
   6   6   5    5.08    1.20
  -6   6  -5    5.28    1.36
   6  -6   5    6.06    1.46
   6   7  -5    2.76    0.92
  -6  -7   5    5.70    1.36
  -6   7   5    3.32    1.16
   6  -7  -5    4.44    1.18
   5  -7  -5    2.59    0.92
   5   7  -5    2.61    0.85
  -5   7   5    2.07    1.01
  -5  -7   5    2.04    0.90
  -4  -7   5    0.79    0.62
  -4   7   5    0.01    0.61
   4  -7  -5   -0.46    0.52
   4   7  -5    0.31    0.58
  -3  -7   5    7.79    1.16
   3   7  -5    8.39    1.15
   3  -7  -5    7.91    1.16
  -3   7   5    6.33    1.01
  -3   7   5    5.68    1.16
  -3  -7   5    8.08    0.96
  -2  -7   5   -0.11    0.40
  -2   7   5    0.03    0.54
  -2  -7   5   -0.12    0.49
   2   7  -5    0.25    0.50
  -2   7   5    1.04    0.62
   2  -7  -5    0.14    0.46
   1  -7  -5   18.29    1.09
  -1   7   5   16.99    1.12
  -1  -7   5   18.10    1.18
  -1   7   5   16.44    1.35
   1  -7  -5   20.81    1.35
  -1  -7   5   17.32    1.21
   1   7  -5   18.00    1.32
   0   7  -5   30.86    1.75
   0  -7  -5   33.33    1.56
   0   7  -5   34.11    1.34
   0  -7  -5   35.52    1.61
   0   7   5   33.01    1.78
   0   7   5   34.73    1.48
   0  -7   5   34.65    1.46
   0  -7   5   34.57    1.73
   1  -7   5    0.07    0.53
  -1  -7  -5    0.45    0.51
  -1   7  -5    0.16    0.61
  -1   7  -5    0.37    0.41
   1   7   5    0.39    0.60
   1   7   5    0.71    0.46
  -1  -7  -5    0.14    0.35
   2   7   5    0.42    0.48
   2   7   5    0.42    0.59
  -2   7  -5    0.64    0.71
  -2  -7  -5    0.45    0.53
   2  -7   5   -0.34    0.51
   2  -7   5   -0.13    0.52
  -3   7  -5    3.34    0.99
   3  -7   5    1.98    0.80
   3   7   5    2.35    0.73
   3  -7   5    1.97    0.74
  -3  -7  -5    2.22    0.80
   3   7   5    2.05    0.66
   4   7   5    6.81    1.10
  -4  -7  -5    5.27    1.11
   4   7   5    5.41    1.04
   4  -7   5    4.04    1.02
  -4   7  -5    6.25    1.25
   4  -7   5    4.12    0.91
   5   7   5    0.04    0.69
   5   7   5    1.36    0.68
  -5  -7  -5    0.39    0.76
  -5   7  -5   -0.02    0.72
   5  -7   5   -0.12    0.69
   5  -7   5    0.72    0.68
  -6  -7  -5   -0.72    0.85
   6   7   5    0.94    0.96
   6  -7   5    2.24    1.04
  -6   7  -5   -0.98    0.82
   6  -8  -5    0.88    0.92
   5   8  -5    8.34    1.32
  -5  -8   5    7.92    1.46
   5  -8  -5    5.87    1.24
  -5   8   5    7.34    1.34
   4  -8  -5    1.96    0.86
  -4  -8   5    3.92    1.10
   4   8  -5    0.61    0.59
  -4   8   5    2.85    1.01
  -3   8   5    0.79    0.71
   3  -8  -5    0.74    0.65
  -3  -8   5    0.18    0.61
   3   8  -5    0.83    0.71
  -2   8   5    7.46    1.21
   2  -8  -5    5.15    0.95
  -2  -8   5    3.43    0.81
  -2  -8   5    5.25    0.93
  -2   8   5    6.80    0.98
   2   8  -5    4.93    1.00
  -1   8   5   22.19    1.57
  -1  -8   5   26.07    1.47
   1  -8  -5   24.25    1.53
   1  -8  -5   24.54    1.32
  -1  -8   5   22.46    1.44
   1   8  -5   20.85    1.52
  -1   8   5   23.43    1.37
   0   8   5    4.72    0.98
   0  -8   5    4.42    0.89
   0   8  -5    3.14    0.87
   0   8   5    3.74    0.72
   0  -8  -5    3.69    0.75
   0  -8   5    4.72    0.69
   0  -8  -5    4.37    0.78
  -1  -8  -5   18.13    1.34
  -1   8  -5   15.20    1.13
  -1  -8  -5   16.22    1.12
  -1   8  -5   18.41    1.61
   1  -8   5   14.47    1.38
   1   8   5   15.40    1.42
   1   8   5   18.13    1.23
   2  -8   5    7.11    1.16
   2   8   5    8.82    1.06
  -2   8  -5    6.97    1.26
   2   8   5    9.70    1.21
  -2  -8  -5    6.29    1.08
   2  -8   5    8.71    1.09
  -3   8  -5    3.43    1.05
   3  -8   5    3.90    0.89
  -3  -8  -5    2.94    0.84
   3  -8   5    3.61    0.87
   3   8   5    4.78    0.97
   3   8   5    3.46    0.86
   4   8   5    2.10    0.79
  -4   8  -5   -0.07    0.79
   4   8   5    2.44    0.80
  -4  -8  -5    2.48    0.92
   4  -8   5    2.69    0.84
   4  -8   5    2.09    0.84
  -5   8  -5    0.58    0.81
   5  -8   5    0.60    0.83
  -5  -8  -5    0.86    0.90
   5  -8   5   -0.24    0.64
   5   8   5   -0.31    0.64
  -5  -9   5    2.88    1.12
  -5   9   5    2.60    1.13
   5  -9  -5    3.92    1.13
   5   9  -5    1.93    0.86
  -4  -9   5    0.70    0.77
   4   9  -5    1.71    0.85
   4  -9  -5    2.17    0.84
  -4   9   5    2.71    0.96
   3   9  -5    0.53    0.64
  -3  -9   5    0.32    0.73
   3  -9  -5    0.72    0.69
  -3   9   5   -0.02    0.70
   2   9  -5   17.47    1.61
  -2   9   5   19.67    1.81
  -2  -9   5   20.80    1.53
   2  -9  -5   21.01    1.78
  -2  -9   5   19.76    1.47
  -1  -9   5   -0.23    0.48
  -1   9   5    0.11    0.68
   1   9  -5    0.32    0.59
   1  -9  -5    0.15    0.54
  -1   9   5    0.06    0.58
  -1  -9   5    0.18    0.62
   0   9   5   22.58    1.43
   0   9  -5   23.43    1.68
   0   9   5   20.84    1.68
   0  -9  -5   20.40    1.42
   0  -9   5   23.12    1.62
   0  -9  -5   23.56    1.45
  -1  -9  -5   44.08    2.16
  -1   9  -5   44.31    2.40
   1   9   5   41.95    2.24
   1   9   5   37.07    1.88
   1  -9   5   44.04    2.26
  -1  -9  -5   39.40    1.84
  -2   9  -5    2.06    0.79
  -2   9  -5    1.45    0.90
   2  -9   5    1.57    0.74
   2   9   5    2.51    0.72
  -2  -9  -5    2.07    0.79
   2   9   5    2.93    0.86
  -3  -9  -5    0.48    0.65
   3  -9   5    1.73    0.77
  -3   9  -5    1.38    0.88
   3   9   5    0.23    0.65
   3   9   5    1.96    0.76
   3  -9   5    1.00    0.65
  -4   9  -5    1.63    0.95
   4   9   5   -0.16    0.63
   4  -9   5    1.10    0.82
  -4  -9  -5    0.63    0.72
   4  -9   5    1.14    0.69
   5  -9   5    5.17    1.15
  -5  -9  -5    5.92    1.44
   5  -9   5    6.38    1.42
   5   9   5    3.41    1.07
  -5   9  -5    5.31    1.39
  -5 -10   5    0.02    0.82
   5  10  -5    0.95    0.96
  -5  10   5    1.93    1.20
   5 -10  -5    1.02    0.88
  -4  10   5    0.05    0.88
   4  10  -5    0.06    0.72
   4 -10  -5    2.24    0.90
  -4 -10   5    0.55    0.77
   3 -10  -5   -0.28    0.53
   3  10  -5   -0.34    0.55
  -3 -10   5   -0.11    0.67
  -3  10   5    0.50    0.78
  -2  10   5    1.67    0.91
  -2 -10   5    0.98    0.73
   2 -10  -5    1.03    0.81
   2  10  -5    2.11    0.90
  -2 -10   5    2.60    0.84
   1 -10  -5   19.56    1.52
  -1  10   5   21.19    1.89
  -1 -10   5   17.98    1.62
  -1 -10   5   23.46    1.55
   1  10  -5   19.26    1.72
   0 -10  -5   13.09    1.29
   0 -10  -5   13.92    1.33
   0  10   5   13.15    1.50
   0 -10   5   14.13    1.51
   0  10  -5   13.03    1.48
   1  10   5   16.14    1.62
   1  10   5   16.78    1.33
  -1 -10  -5   16.60    1.51
   1 -10   5   17.71    1.68
  -1  10  -5   15.75    1.68
   2  10   5    8.86    1.21
  -2 -10  -5    7.55    1.24
   2  10   5    7.53    1.23
  -2  10  -5    9.24    1.49
   2 -10   5    9.60    1.36
  -3  10  -5    0.77    0.75
  -3  10  -5    0.03    0.78
   3 -10   5   -0.03    0.58
  -3 -10  -5    0.11    0.62
   3  10   5   -0.23    0.59
  -4  10  -5    2.59    1.05
  -4 -10  -5    1.07    0.78
   4  10   5    2.01    0.95
   4 -10   5    1.36    0.73
   5 -10   5    1.66    0.90
   5 -10   5    0.67    0.92
   5  10   5    0.86    0.85
  -4  11   5    1.53    1.16
   4  11  -5    1.22    0.86
  -4 -11   5    1.91    0.86
   4 -11  -5    1.67    0.92
  -3 -11   5    0.84    0.80
   3  11  -5   -0.11    0.66
  -3  11   5   -0.63    0.90
   3 -11  -5    0.68    0.67
   2 -11  -5   35.52    2.28
   2  11  -5   38.27    2.36
  -2  11   5   38.34    2.49
  -2 -11   5   38.92    2.26
   1 -11  -5    0.58    0.72
   1  11  -5    0.97    0.76
  -1  11   5   -0.27    0.72
  -1 -11   5    0.91    0.76
   0 -11   5    7.61    1.31
   0  11   5    5.61    1.25
   0  11  -5    4.82    1.15
   0 -11  -5    7.92    1.19
  -1  11  -5    2.15    0.98
   1 -11   5    1.41    0.73
   1  11   5    3.65    1.03
  -1 -11  -5    0.77    0.74
  -2  11  -5    1.15    0.84
  -2 -11  -5    1.54    0.71
   2 -11   5    0.26    0.65
   3  11   5    1.06    0.85
  -3  11  -5    1.58    1.03
  -3 -11  -5    1.53    0.82
   3 -11   5    1.44    0.71
  -4  11  -5    0.28    0.92
  -4 -11  -5    0.74    0.78
   4  11   5    1.14    0.80
   4 -11   5    1.48    0.84
   3  12  -5    9.11    1.61
  -3  12   5    8.47    1.69
   3 -12  -5   10.02    1.64
  -3 -12   5    9.57    1.49
   2  12  -5    0.29    0.76
  -2 -12   5    2.27    0.91
  -2  12   5    0.27    0.87
   2 -12  -5    2.26    0.88
  -1 -12   5   23.30    2.03
   1  12  -5   21.41    1.99
   1 -12  -5   22.11    1.95
  -1  12   5   23.29    2.17
   0 -12  -5    6.99    1.22
   0  12  -5    7.18    1.30
   0  12   5    8.16    1.42
   0 -12   5    8.45    1.43
  -1 -12  -5    1.80    0.81
   1 -12   5    2.44    0.91
  -1  12  -5    3.47    1.02
  -2 -12  -5    5.80    1.16
   2 -12   5    3.60    1.08
  -2  12  -5    3.23    1.16
  -3 -12  -5    1.22    0.79
   3 -12   5    0.80    0.67
  -3  12  -5   -1.25    0.90
  -3 -13   5    2.96    1.16
  -3  13   5    1.62    1.33
   2 -13  -5    1.11    0.85
   2  13  -5    3.42    1.18
  -2  13   5    2.93    1.25
   1 -13  -5    1.60    0.95
  -1 -13   5    2.02    0.95
  -1  13   5    0.28    1.05
   1  13  -5    1.62    0.94
   0  13  -5    3.32    0.97
   0 -13   5    4.84    1.23
  -1  13  -5    2.76    1.03
   1 -13   5    3.24    1.02
  -2 -13  -5    4.37    1.12
   2 -13   5    3.66    1.16
  -2  13  -5    3.23    1.25
   1 -14  -5    0.79    0.90
   1  14  -5    0.37    0.91
   0  14  -5    3.28    1.16
   0 -14   5    2.29    1.18
  -1  14  -5    1.02    1.09
  -7   0   6    1.24    0.81
   6   0  -6   11.81    1.50
  -6   0   6   12.11    1.40
   5   0  -6   -0.27    0.46
  -5   0   6   -0.89    0.43
   5   0  -6   -0.26    0.47
   4   0  -6   40.67    1.85
   4   0  -6   40.20    1.80
   4   0  -6   40.76    1.77
   4   0  -6   39.84    1.91
   3   0  -6   -0.58    0.23
   3   0  -6    0.24    0.33
   3   0  -6   -0.05    0.32
   3   0  -6    0.44    0.40
   2   0  -6  170.01    3.73
   2   0  -6  169.41    3.97
   2   0  -6  169.78    4.01
  -2   0   6  171.61    3.96
   1   0  -6   -0.32    0.23
   1   0  -6   -0.39    0.23
  -1   0   6   -0.10    0.25
   1   0  -6   -0.03    0.17
   0   0  -6   10.11    0.54
   0   0  -6    8.78    0.64
   0   0   6    9.59    0.62
   0   0   6    7.87    0.62
  -1   0  -6   -0.33    0.20
  -1   0  -6   -0.28    0.26
   1   0   6    0.12    0.24
   1   0   6    0.09    0.28
  -2   0  -6    9.90    0.76
   2   0   6   11.77    0.62
   2   0   6   10.59    0.86
  -2   0  -6   10.89    0.80
   3   0   6   -0.09    0.23
  -3   0  -6    0.36    0.37
   3   0   6    0.42    0.46
  -3   0  -6   -0.63    0.30
  -4   0  -6   29.66    1.56
  -4   0  -6   32.50    1.86
   4   0   6   32.54    1.92
   5   0   6    0.06    0.61
  -5   0  -6   -0.48    0.52
   6   0   6    3.90    1.15
  -6   0  -6    3.52    1.02
  -7   1   6    2.73    0.90
   7  -1  -6    2.04    0.95
  -7  -1   6    3.03    0.94
   6  -1  -6    1.16    0.77
   6   1  -6    0.81    0.66
  -6   1   6    0.49    0.57
   6   1  -6   -0.42    0.61
   5   1  -6    2.47    0.75
  -5   1   6    5.10    0.88
   5   1  -6    5.37    0.96
   5  -1  -6    3.82    0.92
  -5  -1   6    5.66    0.98
   5  -1  -6    4.09    0.83
   4  -1  -6   32.71    1.52
   4  -1  -6   32.45    1.60
   4   1  -6   29.06    1.59
   4  -1  -6   30.57    1.68
   4   1  -6   34.02    1.66
   4   1  -6   26.50    1.54
   4  -1  -6   28.69    1.53
   3  -1  -6   15.52    0.96
   3   1  -6   13.79    1.02
   3  -1  -6   13.67    1.05
   3   1  -6   14.46    0.94
   3  -1  -6   14.64    0.92
   3   1  -6   13.59    0.96
   3  -1  -6   15.21    1.03
   2   1  -6    8.46    0.59
   2   1  -6    7.97    0.64
  -2  -1   6    7.29    0.69
   2   1  -6    8.40    0.78
   2  -1  -6    7.41    0.74
  -2   1   6    8.63    0.74
   2  -1  -6    8.20    0.66
   2  -1  -6    7.96    0.56
   1   1  -6   57.24    1.80
  -1   1   6   60.96    1.86
   1  -1  -6   63.76    1.37
   1  -1  -6   63.51    1.86
  -1  -1   6   60.39    1.84
   1   1  -6   63.06    1.66
   1  -1  -6   62.10    1.81
  -1  -1   6   65.77    1.59
   0  -1   6  142.11    3.30
   0  -1   6  145.71    3.18
   0   1  -6  144.12    3.29
   0  -1  -6  146.33    3.23
   0   1  -6  145.79    3.14
   0  -1  -6  140.20    3.33
   0  -1  -6  146.22    2.82
   0   1   6  144.51    3.42
  -1   1  -6   99.27    2.48
   1   1   6   97.19    2.68
   1  -1   6   99.46    2.45
  -1  -1  -6  100.99    2.36
  -1   1  -6   95.97    2.42
  -1  -1  -6   97.47    2.56
   1  -1   6   96.93    2.58
   1   1   6  101.10    2.26
  -2  -1  -6   26.51    1.25
  -2   1  -6   24.31    1.06
   2   1   6   24.64    1.32
   2  -1   6   27.23    1.37
  -2   1  -6   24.78    1.20
   2  -1   6   26.39    1.04
  -2  -1  -6   22.99    1.14
   2   1   6   26.08    0.82
   3  -1   6   19.70    0.96
   3   1   6   21.79    1.39
  -3  -1  -6   19.90    1.21
   3  -1   6   18.15    1.30
  -3   1  -6   21.60    1.10
  -3  -1  -6   20.74    1.26
  -3   1  -6   18.98    1.22
  -4   1  -6   16.27    1.45
   4  -1   6   15.21    1.53
  -4  -1  -6   13.83    1.33
  -4  -1  -6   15.08    1.20
   4   1   6   15.87    1.48
  -5   1  -6   -0.13    0.60
   5   1   6   -0.45    0.56
   5  -1   6   -0.05    0.60
  -5  -1  -6   -0.53    0.51
   6   1   6    8.41    1.54
   6  -1   6    5.28    1.19
  -6   1  -6    8.90    1.53
  -6  -1  -6    7.32    1.37
   7  -2  -6    0.69    0.84
  -7   2   6    0.55    0.79
  -6   2   6   14.97    1.52
   6  -2  -6   12.13    1.60
   6   2  -6   10.93    1.46
  -6  -2   6   11.57    1.39
  -5  -2   6   24.84    1.65
   5  -2  -6   25.16    1.79
   5  -2  -6   25.13    1.61
  -5   2   6   23.33    1.54
   5   2  -6   27.99    1.65
   5   2  -6   25.12    1.64
   4   2  -6   95.19    3.07
   4  -2  -6   97.60    2.76
  -4  -2   6   93.20    2.81
   4   2  -6   88.41    2.87
   4  -2  -6   84.09    2.90
  -4  -2   6   90.00    3.09
  -4   2   6   91.81    2.92
   4  -2  -6   89.69    3.20
   3  -2  -6   28.36    1.44
   3  -2  -6   28.33    1.27
  -3  -2   6   28.30    1.32
   3   2  -6   28.10    1.44
   3   2  -6   26.65    1.38
   3  -2  -6   26.41    1.49
  -3   2   6   28.72    1.27
   3   2  -6   27.38    1.21
   2  -2  -6   90.29    2.43
  -2   2   6   90.46    2.21
  -2  -2   6   95.11    2.59
   2  -2  -6   90.94    2.66
   2   2  -6   91.50    2.67
   2   2  -6   94.30    2.55
  -2   2   6   89.15    2.70
   2   2  -6   94.83    2.23
   1   2  -6  114.13    2.92
  -1  -2   6  116.58    2.39
   1  -2  -6  114.25    2.92
  -1   2   6  119.04    2.26
   1   2  -6  113.92    2.78
  -1  -2   6  116.80    2.93
  -1   2   6  111.43    3.01
   1  -2  -6  116.68    2.83
   0   2  -6   82.26    2.15
   0  -2   6   82.76    1.92
   0   2   6   82.03    2.36
   0  -2   6   80.48    2.24
   0  -2  -6   83.28    2.25
   0  -2  -6   82.89    1.67
   0  -2  -6   80.76    2.13
   0   2  -6   81.56    2.18
  -1   2  -6  168.74    3.64
  -1   2  -6  167.80    3.88
   1  -2   6  168.00    3.84
  -1  -2  -6  169.45    3.98
   1  -2   6  166.65    3.89
   1   2   6  167.64    3.60
   1   2   6  168.81    4.12
  -2   2  -6   16.53    0.83
   2   2   6   16.99    0.99
  -2  -2  -6   16.28    1.03
   2   2   6   13.03    1.01
   2   2   6   15.35    0.54
  -2   2  -6   16.39    1.04
   2  -2   6   13.49    0.97
   2  -2   6   15.85    0.89
   3   2   6   13.28    1.20
  -3   2  -6   13.33    0.84
   3  -2   6   11.05    1.17
   3  -2   6   10.93    0.83
  -3   2  -6    9.28    1.00
   3   2   6   10.58    1.04
  -3  -2  -6   11.66    1.08
  -4  -2  -6   57.50    2.39
   4  -2   6   55.73    2.61
  -4  -2  -6   54.85    2.44
  -4   2  -6   59.88    2.57
   4   2   6   53.37    2.54
  -5  -2  -6   14.60    1.45
   5  -2   6   17.14    1.82
  -5   2  -6   14.19    1.63
  -5  -2  -6   13.43    1.57
   5   2   6   17.68    1.76
   6  -2   6    2.03    1.03
  -6   2  -6    3.04    1.05
  -6  -2  -6    3.44    0.98
   6   2   6    1.92    0.82
   7   3  -6   -0.17    0.47
   7  -3  -6    0.62    1.03
   6  -3  -6   15.09    1.78
  -6   3   6   14.08    1.52
  -6  -3   6   11.80    1.50
   6   3  -6    7.71    1.29
  -5  -3   6   18.87    1.51
  -5   3   6   19.97    1.42
   5  -3  -6   18.28    1.43
   5   3  -6   20.85    1.54
   5  -3  -6   20.90    1.73
   4   3  -6   24.15    1.35
   4  -3  -6   24.29    1.51
  -4  -3   6   24.74    1.54
   4  -3  -6   25.93    1.71
  -4   3   6   22.03    1.34
   4   3  -6   23.80    1.53
  -4  -3   6   24.09    1.31
  -3  -3   6   95.29    2.76
  -3   3   6   96.50    2.63
   3  -3  -6   93.03    2.55
   3   3  -6   99.01    3.10
   3   3  -6   97.50    2.58
   3  -3  -6   92.18    2.94
  -3   3   6   96.30    3.20
   3   3  -6   93.10    2.93
  -2   3   6  294.14    5.84
   2  -3  -6  278.71    6.43
  -2  -3   6  298.26    6.35
   2  -3  -6  290.76    6.09
  -2   3   6  294.05    6.77
   2   3  -6  307.23    6.42
   2   3  -6  300.98    5.85
   2   3  -6  297.84    6.58
   1  -3  -6   26.88    1.21
   1   3  -6   26.15    1.17
  -1  -3   6   24.89    1.18
   1   3  -6   26.95    1.20
   1  -3  -6   26.29    1.11
  -1   3   6   27.35    0.77
  -1   3   6   23.82    1.24
   0   3  -6    0.21    0.34
   0  -3   6    0.47    0.34
   0  -3  -6    0.72    0.32
   0   3   6    0.45    0.38
   0  -3   6    0.60    0.21
   0  -3  -6    0.96    0.39
   0   3  -6    0.94    0.34
   0   3   6    0.74    0.19
   1   3   6  717.70   14.24
  -1  -3  -6  700.05   13.74
  -1   3  -6  700.45   13.58
  -1   3  -6  718.98   13.24
   1  -3   6  708.40   13.65
  -1  -3  -6  713.99   13.16
   1   3   6  715.28   13.17
   1  -3   6  694.69   13.83
   2  -3   6  120.69    3.42
   2   3   6  122.59    3.20
  -2   3  -6  122.15    2.79
  -2  -3  -6  122.71    3.45
   2  -3   6  121.26    3.25
   2   3   6  122.14    3.55
   2   3   6  126.14    2.47
  -2   3  -6  118.61    3.36
   3   3   6   -0.74    0.38
   3  -3   6   -0.29    0.39
  -3  -3  -6    0.62    0.50
  -3   3  -6   -0.24    0.45
   3  -3   6    0.50    0.38
   3   3   6    0.00    0.38
  -4  -3  -6   24.42    1.59
   4   3   6   27.75    1.81
  -4   3  -6   24.72    1.71
   4  -3   6   27.34    1.86
   4   3   6   26.12    1.72
  -5   3  -6    2.93    0.86
   5   3   6    3.45    0.91
   5  -3   6    3.03    1.05
  -5  -3  -6    2.56    0.89
  -5  -3  -6    2.28    0.79
  -6   3  -6    2.59    1.00
   6   3   6    2.61    0.97
   6  -3   6    1.73    0.99
  -6  -3  -6    2.58    0.85
  -7  -4   6    3.28    1.18
   6  -4  -6   22.80    2.14
  -6  -4   6   24.96    1.92
   6   4  -6   28.10    1.95
   5  -4  -6   49.02    2.41
  -5   4   6   51.27    2.31
  -5  -4   6   48.04    2.50
   5   4  -6   47.77    2.41
   5  -4  -6   53.24    2.73
   4   4  -6   13.14    1.30
  -4  -4   6   12.97    1.36
   4  -4  -6   11.12    1.35
  -4   4   6   12.08    1.11
   4  -4  -6   12.14    1.25
   3   4  -6   44.13    1.94
   3  -4  -6   44.63    1.94
  -3  -4   6   45.02    1.74
  -3   4   6   43.40    1.63
  -3   4   6   38.23    1.98
  -3  -4   6   40.72    1.96
   3  -4  -6   44.12    1.53
   2   4  -6  140.24    3.71
   2   4  -6  136.53    3.75
   2  -4  -6  131.54    3.70
  -2  -4   6  134.26    3.54
   2  -4  -6  141.30    3.32
  -2   4   6  135.68    3.92
   2   4  -6  143.05    2.87
  -2   4   6  138.05    3.13
   1  -4  -6   77.89    2.41
  -1   4   6   82.04    1.90
   1  -4  -6   81.67    2.27
  -1   4   6   79.30    2.58
  -1  -4   6   81.10    2.45
   1   4  -6   79.96    2.44
   1   4  -6   79.91    2.41
   0  -4   6  145.33    3.75
   0   4   6  147.44    3.11
   0  -4  -6  150.01    3.56
   0   4  -6  152.34    3.52
   0   4   6  149.83    3.95
   0   4  -6  150.84    3.77
   0  -4  -6  149.07    3.67
   0  -4   6  151.23    3.20
   1   4   6  132.10    3.64
  -1  -4  -6  130.39    3.51
  -1   4  -6  135.43    3.01
  -1  -4  -6  128.37    3.00
   1  -4   6  133.36    3.30
  -1   4  -6  132.74    3.56
   1  -4   6  129.63    3.50
   1   4   6  130.82    3.10
  -2  -4  -6   87.06    2.85
   2  -4   6   83.62    2.70
  -2   4  -6   81.04    2.75
   2  -4   6   83.29    2.65
  -2   4  -6   87.87    2.04
   2   4   6   84.13    2.83
   2   4   6   85.67    2.55
  -3  -4  -6    0.19    0.56
   3  -4   6    0.85    0.48
  -3   4  -6    0.06    0.57
   3   4   6    0.23    0.49
   3   4   6    0.71    0.54
   3  -4   6    1.53    0.58
   4   4   6    6.06    1.06
   4   4   6    4.39    0.95
  -4   4  -6    5.40    1.01
   4  -4   6    7.40    0.94
  -4  -4  -6    5.44    1.06
   4  -4   6    4.94    1.06
   5  -4   6    4.75    1.07
  -5   4  -6    3.98    1.01
  -5  -4  -6    4.12    1.01
   5   4   6    4.59    1.04
   5   4   6    3.73    0.93
  -6   4  -6    3.73    1.06
   6   4   6    3.66    1.02
   6  -4   6    0.79    0.96
  -6  -4  -6    4.25    0.97
  -6  -4  -6    2.93    0.99
  -6  -5   6   14.94    1.77
   6  -5  -6   11.27    1.75
   6   5  -6   10.94    1.48
   6  -5  -6   13.21    1.60
   5  -5  -6    2.51    0.83
   5   5  -6    1.59    0.72
  -5  -5   6    0.78    0.66
  -4   5   6    0.35    0.54
  -4   5   6    0.30    0.63
  -4  -5   6    0.10    0.60
   4   5  -6    0.57    0.53
   4  -5  -6   -0.56    0.47
  -3  -5   6   66.15    2.61
   3   5  -6   67.72    2.58
  -3  -5   6   61.71    2.22
  -3   5   6   65.15    2.18
  -3   5   6   67.70    2.79
   2   5  -6   49.47    2.06
   2  -5  -6   52.35    2.08
  -2   5   6   51.58    1.68
   2  -5  -6   52.44    1.70
  -2  -5   6   52.89    1.98
  -2   5   6   53.20    2.23
   2   5  -6   52.27    2.10
   1  -5  -6   61.57    2.15
  -1   5   6   63.65    2.33
   1   5  -6   63.50    2.22
  -1  -5   6   62.33    2.16
   1   5  -6   59.21    2.08
  -1   5   6   63.59    1.73
   1  -5  -6   58.50    1.92
   0   5  -6  237.79    5.22
   0  -5   6  236.77    5.59
   0  -5  -6  243.35    5.35
   0  -5  -6  238.99    5.42
   0   5   6  240.54    4.90
   0   5   6  245.37    5.86
   0   5  -6  235.78    5.58
  -1   5  -6  170.21    4.49
   1  -5   6  174.88    4.14
  -1  -5  -6  170.23    4.39
   1   5   6  165.75    4.52
  -1  -5  -6  174.38    3.91
   1   5   6  174.37    3.98
  -1   5  -6  177.58    3.79
   1  -5   6  170.58    4.44
  -2   5  -6  275.90    6.66
   2  -5   6  281.39    6.61
   2   5   6  282.82    6.80
  -2  -5  -6  287.11    6.75
   2  -5   6  280.99    6.54
   2   5   6  285.10    6.29
  -3  -5  -6   48.39    2.29
   3   5   6   48.47    2.11
   3  -5   6   46.92    2.19
  -3   5  -6   49.21    2.24
   3  -5   6   44.93    1.98
   3   5   6   42.60    2.14
   4  -5   6    1.49    0.64
   4  -5   6    1.69    0.80
  -4   5  -6    2.29    0.79
   4   5   6    1.81    0.71
   4   5   6    1.40    0.69
  -4  -5  -6    1.88    0.79
   5  -5   6    2.64    0.93
   5   5   6    0.38    0.71
   5   5   6    1.02    0.73
  -5  -5  -6    0.43    0.63
  -5   5  -6    0.80    0.71
   6  -5   6    2.93    1.06
  -6   5  -6    3.04    1.09
   6   5   6    3.01    1.00
  -6  -5  -6    3.81    1.10
   6  -6  -6    3.74    1.09
  -6  -6   6    1.76    0.88
  -6   6   6    1.69    0.96
   6   6  -6    2.43    0.76
  -5   6   6    0.31    0.70
  -5  -6   6    0.40    0.62
   5  -6  -6    1.09    0.69
   5   6  -6    1.04    0.64
   4   6  -6    0.86    0.66
   4  -6  -6   -0.22    0.55
  -4  -6   6   -0.74    0.43
  -4   6   6    1.02    0.81
   3   6  -6   -0.21    0.47
  -3   6   6    0.02    0.58
  -3  -6   6    0.30    0.53
  -3  -6   6   -0.06    0.51
   3  -6  -6   -0.26    0.45
  -3   6   6   -0.09    0.56
   2  -6  -6    5.78    0.87
  -2  -6   6    6.02    0.90
  -2  -6   6    3.30    0.70
   2   6  -6    6.03    0.93
  -2   6   6    4.62    0.73
  -2   6   6    3.83    0.84
   2  -6  -6    5.58    0.66
  -1   6   6  104.73    3.35
   1   6  -6   98.87    3.14
   1  -6  -6   98.40    2.79
  -1   6   6  106.21    2.64
  -1  -6   6   99.15    3.07
   1  -6  -6  106.73    3.13
   0   6  -6    8.07    0.58
   0  -6  -6    7.40    0.78
   0   6  -6    8.78    0.78
   0   6   6    7.14    0.65
   0  -6  -6    7.45    0.86
   0   6   6    7.13    1.00
   0   6  -6    7.86    0.97
   0  -6   6    8.86    0.99
  -1  -6  -6   31.88    1.62
  -1   6  -6   30.87    1.21
  -1  -6  -6   30.63    1.30
   1  -6   6   31.65    1.67
   1  -6   6   31.21    1.42
   1   6   6   30.69    1.35
   1   6   6   33.95    1.78
  -1   6  -6   36.09    1.85
  -2   6  -6    4.05    0.97
  -2  -6  -6    4.14    0.85
   2   6   6    2.20    0.76
   2  -6   6    4.44    0.80
   2  -6   6    5.55    0.93
   2   6   6    3.91    0.69
  -3  -6  -6  132.91    4.26
   3  -6   6  133.38    4.01
   3   6   6  137.86    4.29
  -3   6  -6  144.01    4.41
   3  -6   6  129.98    4.22
   3   6   6  139.68    4.07
   4   6   6    6.77    1.12
   4  -6   6    6.80    1.05
   4   6   6    7.84    1.16
   4  -6   6    5.82    1.12
  -4  -6  -6    7.25    1.23
  -4   6  -6    8.88    1.30
   5   6   6    2.65    0.95
  -5   6  -6    4.14    1.05
   5   6   6    4.67    1.05
   5  -6   6    4.66    1.11
  -5  -6  -6    2.30    1.03
  -6  -6  -6    0.74    0.90
   6   6   6    2.28    0.97
   6  -6   6    1.42    0.98
   6   6   6    0.37    0.84
  -6   6  -6    0.84    0.82
   6   7  -6    2.89    0.92
  -6  -7   6    1.95    0.94
  -6   7   6    0.39    0.90
   6  -7  -6    3.20    1.07
  -5   7   6    1.74    0.92
   5  -7  -6    1.32    0.78
  -5  -7   6    4.26    1.13
   5   7  -6    2.73    0.85
  -4  -7   6    0.16    0.60
   4   7  -6   -0.90    0.49
   4  -7  -6   -1.01    0.56
  -4   7   6    0.23    0.67
   3  -7  -6   28.76    1.86
  -3  -7   6   26.38    1.51
  -3   7   6   25.59    1.93
  -3  -7   6   26.28    1.76
   3   7  -6   27.52    1.75
   2  -7  -6   33.79    1.79
   2   7  -6   30.56    1.83
  -2  -7   6   35.44    1.73
  -2   7   6   35.49    2.00
  -2  -7   6   33.45    1.83
  -2   7   6   33.86    1.58
  -1  -7   6    6.41    0.96
  -1   7   6    7.26    1.04
  -1  -7   6    8.44    0.95
   1  -7  -6    8.03    0.99
   1  -7  -6    8.06    0.85
  -1   7   6    7.48    0.76
   1   7  -6    6.20    0.99
   0   7   6  111.80    3.62
   0  -7   6  115.11    3.10
   0   7   6  113.29    2.99
   0  -7  -6  110.94    3.24
   0  -7  -6  112.34    3.30
   0   7  -6  108.61    3.51
   0  -7   6  105.51    3.46
   1  -7   6   15.22    1.34
  -1  -7  -6   17.12    1.02
   1   7   6   16.41    1.06
   1  -7   6   16.17    1.09
  -1   7  -6   15.57    1.39
   1   7   6   15.89    1.43
  -1  -7  -6   16.42    1.23
   2  -7   6    0.15    0.59
  -2  -7  -6    1.36    0.68
   2   7   6    1.08    0.68
   2  -7   6    0.95    0.61
  -2   7  -6    0.50    0.73
   2   7   6    0.58    0.46
   3   7   6    8.53    1.19
  -3  -7  -6    8.94    1.26
  -3   7  -6    7.90    1.30
   3   7   6    9.41    1.14
   3  -7   6    9.44    1.20
   3  -7   6    8.41    1.17
   4  -7   6    0.24    0.66
  -4   7  -6   -0.12    0.67
   4  -7   6    0.25    0.55
  -4  -7  -6   -0.23    0.66
   4   7   6    0.59    0.54
   4   7   6   -0.12    0.58
   5   7   6    0.63    0.68
  -5   7  -6    0.28    0.86
  -5  -7  -6   -0.99    0.67
   5  -7   6    1.52    0.84
   5   7   6    1.61    0.77
   6   7   6    1.97    1.17
   6   7   6    5.18    1.26
  -6  -7  -6    1.20    1.11
   6  -8  -6    0.12    0.86
   5   8  -6    2.29    0.71
  -5  -8   6    0.49    0.72
   5  -8  -6   -1.55    0.54
  -5   8   6    0.84    0.87
   4   8  -6    6.18    1.19
  -4  -8   6    4.45    1.12
   4  -8  -6    4.35    1.04
  -4   8   6    4.73    1.24
   3  -8  -6    0.20    0.60
   3   8  -6   -0.29    0.57
  -3  -8   6    0.67    0.64
  -3   8   6    1.44    0.80
   2   8  -6    2.68    0.80
  -2   8   6    2.60    0.95
   2  -8  -6    2.46    0.76
  -2  -8   6    2.57    0.72
  -2  -8   6    3.01    0.78
  -1  -8   6   10.71    1.10
  -1   8   6   10.65    1.32
   1  -8  -6   11.75    1.02
   1  -8  -6   10.00    1.16
   1   8  -6    8.42    1.15
  -1  -8   6   11.50    1.25
   0  -8  -6   -0.34    0.53
   0  -8   6   -0.22    0.52
   0   8   6   -0.35    0.55
   0  -8  -6   -0.48    0.37
   0   8   6    0.24    0.44
   0  -8   6    0.10    0.35
   0   8  -6    0.32    0.67
  -1  -8  -6    0.99    0.50
   1  -8   6    0.76    0.65
  -1  -8  -6    0.71    0.61
   1   8   6    0.64    0.52
  -1   8  -6    0.45    0.77
   1   8   6    0.98    0.76
   2  -8   6    3.34    0.83
   2  -8   6    3.15    0.87
  -2  -8  -6    2.98    0.88
  -2   8  -6    4.25    1.14
   2   8   6    3.49    0.79
   2   8   6    3.88    0.94
   3   8   6   -0.24    0.53
   3  -8   6    0.13    0.62
  -3  -8  -6    1.34    0.69
   3   8   6    0.38    0.55
   3  -8   6    0.08    0.56
  -3   8  -6    0.63    0.84
   4  -8   6    3.00    0.98
   4   8   6    2.35    0.85
  -4  -8  -6    0.50    0.75
  -4   8  -6    1.70    0.91
   4   8   6    0.81    0.65
   4  -8   6    1.75    0.77
   5   8   6    0.35    0.72
   5  -8   6    0.27    0.72
   5  -8   6    1.22    0.79
  -5  -8  -6    1.33    0.98
   5   8   6   -0.60    0.66
  -5   8  -6    1.59    0.92
  -5  -9   6    6.80    1.47
  -5   9   6    5.69    1.39
   5   9  -6    7.00    1.29
   5  -9  -6    6.20    1.34
  -4  -9   6    3.48    1.04
  -4   9   6    3.46    1.09
   4  -9  -6    4.14    1.14
   4   9  -6    3.17    0.90
  -3   9   6   25.50    2.05
   3   9  -6   22.78    1.95
  -3  -9   6   25.57    1.92
   3  -9  -6   25.68    1.84
  -2  -9   6   15.64    1.45
   2   9  -6   12.69    1.50
   2  -9  -6   18.85    1.67
  -2   9   6   12.94    1.56
  -2  -9   6   13.66    1.44
  -1  -9   6    1.40    0.67
  -1   9   6    0.71    0.84
  -1  -9   6    2.42    0.83
   1  -9  -6    0.47    0.54
   1   9  -6    1.49    0.72
   0  -9  -6   61.18    2.48
   0   9  -6   62.19    2.76
   0   9   6   64.11    2.81
   0  -9  -6   64.90    2.53
   0  -9   6   66.13    2.81
  -1   9  -6    0.74    0.78
   1  -9   6    0.53    0.67
   1   9   6   -0.27    0.45
   1   9   6   -0.43    0.60
  -1  -9  -6    0.63    0.62
  -2  -9  -6    3.60    0.93
   2  -9   6    3.44    0.90
  -2   9  -6    2.61    1.06
   2   9   6    4.93    1.06
   2   9   6    4.01    0.85
   3   9   6    0.26    0.53
   3   9   6    1.51    0.70
  -3   9  -6   -0.87    0.66
  -3  -9  -6    0.80    0.65
   3  -9   6   -0.04    0.65
   3  -9   6    1.19    0.67
  -4  -9  -6   -0.17    0.57
   4  -9   6    1.46    0.69
   4   9   6    0.67    0.73
   4  -9   6    1.49    0.88
   4   9   6    1.42    0.70
  -4   9  -6   -0.12    0.75
  -5  -9  -6    2.36    1.14
   5   9   6    2.27    1.01
  -5   9  -6    1.29    1.08
   5  -9   6    4.12    1.09
   5  -9   6    1.62    0.94
   5 -10  -6   10.81    1.85
  -5  10   6    7.57    1.64
   4 -10  -6    2.85    1.11
   4  10  -6    3.19    1.13
  -4 -10   6    3.35    1.04
  -4  10   6    3.39    1.18
   3  10  -6    0.32    0.68
  -3 -10   6    0.11    0.66
   3 -10  -6    0.02    0.56
  -3  10   6    0.65    0.92
  -2  10   6    5.66    1.24
  -2 -10   6    9.81    1.35
   2 -10  -6    8.68    1.34
  -2 -10   6    8.02    1.27
   2  10  -6    5.63    1.18
   1  10  -6   13.45    1.50
  -1 -10   6   15.05    1.41
   1 -10  -6   15.75    1.54
  -1  10   6   11.85    1.53
  -1 -10   6   17.02    1.62
   0 -10  -6    0.27    0.57
   0 -10  -6    0.61    0.61
   0  10   6   -0.64    0.54
   0 -10   6    0.29    0.71
   0  10  -6    0.26    0.66
   1  10   6   43.33    2.39
  -1 -10  -6   43.53    2.27
   1 -10   6   44.11    2.45
  -1  10  -6   48.89    2.66
   2  10   6    0.65    0.61
   2  10   6    0.80    0.70
   2 -10   6    0.94    0.66
  -2  10  -6   -0.28    0.69
  -2 -10  -6    0.74    0.72
   3 -10   6    0.40    0.57
  -3 -10  -6    1.34    0.70
  -3  10  -6    2.30    1.06
   3  10   6    0.41    0.68
   3  10   6    1.73    0.81
  -4  10  -6    6.55    1.46
   4  10   6    7.80    1.36
  -4 -10  -6    5.34    1.17
   4 -10   6    6.66    1.20
   4 -10   6    6.64    1.35
   5  10   6    1.23    0.97
   5 -10   6    1.48    0.90
   5 -10   6   -1.27    0.78
   4  11  -6   -0.38    0.85
   4 -11  -6    0.71    0.80
  -4 -11   6    0.34    0.81
  -4  11   6    1.80    1.06
   3 -11  -6    2.04    0.89
   3  11  -6    2.14    0.91
  -3 -11   6    1.42    0.90
  -3  11   6    2.26    1.06
   2  11  -6   10.50    1.56
  -2  11   6    9.57    1.63
  -2 -11   6   12.51    1.53
   2 -11  -6   13.94    1.64
  -2 -11   6   14.19    1.58
  -1 -11   6    0.17    0.70
   1 -11  -6    0.90    0.65
   1  11  -6    0.36    0.64
  -1  11   6    0.17    0.78
   0  11  -6   23.63    1.98
   0 -11  -6   21.68    1.61
   0 -11   6   23.55    1.83
   0  11   6   22.11    1.98
   1 -11   6    1.50    0.82
  -1  11  -6    2.31    0.99
   1  11   6   -0.97    0.59
  -1 -11  -6    0.38    0.66
   2  11   6   -0.36    0.70
   2 -11   6    0.04    0.60
  -2 -11  -6    0.87    0.72
  -2  11  -6   -0.36    0.81
   3 -11   6    2.02    0.81
  -3  11  -6    3.65    1.15
  -3 -11  -6    2.10    0.86
  -4 -11  -6    0.48    0.79
  -4  11  -6    0.71    1.23
   4 -11   6    0.45    0.77
   3 -12  -6   11.72    1.72
  -3 -12   6    9.37    1.58
   3  12  -6    7.41    1.50
  -3  12   6    7.80    1.61
  -2  12   6    6.63    1.46
   2 -12  -6    6.16    1.22
  -2 -12   6    5.94    1.17
   2  12  -6    6.22    1.23
  -1 -12   6   16.49    1.84
  -1  12   6   18.23    1.95
   1  12  -6   11.01    1.57
   1 -12  -6   15.31    1.68
   0  12   6    1.12    0.96
   0  12  -6    2.08    0.85
   0 -12  -6    1.89    0.81
   0 -12   6    2.67    0.93
   1 -12   6    1.37    0.86
   1  12   6    2.07    0.98
  -1  12  -6    2.91    1.10
  -1 -12  -6    2.15    0.85
  -2 -12  -6    2.80    0.98
   2 -12   6    2.95    1.03
  -2  12  -6    3.86    1.13
   3 -12   6    1.97    0.90
  -3  12  -6    2.65    1.17
  -3 -12  -6    0.63    0.73
  -3  13   6    1.09    1.25
  -3 -13   6    1.20    0.95
   2  13  -6    1.37    1.00
  -2  13   6   -0.48    1.15
   2 -13  -6    2.16    0.98
  -1 -13   6   18.70    2.06
   1  13  -6   20.01    2.12
   1 -13  -6   14.20    1.76
  -1  13   6   15.62    2.01
   0  13  -6    5.34    1.27
   0 -13   6    5.90    1.37
   1 -13   6    0.68    0.93
  -1  13  -6    1.65    0.85
  -2 -13  -6    5.07    1.21
  -2  13  -6    4.57    1.39
   2 -13   6    5.19    1.31
  -1 -14   6    0.27    0.94
   1 -14  -6    0.66    0.86
   0  14  -6    7.46    1.53
   0 -14   6    8.04    1.61
  -7   0   7    0.41    0.79
  -6   0   7    0.86    0.51
   6   0  -7   -0.59    0.61
   5   0  -7   79.76    2.98
   5   0  -7   81.21    3.08
  -5   0   7   75.01    2.83
   5   0  -7   79.14    2.83
   4   0  -7    0.20    0.44
   4   0  -7    0.35    0.46
   4   0  -7    0.17    0.47
   4   0  -7    0.12    0.51
   3   0  -7   49.28    1.87
   3   0  -7   45.30    1.85
   3   0  -7   48.33    1.74
   3   0  -7   49.38    1.85
   2   0  -7    0.14    0.24
   2   0  -7   -0.17    0.26
   2   0  -7    0.06    0.31
  -2   0   7    0.14    0.28
  -1   0   7   39.67    1.50
  -1   0   7   45.40    1.43
   1   0  -7   44.87    1.55
   1   0  -7   45.00    1.20
   0   0   7   -0.17    0.22
   0   0  -7    0.04    0.30
   0   0   7    0.16    0.27
   0   0  -7    0.35    0.24
  -1   0  -7   49.86    1.52
   1   0   7   50.56    1.50
  -1   0  -7   47.88    1.63
   1   0   7   48.24    1.70
   2   0   7    0.25    0.24
  -2   0  -7    0.50    0.36
   2   0   7    0.21    0.33
  -2   0  -7    0.39    0.32
  -3   0  -7   78.49    2.70
  -3   0  -7   83.15    2.58
   3   0   7   81.06    2.93
  -4   0  -7    0.29    0.53
  -4   0  -7    0.12    0.51
   4   0   7   -0.11    0.51
   5   0   7   21.77    2.03
  -5   0  -7   21.47    1.87
  -6   0  -7    1.30    0.83
   6   0   7   -0.38    0.72
   7  -1  -7    1.65    0.93
  -7   1   7    0.92    0.68
  -7  -1   7    2.63    0.85
   6   1  -7    3.79    0.94
  -6   1   7    7.59    1.16
   6  -1  -7    5.22    1.14
   5   1  -7    2.81    0.76
  -5   1   7    2.42    0.64
   5  -1  -7    3.30    0.83
  -5  -1   7    3.06    0.76
   5  -1  -7    2.67    0.81
   5   1  -7    3.35    0.79
   4  -1  -7   26.68    1.47
   4  -1  -7   29.43    1.48
  -4  -1   7   29.97    1.52
   4  -1  -7   26.41    1.48
   4   1  -7   27.04    1.59
   4   1  -7   25.68    1.50
   4   1  -7   26.34    1.48
   4  -1  -7   25.84    1.60
   3  -1  -7   80.46    2.65
  -3  -1   7   82.48    2.59
   3  -1  -7   82.48    2.61
   3   1  -7   83.33    2.45
   3  -1  -7   80.34    2.51
   3   1  -7   78.48    2.48
   3   1  -7   82.52    2.65
   3  -1  -7   82.92    2.40
  -2  -1   7    6.80    0.57
   2  -1  -7    7.83    0.71
   2  -1  -7    8.54    0.81
  -2   1   7    6.75    0.70
   2  -1  -7    7.24    0.54
  -2  -1   7    7.76    0.78
   2   1  -7    7.24    0.63
   2   1  -7    6.79    0.73
   1  -1  -7  230.44    5.01
   1   1  -7  230.13    5.02
  -1  -1   7  233.25    4.76
   1  -1  -7  234.10    4.34
  -1  -1   7  223.60    5.03
   1  -1  -7  227.14    5.04
  -1   1   7  228.53    5.08
   1   1  -7  230.07    4.68
   0   1  -7   42.04    1.34
   0   1   7   41.59    1.49
   0  -1  -7   41.02    1.46
   0   1  -7   40.91    1.44
   0  -1   7   41.86    1.30
   0  -1  -7   42.04    1.04
   0  -1   7   41.09    1.44
   1   1   7    1.75    0.46
  -1   1  -7    2.49    0.45
  -1   1  -7    2.50    0.44
  -1  -1  -7    2.34    0.49
  -1  -1  -7    1.90    0.35
   1   1   7    1.66    0.32
   1  -1   7    2.01    0.41
   1  -1   7    2.21    0.46
  -2  -1  -7   87.20    2.59
  -2   1  -7   87.15    2.41
   2  -1   7   86.48    2.31
  -2  -1  -7   91.09    2.54
   2  -1   7   88.88    2.76
   2   1   7   85.75    2.76
  -2   1  -7   83.85    2.55
   2   1   7   86.40    2.04
  -3  -1  -7   79.22    2.69
   3   1   7   70.00    2.84
   3  -1   7   82.77    2.96
   3  -1   7   79.61    2.20
  -3   1  -7   82.80    2.45
  -3   1  -7   79.33    2.70
  -3  -1  -7   85.16    2.68
   4   1   7    1.57    0.68
  -4  -1  -7    1.63    0.67
  -4  -1  -7    2.08    0.68
   4  -1   7    1.86    0.73
  -4   1  -7    2.06    0.71
   5  -1   7   23.99    1.94
  -5  -1  -7   23.19    1.84
  -5   1  -7   23.20    1.84
   5   1   7   26.29    1.98
  -6   1  -7   29.97    2.21
   6   1   7   25.32    2.32
  -6  -1  -7   26.40    2.29
   6  -1   7   29.47    2.29
   7   2  -7    2.09    0.86
   7  -2  -7    1.42    1.03
   6  -2  -7    1.88    0.91
  -6  -2   7    2.32    0.80
   6   2  -7    3.64    0.94
  -6   2   7    3.31    0.88
   5  -2  -7   37.24    2.20
  -5  -2   7   34.09    2.00
   5   2  -7   41.57    2.11
   5  -2  -7   37.43    1.97
  -5   2   7   37.76    1.93
   4   2  -7   13.99    1.21
   4  -2  -7   13.16    1.31
  -4  -2   7   13.03    1.09
   4   2  -7   12.28    1.07
   4  -2  -7   12.89    0.98
   4   2  -7   14.37    1.32
   4  -2  -7   13.53    1.23
  -4   2   7   10.95    1.04
   3   2  -7   71.97    2.41
   3  -2  -7   73.94    2.28
   3  -2  -7   75.03    2.53
   3   2  -7   75.00    2.22
  -3   2   7   75.02    2.24
   3   2  -7   78.41    2.65
  -3  -2   7   79.19    2.48
  -2  -2   7  153.62    3.88
  -2  -2   7  164.32    3.47
   2  -2  -7  155.71    3.74
   2   2  -7  161.25    4.01
  -2   2   7  155.33    4.04
   2   2  -7  153.86    3.74
  -2   2   7  159.69    3.37
   2  -2  -7  161.26    4.01
   1   2  -7    3.08    0.52
   1  -2  -7    2.46    0.49
  -1  -2   7    2.55    0.48
   1  -2  -7    3.07    0.52
  -1  -2   7    3.09    0.29
   1   2  -7    3.38    0.48
  -1   2   7    2.86    0.54
   0  -2  -7  230.03    5.08
   0  -2  -7  237.49    4.36
   0   2   7  231.20    5.31
   0  -2   7  235.17    4.79
   0   2  -7  229.52    4.94
   0   2  -7  230.98    4.98
   0  -2  -7  232.66    4.94
   0  -2   7  228.46    5.09
   1   2   7  101.65    2.35
   1   2   7   96.83    2.85
  -1   2  -7   95.64    2.45
   1  -2   7   97.43    2.63
   1  -2   7   99.18    2.63
  -1   2  -7   98.50    2.67
  -1  -2  -7   95.38    2.73
  -1  -2  -7   97.04    2.35
   2   2   7   27.72    1.49
   2  -2   7   27.28    1.22
   2  -2   7   26.76    1.38
  -2  -2  -7   27.75    1.42
   2   2   7   28.98    0.86
  -2   2  -7   28.11    1.14
  -2   2  -7   24.61    1.29
  -3   2  -7    1.82    0.51
  -3  -2  -7    1.33    0.58
  -3   2  -7    1.02    0.51
   3  -2   7    1.27    0.60
  -3  -2  -7    0.22    0.40
   3  -2   7    1.58    0.45
   3   2   7    0.78    0.51
  -4  -2  -7    0.80    0.54
   4  -2   7    1.13    0.74
  -4  -2  -7    0.34    0.65
  -4   2  -7    0.74    0.68
   4   2   7    0.08    0.56
   5  -2   7    8.85    1.50
  -5   2  -7    9.63    1.44
   5   2   7   10.77    1.49
  -5  -2  -7   10.09    1.40
  -5  -2  -7   10.70    1.36
   6   2   7    3.31    1.02
  -6   2  -7    1.19    0.84
   6  -2   7    3.06    1.11
  -6  -2  -7    2.38    0.97
   7  -3  -7   -0.07    0.89
   7   3  -7    1.60    0.84
   6   3  -7    6.34    1.13
  -6  -3   7    7.52    1.27
   6  -3  -7    5.11    1.17
  -5  -3   7   21.17    1.61
   5  -3  -7   27.42    1.77
   5   3  -7   27.57    1.78
  -5   3   7   24.98    1.58
   5  -3  -7   26.61    1.86
  -4   3   7    2.49    0.67
  -4  -3   7    2.42    0.72
   4   3  -7    1.68    0.62
   4  -3  -7    0.93    0.58
  -4  -3   7    1.50    0.58
   3  -3  -7   26.85    1.27
   3  -3  -7   26.50    1.46
  -3   3   7   28.16    1.63
  -3   3   7   26.95    1.20
   3   3  -7   28.43    1.18
   3   3  -7   25.17    1.41
   3   3  -7   28.89    1.58
  -3  -3   7   27.08    1.37
   2  -3  -7    7.02    0.67
  -2   3   7    5.68    0.80
  -2   3   7    6.28    0.50
  -2  -3   7    6.35    0.73
   2   3  -7    5.69    0.77
  -2  -3   7    5.73    0.43
   2  -3  -7    6.74    0.80
   2   3  -7    7.30    0.77
   1   3  -7  288.93    6.24
   1  -3  -7  290.66    6.11
   1   3  -7  290.90    6.13
   1  -3  -7  286.95    6.24
  -1  -3   7  289.05    6.28
   0  -3  -7   71.22    2.20
   0   3   7   70.90    2.36
   0  -3   7   70.93    2.22
   0   3  -7   74.73    2.10
   0  -3  -7   72.72    2.08
   0  -3   7   71.49    1.77
   0   3  -7   72.53    2.18
   0   3   7   71.13    1.57
  -1   3  -7  100.81    2.82
  -1  -3  -7   94.33    2.81
  -1   3  -7  101.57    2.49
   1  -3   7   94.58    2.74
   1   3   7   98.33    2.98
  -1  -3  -7   98.05    2.39
   1  -3   7   98.28    2.64
   1   3   7   99.63    2.41
  -2  -3  -7   21.45    1.27
   2   3   7   16.54    1.21
   2  -3   7   20.01    1.19
  -2   3  -7   18.95    1.24
   2  -3   7   19.99    1.14
  -2   3  -7   18.95    0.90
   2   3   7   20.02    0.69
   2   3   7   18.29    1.07
   3   3   7    8.21    1.06
  -3  -3  -7    7.33    1.01
   3  -3   7    6.43    0.78
  -3   3  -7    8.96    1.06
   3  -3   7    6.79    1.00
   3   3   7    7.04    0.90
  -4  -3  -7   23.46    1.60
   4  -3   7   24.07    1.79
  -4   3  -7   23.62    1.67
   4   3   7   23.82    1.69
   5   3   7    0.48    0.66
  -5  -3  -7    1.26    0.74
  -5   3  -7    2.40    0.95
  -5  -3  -7    0.21    0.60
   5  -3   7    2.37    0.90
  -6  -3  -7    6.47    1.21
  -6   3  -7    3.51    1.10
   6  -3   7    4.55    1.26
   6   3   7    4.47    1.22
  -7  -4   7    0.98    0.90
   6  -4  -7    5.54    1.25
  -6  -4   7    6.91    1.26
   6   4  -7    6.19    1.17
  -5  -4   7    3.91    0.91
   5   4  -7    3.51    0.91
   5  -4  -7    4.06    0.96
  -4   4   7   36.17    2.14
  -4   4   7   36.30    1.72
  -4  -4   7   37.45    2.01
  -4  -4   7   36.48    1.72
   4  -4  -7   42.96    2.09
   4   4  -7   36.21    1.95
  -3   4   7    2.90    0.75
   3  -4  -7    2.84    0.69
  -3   4   7    2.52    0.53
   3  -4  -7    2.98    0.53
   3   4  -7    2.44    0.71
  -3  -4   7    2.94    0.62
   3   4  -7    3.46    0.69
   2   4  -7   19.70    1.25
   2  -4  -7   21.96    1.09
  -2  -4   7   20.10    1.20
   2   4  -7   22.89    1.30
   2  -4  -7   18.48    1.21
  -2   4   7   20.84    0.91
  -2   4   7   22.68    1.37
  -1  -4   7    7.24    0.80
  -1   4   7    6.81    0.84
   1   4  -7    7.73    0.81
   1  -4  -7    7.68    0.73
   1   4  -7    8.19    0.80
   1  -4  -7    9.64    0.88
  -1   4   7    8.78    0.48
   0   4   7   16.35    0.69
   0   4  -7   16.64    1.12
   0  -4  -7   18.49    0.99
   0  -4   7   18.18    1.09
   0   4  -7   18.55    0.99
   0  -4   7   18.84    0.75
   0   4   7   16.96    1.17
   0  -4  -7   18.48    1.09
   1   4   7   88.16    2.28
  -1  -4  -7   84.42    2.71
   1   4   7   84.67    2.82
  -1  -4  -7   87.37    2.26
  -1   4  -7   84.83    2.25
  -1   4  -7   87.37    2.74
   1  -4   7   86.43    2.67
   1  -4   7   87.48    2.46
   2   4   7  199.60    5.23
  -2   4  -7  197.26    4.21
   2  -4   7  195.67    4.97
   2   4   7  202.93    4.71
  -2  -4  -7  203.20    5.11
  -2   4  -7  191.78    5.00
   2  -4   7  201.48    4.93
   3   4   7    4.02    0.78
  -3   4  -7    4.49    0.90
   3  -4   7    4.21    0.85
  -3  -4  -7    4.76    0.90
   3   4   7    3.05    0.76
   3  -4   7    4.73    0.78
   4   4   7   12.11    1.41
  -4   4  -7    9.90    1.32
   4   4   7    9.64    1.25
   4  -4   7   12.03    1.11
  -4  -4  -7   11.47    1.37
   4  -4   7   12.14    1.45
   5   4   7    1.02    0.70
  -5   4  -7    1.98    0.85
  -5  -4  -7    1.98    0.83
   5  -4   7    1.08    0.85
  -6   4  -7    0.42    0.84
  -6  -4  -7   -0.16    0.78
   6  -4   7   -1.23    0.74
  -6  -4  -7    1.35    0.71
   6   4   7    0.61    0.76
  -6   5   7    1.56    0.98
  -6  -5   7    3.50    1.05
   6   5  -7    2.47    0.83
   6  -5  -7    2.03    0.88
  -5  -5   7    0.92    0.66
   5  -5  -7    1.36    0.77
   5   5  -7    0.32    0.61
  -5   5   7    1.36    0.85
  -4  -5   7   -0.61    0.46
  -4   5   7   -0.05    0.67
   4  -5  -7   -0.50    0.44
   4   5  -7   -0.55    0.40
  -3   5   7   36.34    2.04
   3  -5  -7   32.11    1.80
  -3  -5   7   36.11    1.90
   3   5  -7   36.29    1.88
  -3  -5   7   35.35    1.67
  -3   5   7   36.29    1.53
  -2   5   7   20.78    1.00
   2   5  -7   19.89    1.29
   2  -5  -7   20.33    1.30
   2   5  -7   20.03    1.36
  -2  -5   7   20.38    1.21
  -2   5   7   18.89    1.37
   2  -5  -7   19.21    1.06
   1  -5  -7  220.27    5.26
   1   5  -7  218.42    5.23
  -1   5   7  217.39    5.51
  -1   5   7  223.63    4.44
  -1  -5   7  215.16    5.25
   1  -5  -7  217.47    4.97
   1   5  -7  221.93    5.21
   0   5   7   20.19    1.33
   0  -5  -7   16.49    1.11
   0   5  -7   19.25    1.04
   0  -5   7   19.34    0.80
   0   5   7   19.55    0.80
   0  -5   7   18.72    1.20
   0   5  -7   17.82    1.21
   0  -5  -7   16.91    1.02
  -1   5  -7    0.64    0.34
  -1  -5  -7    1.01    0.35
  -1   5  -7    0.84    0.55
  -1  -5  -7    0.62    0.49
   1   5   7    0.96    0.55
   1  -5   7    0.70    0.40
   1   5   7    0.42    0.32
   1  -5   7    0.36    0.43
   2  -5   7   22.95    1.36
   2  -5   7   24.51    1.43
  -2  -5  -7   22.84    1.49
  -2   5  -7   23.86    1.60
   2   5   7   21.05    1.25
   2   5   7   19.99    1.41
   3  -5   7   59.84    2.59
   3   5   7   60.90    2.44
  -3  -5  -7   65.44    2.71
  -3   5  -7   68.68    2.79
   3  -5   7   64.53    2.47
   3   5   7   62.91    2.65
   4  -5   7   18.77    1.75
   4   5   7   19.78    1.52
  -4  -5  -7   20.61    1.75
   4   5   7   19.78    1.69
   4  -5   7   17.44    1.32
  -4   5  -7   17.85    1.69
   5   5   7    3.56    0.97
  -5  -5  -7    2.57    1.01
  -5   5  -7    1.40    0.73
   5   5   7    2.10    0.79
   5  -5   7    2.49    0.99
   6   5   7    1.36    0.78
  -6  -5  -7    1.92    0.73
  -6   5  -7    0.29    0.84
   6  -5   7   -1.31    0.76
  -6  -5  -7    1.40    0.93
   6  -6  -7    2.37    1.04
   6   6  -7    2.95    0.82
  -6  -6   7    1.76    0.95
  -6   6   7    2.18    1.13
  -5   6   7   22.40    2.09
   5  -6  -7   20.80    1.87
  -5  -6   7   22.49    2.01
   5   6  -7   21.71    1.91
   4  -6  -7   28.64    1.87
  -4  -6   7   24.63    1.76
  -4   6   7   21.35    1.96
   4   6  -7   23.87    1.71
   3   6  -7   21.55    1.54
  -3  -6   7   21.58    1.59
   3  -6  -7   18.27    1.45
  -3  -6   7   21.24    1.37
  -3   6   7   20.78    1.65
   2  -6  -7    6.60    0.95
   2   6  -7    4.65    0.89
   2  -6  -7    6.70    0.74
  -2   6   7    6.12    1.02
  -2  -6   7    6.86    0.92
  -1  -6   7  207.81    5.25
   1   6  -7  215.69    5.19
  -1   6   7  207.87    5.55
   1  -6  -7  212.92    4.94
   1   6  -7  204.73    5.23
   1  -6  -7  209.06    5.22
  -1   6   7  218.21    4.52
   0   6  -7   37.90    1.51
   0  -6  -7   38.22    1.62
   0   6  -7   38.70    1.86
   0   6   7   35.79    1.31
   0  -6   7   37.25    1.82
   0  -6  -7   37.15    1.69
   0   6   7   37.51    1.90
  -1  -6  -7   -0.04    0.32
  -1   6  -7    0.45    0.63
  -1   6  -7    0.10    0.33
   1  -6   7   -0.08    0.44
   1   6   7   -0.23    0.31
  -1  -6  -7    0.33    0.51
   1   6   7   -0.64    0.50
   1  -6   7   -0.13    0.39
   2  -6   7  569.74   11.94
   2  -6   7  576.25   11.93
   2   6   7  558.86   12.29
   2   6   7  559.93   11.36
  -2   6  -7  548.54   11.95
   3   6   7  185.56    4.94
   3  -6   7  180.59    5.21
  -3   6  -7  175.13    5.22
   3  -6   7  184.68    5.04
   3   6   7  186.31    5.33
  -3  -6  -7  182.66    5.29
   4  -6   7    2.68    0.72
  -4   6  -7    2.91    0.85
  -4  -6  -7    2.40    0.89
   4   6   7    2.12    0.79
   4  -6   7    1.94    0.88
   4   6   7    1.26    0.73
   5  -6   7    7.03    1.42
   5   6   7    8.60    1.36
   5   6   7    6.54    1.19
  -5   6  -7   10.07    1.48
  -5  -6  -7    8.95    1.47
   6   6   7   -0.47    0.71
  -6   6  -7    0.34    0.86
  -6  -6  -7   -1.69    0.75
   6  -6   7    0.95    0.89
   6   6   7    0.53    0.98
   6  -7  -7    4.83    1.28
  -6  -7   7    5.88    1.36
  -6   7   7    3.27    1.27
   6   7  -7    6.78    1.30
   5   7  -7    3.64    0.93
  -5  -7   7    1.26    0.84
  -5   7   7    0.96    0.85
   5  -7  -7    3.15    0.97
   4   7  -7    2.59    0.77
  -4  -7   7    3.06    0.92
  -4   7   7    1.58    0.93
   4  -7  -7    1.85    0.87
  -3   7   7   -0.15    0.67
  -3  -7   7    0.74    0.55
   3   7  -7    0.07    0.52
  -3  -7   7    0.77    0.64
   3  -7  -7   -0.27    0.51
  -2  -7   7    1.95    0.69
   2  -7  -7    2.52    0.72
   2   7  -7    2.73    0.78
  -2  -7   7    2.48    0.76
  -2   7   7    1.58    0.76
  -1  -7   7    0.20    0.49
   1  -7  -7   -0.32    0.44
   1   7  -7   -0.21    0.47
   1  -7  -7    0.20    0.40
  -1   7   7    0.67    0.63
  -1  -7   7    0.24    0.41
   0  -7   7   87.57    3.06
   0   7  -7   86.06    3.09
   0  -7  -7   82.37    2.74
   0   7   7   88.13    3.17
   0  -7  -7   90.46    2.90
   0   7   7   88.30    2.46
   1  -7   7    0.04    0.58
  -1  -7  -7    0.78    0.42
   1   7   7    0.31    0.68
  -1  -7  -7    0.29    0.53
   1  -7   7   -0.26    0.41
  -1   7  -7    0.20    0.60
   1   7   7   -0.09    0.38
   2   7   7  174.07    4.55
   2   7   7  177.14    5.16
  -2   7  -7  178.75    5.19
   2  -7   7  167.97    4.91
   2  -7   7  169.20    4.75
  -2  -7  -7  186.72    5.14
   3   7   7   89.62    3.16
   3   7   7   86.85    3.38
  -3  -7  -7   88.66    3.43
  -3   7  -7   86.95    3.46
   3  -7   7   84.75    3.25
   3  -7   7   88.21    3.25
   4  -7   7    2.33    0.73
   4  -7   7    2.92    0.89
  -4   7  -7    4.15    1.08
   4   7   7    4.00    0.92
  -4  -7  -7    3.24    1.01
   4   7   7    3.54    0.89
   5   7   7    1.27    0.82
   5  -7   7    2.59    0.98
   5   7   7    1.11    0.70
  -5   7  -7    0.23    0.86
  -5  -7  -7    1.23    0.95
   6   7   7    6.29    1.37
   6  -8  -7    5.14    1.34
  -5   8   7   12.11    1.89
   5  -8  -7   10.75    1.63
  -5  -8   7   12.64    1.82
   5   8  -7   12.01    1.64
   4  -8  -7    2.97    1.03
  -4   8   7    4.65    1.21
   4   8  -7    3.36    0.89
  -4  -8   7    3.10    0.98
  -3  -8   7   43.90    2.12
  -3  -8   7   39.07    2.26
   3  -8  -7   47.71    2.43
   3   8  -7   43.80    2.35
  -3   8   7   43.48    2.54
   2  -8  -7    5.55    1.01
   2   8  -7    4.92    1.03
  -2  -8   7    4.62    0.94
  -2   8   7    5.96    1.19
  -2  -8   7    5.39    0.95
   1   8  -7    1.27    0.74
   1  -8  -7    3.60    0.81
  -1  -8   7    2.66    0.70
  -1  -8   7    3.70    0.81
   1  -8  -7    2.91    0.71
  -1   8   7    3.17    0.92
   0  -8   7    2.43    0.59
   0   8   7    2.23    0.91
   0  -8  -7    1.88    0.62
   0  -8   7    2.37    0.76
   0  -8  -7    3.13    0.77
   0   8  -7    2.61    0.85
  -1  -8  -7  115.57    3.29
   1  -8   7  113.04    3.84
  -1   8  -7  111.60    3.95
   1   8   7  112.81    3.27
   1   8   7  117.53    3.99
  -1  -8  -7  114.90    3.74
  -2  -8  -7    5.68    1.09
   2   8   7    4.22    0.98
   2  -8   7    4.81    0.90
   2   8   7    4.55    0.86
  -2   8  -7    2.42    1.02
   2  -8   7    4.13    0.94
   3   8   7    0.37    0.61
  -3   8  -7   -0.44    0.72
   3  -8   7    1.42    0.75
   3  -8   7    0.30    0.56
   3   8   7    0.25    0.61
  -3  -8  -7    0.45    0.69
   4   8   7    5.77    1.11
  -4  -8  -7    3.70    1.08
  -4   8  -7    5.72    1.30
   4  -8   7    5.98    1.26
   4  -8   7    5.89    1.07
   4   8   7    7.82    1.26
  -5  -8  -7    7.01    1.52
  -5   8  -7    2.12    1.02
   5   8   7    2.90    1.01
   5  -8   7    2.47    1.14
   5   8   7    4.23    0.98
   5   9  -7    1.54    0.71
  -5   9   7   -0.37    0.84
  -5  -9   7    0.31    0.76
   5  -9  -7    0.32    0.84
   4   9  -7    0.74    0.63
  -4   9   7    0.08    0.72
   4  -9  -7    1.76    0.85
  -4  -9   7    0.93    0.81
  -3   9   7    2.01    1.01
  -3  -9   7    3.01    0.92
   3   9  -7    2.15    0.82
   3  -9  -7    0.68    0.69
   2  -9  -7   21.69    1.66
  -2  -9   7   21.50    1.60
  -2   9   7   24.52    1.87
   2   9  -7   27.37    1.90
  -2  -9   7   22.08    1.66
  -1  -9   7   13.39    1.41
  -1   9   7   10.76    1.45
   1  -9  -7   13.54    1.37
  -1  -9   7   15.97    1.38
   1   9  -7   10.35    1.37
   0  -9  -7    8.70    1.10
   0   9   7    7.94    1.25
   0  -9  -7    6.74    0.99
   0  -9   7    7.88    1.29
   0   9  -7    7.94    1.27
   1  -9   7   21.84    1.70
  -1  -9  -7   25.55    1.71
  -1   9  -7   27.52    1.96
   1   9   7   23.03    1.81
  -2  -9  -7    4.57    1.12
  -2   9  -7    3.69    1.07
   2   9   7    3.45    0.95
   2   9   7    4.33    0.90
   2  -9   7    3.21    0.87
   3  -9   7    0.04    0.59
  -3  -9  -7    0.23    0.66
   3  -9   7    0.46    0.76
   3   9   7    1.44    0.69
   3   9   7    1.69    0.73
  -3   9  -7    0.75    0.81
   4  -9   7    4.75    1.02
   4   9   7    6.35    1.20
   4  -9   7    6.65    1.27
  -4  -9  -7    4.02    1.13
   4   9   7    3.32    0.97
  -4   9  -7    6.22    1.41
   5   9   7    1.12    0.97
  -5   9  -7    1.33    1.11
   5  -9   7    0.60    0.93
   5  -9   7    0.94    0.88
  -5  -9  -7    0.86    1.00
   4  10  -7    1.33    0.73
  -4 -10   7    0.89    0.85
   4 -10  -7    0.96    0.75
  -4  10   7   -0.04    0.83
  -3  10   7    2.40    1.04
   3 -10  -7    3.62    0.99
   3  10  -7    3.44    1.13
  -3 -10   7    2.93    1.00
  -2  10   7   35.17    2.37
  -2 -10   7   33.60    2.10
   2  10  -7   30.92    2.09
   2 -10  -7   34.41    2.12
  -2 -10   7   33.41    2.04
  -1 -10   7    2.70    0.79
   1 -10  -7    0.88    0.66
  -1  10   7    0.85    0.76
   1  10  -7    1.07    0.82
  -1 -10   7    2.14    0.90
   0 -10  -7   18.15    1.51
   0  10   7   18.30    1.74
   0  10  -7   18.02    1.74
   0 -10  -7   17.03    1.46
   0 -10   7   16.09    1.66
  -1  10  -7   38.29    2.37
   1  10   7   38.11    2.34
  -1 -10  -7   36.98    2.16
   1 -10   7   43.09    2.40
   2 -10   7    1.08    0.68
  -2 -10  -7    1.59    0.81
  -2  10  -7    3.88    1.10
   2  10   7    2.00    0.90
   3  10   7    2.33    0.88
  -3  10  -7    3.86    1.20
   3 -10   7    1.06    0.64
  -3 -10  -7    2.36    0.86
   4 -10   7    3.26    0.94
  -4  10  -7    0.85    1.05
  -4 -10  -7    0.68    0.68
   4  11  -7    1.39    0.88
  -4  11   7    0.94    1.11
   4 -11  -7    1.28    0.93
  -4 -11   7    1.51    1.01
  -3  11   7   50.20    3.09
  -3 -11   7   50.46    2.81
   3  11  -7   43.76    2.69
   3 -11  -7   43.87    2.70
   2 -11  -7   10.11    1.48
  -2  11   7    9.40    1.61
  -2 -11   7   13.27    1.58
  -2 -11   7    8.89    1.39
   2  11  -7   15.69    1.80
   1  11  -7   -0.39    0.60
  -1  11   7    0.56    0.83
  -1 -11   7    1.10    0.84
   1 -11  -7    0.51    0.63
   0 -11  -7   -0.14    0.52
   0  11   7   -0.73    0.77
   0  11  -7   -0.53    0.60
   0 -11   7   -1.20    0.57
   1  11   7    0.61    0.80
  -1  11  -7    2.97    1.07
   1 -11   7    1.94    0.81
  -1 -11  -7    0.71    0.73
  -2  11  -7    1.39    0.98
   2  11   7    0.54    0.76
   2 -11   7    0.64    0.61
  -2 -11  -7    0.95    0.77
  -3 -11  -7    0.65    0.75
  -3  11  -7    0.55    0.93
   3 -11   7    0.71    0.62
   4 -11   7    1.72    0.87
  -4  11  -7    2.64    1.30
  -3 -12   7   12.65    1.75
   3 -12  -7    9.18    1.57
   3  12  -7   12.03    1.81
  -3  12   7    7.40    1.67
   2  12  -7    4.22    1.19
   2 -12  -7    6.20    1.29
  -2 -12   7    7.75    1.34
  -2  12   7    6.88    1.55
  -1  12   7    3.10    1.20
   1 -12  -7    3.33    1.00
   1  12  -7    3.81    1.10
  -1 -12   7    4.79    1.22
   0 -12   7    4.20    1.24
   0  12  -7    4.90    1.23
   0  12   7    3.80    1.18
   1  12   7    0.76    0.78
   1 -12   7    0.53    0.80
  -1  12  -7   -0.07    0.77
  -1 -12  -7    1.25    0.85
  -2 -12  -7    1.51    0.84
  -2  12  -7    0.21    0.91
   2 -12   7    0.23    0.82
  -3  12  -7    3.52    1.29
  -3 -12  -7    4.06    1.13
   3 -12   7    5.35    1.15
  -3 -13   7    0.46    0.82
  -2  13   7    1.38    1.26
   2  13  -7    2.72    1.14
   2 -13  -7    2.70    1.04
  -1  13   7    7.02    1.55
  -1 -13   7   11.51    1.72
   1  13  -7   10.84    1.73
   1 -13  -7    6.38    1.28
   0 -13   7   -1.09    0.80
   0  13  -7   -0.31    0.86
   0  13   7    0.02    0.96
  -1  13  -7    1.72    1.09
   1 -13   7    2.16    0.95
  -2 -13  -7    2.26    0.97
  -2  13  -7    1.91    1.13
  -1  14   7    5.94    1.67
   1 -14  -7    6.83    1.37
  -1 -14   7    6.02    1.47
   0 -14   7    4.59    1.34
  -7   0   8    1.61    0.74
  -6   0   8    1.72    0.62
   6   0  -8    0.97    0.72
   5   0  -8    1.01    0.62
   5   0  -8    0.27    0.60
   5   0  -8    0.13    0.56
   4   0  -8  202.73    5.39
   4   0  -8  221.32    5.33
   4   0  -8  222.04    5.47
   4   0  -8  225.49    5.62
  -3   0   8    0.53    0.39
   3   0  -8   -0.08    0.33
   3   0  -8   -0.07    0.35
   3   0  -8    0.99    0.45
   2   0  -8  366.97    7.79
  -2   0   8  368.25    7.69
   2   0  -8  375.98    7.25
   2   0  -8  363.04    7.72
   1   0  -8   -0.23    0.18
  -1   0   8   -0.17    0.28
  -1   0   8   -0.14    0.27
   1   0  -8   -0.49    0.25
   0   0   8    0.07    0.24
   0   0  -8    0.61    0.26
   0   0  -8    0.68    0.37
   0   0   8    0.21    0.33
   1   0   8    0.03    0.25
   1   0   8    0.02    0.32
  -1   0  -8    0.01    0.31
  -1   0  -8   -0.12    0.24
   2   0   8  292.90    5.97
   2   0   8  295.89    6.80
  -2   0  -8  286.37    6.33
  -2   0  -8  295.87    6.34
  -3   0  -8    0.05    0.40
  -3   0  -8    0.65    0.49
   3   0   8    0.27    0.46
   4   0   8   59.28    2.74
  -4   0  -8   57.57    2.56
  -4   0  -8   57.23    2.32
   5   0   8    0.21    0.64
  -5   0  -8    0.03    0.67
  -6   0  -8   28.41    2.17
   6   0   8   33.67    2.47
  -7  -1   8    5.17    1.06
   6  -1  -8   13.45    1.65
   6   1  -8   14.99    1.56
  -6   1   8   14.64    1.54
   5  -1  -8    4.12    0.98
   5  -1  -8    3.33    0.87
   5   1  -8    4.38    0.89
   5   1  -8    5.21    0.95
  -5  -1   8    3.10    0.80
   5  -1  -8    3.74    0.85
  -5   1   8    4.48    0.83
   4  -1  -8   76.60    2.56
   4  -1  -8   71.56    2.66
   4   1  -8   74.84    2.73
  -4  -1   8   72.44    2.64
   4  -1  -8   81.46    2.68
   4   1  -8   78.51    2.66
   4   1  -8   76.73    2.66
   4  -1  -8   70.31    2.75
   3  -1  -8  113.32    3.17
   3   1  -8  115.23    3.14
  -3   1   8  116.37    3.37
   3   1  -8  108.34    3.29
  -3  -1   8  111.87    3.29
   3  -1  -8  115.68    3.35
   3  -1  -8  115.63    2.98
  -2  -1   8   58.93    1.74
   2   1  -8   59.46    1.79
   2  -1  -8   58.88    1.60
  -2   1   8   58.30    1.98
   2   1  -8   59.59    2.05
   2  -1  -8   54.43    1.91
  -2  -1   8   58.48    2.05
   2  -1  -8   58.14    2.07
  -1   1   8  333.81    6.96
  -1  -1   8  324.26    6.59
  -1  -1   8  312.73    6.84
   1   1  -8  325.06    6.40
   1  -1  -8  327.38    6.89
   1  -1  -8  330.51    6.03
   1  -1  -8  318.27    6.81
   1   1  -8  325.37    6.86
   0  -1  -8   89.23    2.54
   0   1  -8   92.64    2.33
   0  -1   8   91.37    2.52
   0  -1  -8   92.58    1.98
   0   1  -8   88.75    2.51
   0  -1   8   96.60    2.38
   0   1   8   94.09    2.61
   1   1   8    0.06    0.24
  -1  -1  -8   -0.04    0.24
  -1   1  -8   -0.05    0.30
  -1  -1  -8    0.21    0.34
   1  -1   8    0.22    0.27
  -1   1  -8    0.43    0.32
   1  -1   8    0.05    0.29
   1   1   8    0.22    0.34
   2   1   8   75.15    1.92
  -2   1  -8   72.89    2.36
   2  -1   8   75.30    2.13
  -2  -1  -8   76.53    2.29
   2   1   8   68.85    2.51
   2  -1   8   76.26    2.57
  -2   1  -8   79.58    2.30
  -2  -1  -8   75.44    2.43
  -3  -1  -8   14.75    1.10
   3  -1   8   14.91    1.23
  -3   1  -8   16.05    1.05
   3  -1   8   17.66    0.96
   3   1   8   15.42    1.27
  -3  -1  -8   15.00    1.22
  -3   1  -8   13.24    1.18
  -4  -1  -8    0.45    0.62
  -4   1  -8   -0.51    0.44
  -4  -1  -8   -0.11    0.50
   4   1   8    0.02    0.53
   4  -1   8    0.50    0.55
   5  -1   8   51.98    2.82
   5   1   8   53.11    2.84
  -5   1  -8   52.42    2.71
  -5  -1  -8   51.55    2.64
   6   1   8    3.41    1.08
  -6  -1  -8    4.10    1.11
  -6   1  -8    0.74    0.91
   6  -1   8    4.95    1.20
   7  -2  -8    1.17    1.00
   7   2  -8    2.01    0.77
   6  -2  -8    7.64    1.38
   6   2  -8    6.43    1.16
  -6  -2   8    9.30    1.30
   5  -2  -8   34.03    2.07
  -5   2   8   29.74    1.71
  -5  -2   8   29.86    1.87
   5  -2  -8   37.56    1.99
   5   2  -8   33.28    1.89
  -4   2   8    5.54    0.81
   4  -2  -8    5.66    0.82
   4   2  -8    4.72    0.84
   4   2  -8    5.69    0.80
  -4  -2   8    4.85    0.82
   4   2  -8    5.51    0.96
   4  -2  -8    4.63    0.89
  -3   2   8   22.76    1.41
   3   2  -8   22.82    1.10
   3   2  -8   25.28    1.32
  -3   2   8   21.85    1.07
   3  -2  -8   21.83    1.37
   3   2  -8   21.83    1.37
   3  -2  -8   23.47    1.24
  -3  -2   8   22.77    1.33
  -2   2   8  426.98    9.26
   2   2  -8  431.12    9.11
   2  -2  -8  437.80    9.14
   2  -2  -8  434.52    8.87
  -2  -2   8  427.06    9.01
  -2   2   8  445.99    8.23
  -2  -2   8  446.98    8.60
   2   2  -8  433.53    8.73
   1  -2  -8    3.80    0.57
  -1   2   8    1.64    0.51
  -1  -2   8    1.40    0.28
   1   2  -8    1.62    0.43
   1   2  -8    1.56    0.39
   1  -2  -8    1.91    0.48
  -1  -2   8    1.67    0.46
   0   2  -8  403.23    8.17
   0  -2  -8  416.42    7.55
   0  -2  -8  407.93    8.40
   0  -2   8  425.29    8.20
   0   2  -8  411.26    8.32
   0  -2  -8  414.87    8.27
   0  -2   8  413.06    8.45
   0   2   8  404.63    8.72
   1   2   8   85.38    2.73
  -1  -2  -8   90.11    2.21
  -1  -2  -8   85.13    2.60
  -1   2  -8   88.93    2.40
  -1   2  -8   87.27    2.51
   1  -2   8   86.86    2.49
   1   2   8   90.00    2.25
   1  -2   8   87.50    2.50
   2  -2   8  101.70    3.05
  -2  -2  -8  101.96    2.81
   2   2   8   96.53    3.13
  -2  -2  -8   98.20    3.01
   2   2   8  101.91    2.30
  -2   2  -8   99.17    2.93
   2  -2   8  100.86    2.76
  -2   2  -8   95.31    2.63
   3  -2   8    2.99    0.72
  -3   2  -8    2.70    0.71
   3  -2   8    2.89    0.59
  -3  -2  -8    2.58    0.76
  -3   2  -8    4.39    0.64
  -3  -2  -8    1.83    0.54
   3   2   8    2.98    0.74
  -4   2  -8   11.34    1.34
   4  -2   8   10.77    1.38
  -4  -2  -8    9.19    1.17
  -4  -2  -8   11.06    1.28
   4   2   8   11.49    1.39
  -5   2  -8   17.23    1.78
   5   2   8   19.68    1.95
  -5  -2  -8   17.68    1.61
   5  -2   8   19.48    1.94
  -5  -2  -8   15.60    1.68
   6  -2   8    0.53    0.92
   6   2   8    3.19    1.09
  -6  -2  -8    0.36    0.74
  -6   2  -8    0.05    0.67
   7   3  -8    1.56    0.78
  -6  -3   8    5.33    1.03
   6  -3  -8    7.22    1.33
   6   3  -8    5.01    1.04
   5  -3  -8   19.65    1.67
   5   3  -8   18.71    1.61
  -5  -3   8   19.13    1.52
  -4   3   8    3.08    0.86
   4   3  -8    4.61    0.96
   4   3  -8    4.42    0.85
  -4  -3   8    1.70    0.61
   4  -3  -8    2.94    0.64
   4  -3  -8    3.21    0.80
  -4   3   8    3.46    0.71
   3   3  -8   63.41    2.29
   3   3  -8   61.04    2.40
  -3   3   8   64.71    2.54
   3  -3  -8   64.30    2.13
   3  -3  -8   58.50    2.33
  -3  -3   8   63.89    2.28
  -3   3   8   65.05    1.95
  -2  -3   8   20.63    1.19
   2   3  -8   20.90    1.26
   2   3  -8   20.61    1.19
  -2   3   8   20.22    0.81
   2  -3  -8   21.10    1.11
  -2   3   8   20.56    1.27
  -2  -3   8   21.09    0.75
   2  -3  -8   19.44    1.21
  -1   3   8  116.17    3.36
   1   3  -8  117.82    3.18
   1   3  -8  125.99    3.14
   1  -3  -8  118.15    3.20
  -1  -3   8  117.44    3.25
   1  -3  -8  121.06    3.15
   0  -3   8  139.76    3.65
   0  -3  -8  138.49    3.46
   0  -3   8  141.06    3.13
   0  -3  -8  141.97    3.63
   0   3   8  144.12    3.85
   0   3  -8  138.99    3.47
   0  -3  -8  144.12    2.78
   0   3  -8  143.93    3.57
   1   3   8  376.57    7.29
   1  -3   8  368.62    7.79
   1   3   8  382.87    8.29
  -1   3  -8  375.43    7.83
  -1   3  -8  371.38    7.52
  -1  -3  -8  368.26    7.95
  -1  -3  -8  362.75    7.36
   1  -3   8  371.95    7.85
  -2  -3  -8    6.59    0.92
   2   3   8    7.60    0.77
  -2   3  -8    6.96    0.64
   2  -3   8    8.29    0.85
   2   3   8    5.73    0.89
   2  -3   8    7.63    0.89
  -2   3  -8    7.18    0.90
  -3  -3  -8    0.96    0.57
  -3   3  -8    0.37    0.57
   3   3   8    0.82    0.52
   3   3   8    0.63    0.49
   3  -3   8    0.59    0.44
   3  -3   8   -0.44    0.48
  -4   3  -8   38.60    2.11
  -4  -3  -8   39.41    2.07
  -4  -3  -8   39.29    2.12
   4   3   8   37.05    2.20
   4  -3   8   43.17    2.37
  -5   3  -8    1.42    0.85
  -5  -3  -8    0.39    0.73
   5   3   8    0.77    0.65
  -5  -3  -8    0.81    0.71
   5  -3   8    1.70    0.87
  -6   3  -8    2.09    1.04
   6  -3   8    1.09    0.99
  -6  -3  -8    2.80    0.96
   6   3   8    1.04    0.74
  -7  -4   8   -0.17    0.79
  -6  -4   8   -0.07    0.61
   6  -4  -8    0.40    0.80
   6   4  -8    0.57    0.56
  -6   4   8    0.39    0.84
  -5  -4   8    3.73    0.95
   5  -4  -8    2.09    0.88
  -5   4   8    2.26    0.87
   5   4  -8    4.54    0.97
   4  -4  -8    5.14    1.03
  -4   4   8    2.92    0.92
   4   4  -8    4.85    0.93
  -4  -4   8    6.70    0.91
  -4  -4   8    5.65    1.02
  -3  -4   8   12.69    1.10
   3  -4  -8   14.06    0.95
   3   4  -8   11.76    1.24
   3   4  -8   12.43    1.14
   3  -4  -8   10.64    1.13
  -3   4   8   13.22    1.35
  -3   4   8   11.89    0.85
  -2  -4   8    1.96    0.58
   2  -4  -8    1.50    0.46
   2   4  -8    1.83    0.59
  -2   4   8    1.13    0.35
   2   4  -8    2.13    0.57
   2  -4  -8    2.18    0.55
  -2   4   8    0.98    0.55
   1   4  -8   46.62    1.82
  -1   4   8   45.84    1.96
   1  -4  -8   46.07    1.82
  -1  -4   8   47.34    1.87
   1   4  -8   46.60    1.80
   1  -4  -8   48.69    1.75
   0   4   8   62.57    2.39
   0  -4   8   66.18    2.28
   0   4  -8   64.74    2.25
   0  -4  -8   62.56    2.17
   0   4  -8   66.05    2.08
   0   4   8   65.42    1.54
   0  -4  -8   62.94    2.05
   0  -4   8   65.44    1.69
  -1   4  -8   89.92    2.42
   1  -4   8   90.32    2.80
   1   4   8   90.67    2.97
   1   4   8   93.36    2.35
  -1   4  -8   88.00    2.86
   1  -4   8   88.68    2.53
  -1  -4  -8   92.21    2.89
  -1  -4  -8   88.60    2.37
  -2  -4  -8   36.58    1.82
   2  -4   8   34.13    1.66
   2   4   8   35.07    1.84
   2  -4   8   37.59    1.73
  -2   4  -8   35.15    1.82
  -2   4  -8   34.37    1.29
   2   4   8   38.52    1.58
   3   4   8   72.93    2.91
  -3   4  -8   72.48    2.85
   3  -4   8   78.27    2.92
  -3  -4  -8   75.25    2.88
   3  -4   8   76.41    2.60
   3   4   8   66.45    2.58
   4  -4   8    3.98    1.03
   4   4   8    4.26    0.96
  -4  -4  -8    3.36    0.92
  -4   4  -8    3.68    0.92
   4   4   8    3.48    0.88
   5  -4   8   12.00    1.68
  -5  -4  -8   13.07    1.54
   5   4   8   13.43    1.68
  -5  -4  -8   10.88    1.43
  -5   4  -8   12.21    1.56
  -6   4  -8    0.44    0.77
   6  -4   8   -0.43    0.92
   6   4   8    0.74    0.82
  -6  -4  -8    1.53    0.85
  -6  -4  -8    1.96    0.90
   6   5  -8    1.57    0.61
  -6  -5   8    1.54    0.78
  -6   5   8    0.47    0.82
   6  -5  -8    0.69    0.79
   5   5  -8   13.92    1.56
  -5   5   8   12.10    1.63
   5  -5  -8   16.10    1.65
  -5  -5   8   12.85    1.57
   4   5  -8    0.85    0.58
  -4   5   8    0.21    0.71
   4  -5  -8   -0.26    0.57
  -4  -5   8    0.06    0.58
  -3  -5   8   26.62    1.50
  -3   5   8   27.73    1.81
   3   5  -8   26.11    1.61
   3  -5  -8   27.20    1.68
   3   5  -8   28.19    1.68
   2  -5  -8   31.89    1.66
   2   5  -8   35.62    1.76
  -2  -5   8   37.05    1.73
   2  -5  -8   36.52    1.53
  -2   5   8   29.95    1.77
   2   5  -8   39.95    1.83
   1   5  -8   79.57    2.65
   1  -5  -8   79.78    2.50
   1   5  -8   80.77    2.64
  -1   5   8   83.15    2.88
   1  -5  -8   81.76    2.66
  -1  -5   8   85.23    2.76
   0   5  -8    2.04    0.52
   0   5  -8    1.40    0.59
   0   5   8    1.99    0.33
   0  -5   8    1.66    0.34
   0   5   8    1.57    0.64
   0  -5  -8    1.23    0.53
   0  -5   8    2.01    0.62
   0  -5  -8    1.76    0.48
   1  -5   8    3.68    0.58
  -1  -5  -8    4.27    0.85
  -1   5  -8    3.87    0.54
   1   5   8    3.87    0.54
   1  -5   8    3.06    0.70
  -1  -5  -8    4.27    0.57
  -1   5  -8    3.02    0.82
   1   5   8    3.73    0.83
  -2   5  -8   23.76    1.64
   2  -5   8   21.43    1.40
   2   5   8   22.01    1.51
   2  -5   8   21.59    1.35
   2   5   8   22.07    1.26
  -2  -5  -8   21.83    1.49
   3   5   8  114.53    3.57
  -3   5  -8  119.56    3.97
   3   5   8  115.39    3.94
  -3  -5  -8  121.82    4.02
   3  -5   8  123.99    3.95
   3  -5   8  120.09    3.63
   4   5   8    1.60    0.76
  -4   5  -8    1.27    0.83
   4   5   8    0.50    0.66
   4  -5   8    1.31    0.74
   4  -5   8    1.64    0.60
  -4  -5  -8    1.18    0.83
   5   5   8    1.51    0.77
  -5   5  -8    1.26    0.80
  -5  -5  -8    2.53    0.85
   5  -5   8    0.69    0.82
   5   5   8    0.72    0.73
   6   5   8    1.66    0.92
  -6  -5  -8    0.71    0.73
  -6   5  -8    0.22    0.93
  -6  -5  -8    0.98    1.00
   6  -5   8    1.07    0.90
   6   6  -8    2.53    0.81
  -6  -6   8    2.06    0.97
  -6   6   8    2.95    1.11
   6  -6  -8    1.55    0.94
  -5  -6   8    0.61    0.64
   5   6  -8    1.56    0.68
  -5   6   8    0.10    0.81
   5  -6  -8    1.72    0.82
   4  -6  -8    1.72    0.73
   4   6  -8    1.08    0.68
  -4   6   8    0.20    0.70
  -4  -6   8    0.78    0.69
  -3   6   8    0.07    0.70
  -3  -6   8    1.51    0.62
   3  -6  -8    1.29    0.63
  -3  -6   8    1.33    0.68
   3   6  -8    1.13    0.61
  -2   6   8   21.52    1.59
   2   6  -8   22.63    1.48
   2   6  -8   23.35    1.47
   2  -6  -8   21.36    1.22
  -2  -6   8   21.31    1.37
   2  -6  -8   20.37    1.40
  -1  -6   8    1.90    0.64
   1   6  -8    1.21    0.62
   1   6  -8    1.81    0.57
   1  -6  -8    1.59    0.56
   1  -6  -8    1.38    0.53
  -1   6   8    2.12    0.80
   0  -6   8   12.97    1.23
   0  -6  -8   13.69    1.01
   0   6   8   15.62    0.81
   0   6  -8   14.91    1.01
   0   6  -8   14.64    1.32
   0   6   8   16.77    1.39
   0  -6  -8   13.78    1.18
  -1   6  -8    1.03    0.70
  -1  -6  -8    0.72    0.54
  -1  -6  -8    0.74    0.37
  -1   6  -8    0.34    0.39
   1  -6   8    1.20    0.48
   1   6   8    1.27    0.42
   1   6   8    1.53    0.70
   1  -6   8    0.56    0.57
   2  -6   8   25.24    1.59
   2  -6   8   23.95    1.47
  -2  -6  -8   24.86    1.64
   2   6   8   23.55    1.37
   2   6   8   22.54    1.68
  -2   6  -8   25.19    1.75
  -3   6  -8   30.21    2.03
   3  -6   8   28.09    1.74
   3   6   8   29.87    1.91
  -3  -6  -8   32.08    2.02
   3  -6   8   32.14    1.85
   3   6   8   32.51    1.76
   4  -6   8    7.47    1.23
   4   6   8    5.94    1.12
   4   6   8    6.65    1.12
   4  -6   8    8.04    1.12
  -4   6  -8    6.62    1.26
  -4  -6  -8    6.07    1.18
  -5  -6  -8    2.00    1.01
   5   6   8    0.23    0.66
   5  -6   8    2.73    0.99
  -5   6  -8    1.05    0.81
   5   6   8    1.99    0.86
   6   6   8    0.96    0.82
  -6  -6  -8    0.23    0.63
  -6  -6  -8   -0.37    0.94
  -6  -7   8    2.46    1.04
   6  -7  -8    3.54    1.17
   6   7  -8    2.50    0.87
  -6   7   8    1.39    1.03
  -5  -7   8    9.57    1.55
  -5   7   8    8.58    1.62
   5  -7  -8    8.62    1.46
   5   7  -8    5.37    1.08
  -4   7   8   25.42    2.06
   4   7  -8   28.68    1.94
   4  -7  -8   28.83    2.03
  -4  -7   8   27.83    1.97
  -3  -7   8   12.58    1.45
  -3   7   8   14.85    1.64
  -3  -7   8   17.04    1.41
   3  -7  -8   17.38    1.68
   3   7  -8   16.89    1.55
   2   7  -8    1.02    0.59
  -2  -7   8    0.13    0.54
  -2  -7   8    0.44    0.46
   2  -7  -8    0.25    0.54
  -2   7   8   -0.64    0.59
   1  -7  -8   21.08    1.36
  -1   7   8   21.88    1.66
   1  -7  -8   20.84    1.28
   1   7  -8   22.67    1.41
  -1  -7   8   21.97    1.50
   1   7  -8   23.65    1.60
   0  -7  -8    0.31    0.43
   0  -7   8    0.49    0.58
   0  -7  -8    1.13    0.64
   0   7  -8    0.22    0.60
   0   7   8    0.25    0.61
   0   7  -8    0.66    0.47
   1   7   8   67.79    2.20
  -1   7  -8   61.80    2.74
  -1  -7  -8   65.16    2.22
  -1  -7  -8   67.03    2.73
   1   7   8   69.86    2.88
   1  -7   8   68.27    2.72
   2  -7   8   23.02    1.68
  -2   7  -8   22.01    1.88
   2   7   8   24.49    1.43
   2  -7   8   23.91    1.51
  -2  -7  -8   26.13    1.74
   2   7   8   28.51    1.91
   3  -7   8   30.38    1.88
   3  -7   8   28.94    1.84
  -3   7  -8   24.89    1.87
  -3  -7  -8   26.25    1.91
   3   7   8   27.94    1.71
   3   7   8   28.57    1.92
  -4   7  -8    1.31    0.79
   4   7   8    0.18    0.60
  -4  -7  -8   -0.80    0.64
   4   7   8    0.13    0.62
   4  -7   8   -0.07    0.64
   4  -7   8    0.08    0.61
  -5  -7  -8    0.11    0.71
   5   7   8    1.67    0.86
   5   7   8    1.20    0.84
   5  -7   8    1.78    0.99
  -5   7  -8    1.60    0.93
   5   8  -8    1.21    0.61
  -5   8   8    1.12    0.93
  -5  -8   8   -0.73    0.75
   5  -8  -8    0.96    0.78
   4  -8  -8   10.82    1.54
  -4  -8   8   12.14    1.66
  -4   8   8    6.44    1.35
   4   8  -8   11.12    1.49
   3   8  -8   19.58    1.79
  -3  -8   8   18.50    1.43
  -3   8   8   21.28    1.98
  -3  -8   8   21.58    1.89
   3  -8  -8   20.30    1.82
  -2  -8   8   10.85    1.33
   2  -8  -8   10.35    1.30
  -2   8   8   11.16    1.48
   2   8  -8   10.47    1.30
  -2  -8   8   12.50    1.33
  -1  -8   8   19.57    1.34
   1  -8  -8   17.18    1.31
   1   8  -8   17.83    1.59
  -1  -8   8   18.84    1.50
  -1   8   8   18.08    1.67
   1  -8  -8   18.35    1.27
   0   8  -8    7.47    1.21
   0  -8   8    8.57    0.93
   0  -8  -8    8.74    1.10
   0  -8  -8    8.73    1.04
   0   8   8    8.70    1.27
   0  -8   8    5.07    1.09
  -1  -8  -8    1.93    0.82
   1  -8   8    0.62    0.66
   1   8   8    2.03    0.89
  -1   8  -8    2.22    0.95
  -2  -8  -8   24.91    1.80
  -2   8  -8   29.01    2.11
   2   8   8   24.03    1.80
   2  -8   8   20.79    1.63
   3  -8   8   21.68    1.70
  -3  -8  -8   21.42    1.94
   3   8   8   24.72    1.72
   3  -8   8   22.59    1.87
  -3   8  -8   22.84    2.05
   3   8   8   21.69    1.81
   4  -8   8   13.80    1.54
   4  -8   8   12.60    1.61
  -4   8  -8   12.73    1.72
   4   8   8   14.88    1.66
  -4  -8  -8   11.29    1.59
   4   8   8   13.06    1.47
   5  -8   8    0.88    0.95
  -5  -8  -8    1.44    1.10
   5   8   8    3.02    1.00
   5   8   8    2.23    0.88
  -5   8  -8    0.92    1.08
   5   9  -8    3.65    1.02
  -5  -9   8    3.52    1.16
   5  -9  -8    3.47    1.18
  -5   9   8    4.60    1.40
   4   9  -8    3.70    0.94
   4  -9  -8    4.46    1.16
  -4   9   8    3.57    1.20
  -4  -9   8    2.68    0.96
   3  -9  -8   -0.04    0.55
   3   9  -8    0.49    0.66
  -3   9   8   -1.04    0.62
  -3  -9   8   -0.10    0.63
   2   9  -8    1.71    0.82
   2  -9  -8    1.11    0.70
  -2  -9   8    1.44    0.78
  -2   9   8    2.15    0.88
  -2  -9   8   -0.02    0.71
  -1  -9   8   30.36    1.96
  -1   9   8   29.75    2.06
   1   9  -8   28.76    1.95
   1  -9  -8   29.93    1.81
  -1  -9   8   30.67    1.80
   0   9   8    2.82    0.97
   0  -9  -8    4.67    0.94
   0  -9   8    3.42    0.99
   0   9  -8    2.85    0.89
   0  -9  -8    3.93    0.82
   1   9   8    2.57    0.96
  -1   9  -8    3.32    1.00
   1  -9   8    4.01    0.98
  -1  -9  -8    2.67    0.90
  -2  -9  -8    1.84    0.85
  -2   9  -8    2.18    0.96
   2   9   8    2.87    0.95
   2  -9   8    2.84    0.92
  -3  -9  -8    1.08    0.74
   3  -9   8    0.38    0.60
   3   9   8    2.01    0.88
  -3   9  -8    1.34    0.92
  -4   9  -8    0.83    1.00
  -4  -9  -8    1.56    0.92
   4  -9   8    0.38    0.77
   4  -9   8    0.35    0.70
   4   9   8    1.38    0.81
   5   9   8    2.08    0.91
   5  -9   8    1.38    1.05
   5   9   8    2.22    0.95
   4 -10  -8    1.13    0.87
  -4  10   8    4.36    1.32
  -4 -10   8    3.75    1.12
   4  10  -8    5.12    1.11
  -3 -10   8   12.65    1.67
   3 -10  -8   11.54    1.60
   3  10  -8    9.65    1.50
  -3  10   8    9.53    1.65
   2 -10  -8    9.81    1.39
  -2 -10   8   12.53    1.52
  -2  10   8   10.19    1.61
  -2 -10   8   12.19    1.52
   2  10  -8    8.04    1.40
  -1  10   8    0.28    0.83
  -1 -10   8   -0.06    0.73
   1  10  -8    0.52    0.72
  -1 -10   8    0.27    0.62
   1 -10  -8    0.34    0.56
   0 -10   8    0.64    0.76
   0  10  -8   -1.01    0.54
   0  10   8   -0.17    0.74
   0 -10  -8   -0.14    0.52
   0 -10  -8    0.74    0.70
  -1 -10  -8    1.59    0.79
  -1  10  -8    0.74    0.83
   1 -10   8    0.86    0.74
   1  10   8    0.87    0.82
  -2 -10  -8    1.20    0.77
   2 -10   8   -1.05    0.47
  -2  10  -8    0.46    0.87
   2  10   8    0.88    0.86
  -3  10  -8   -0.35    0.80
  -3 -10  -8    0.34    0.67
   3 -10   8    0.73    0.68
   3  10   8   -0.08    0.65
  -4 -10  -8    2.36    1.02
  -4  10  -8    0.13    0.92
   4  10   8    1.15    0.81
   4 -10   8    0.95    0.75
   4  11  -8    3.88    1.00
   4 -11  -8    4.20    1.36
  -4  11   8    3.66    1.36
  -4 -11   8    1.87    0.97
  -3 -11   8    1.54    0.92
   3  11  -8    2.33    1.00
   3 -11  -8    5.34    1.21
  -3  11   8    1.09    0.96
  -2 -11   8    5.43    1.20
  -2  11   8    4.03    1.27
   2  11  -8    4.45    1.12
  -2 -11   8    6.97    1.25
   2 -11  -8    3.67    1.06
  -1  11   8    9.39    1.56
  -1 -11   8    8.42    1.40
   1 -11  -8    8.56    1.31
   1  11  -8    7.13    1.31
   0 -11   8    2.78    0.99
   0  11  -8    3.27    1.01
   0  11   8   -0.27    0.79
   0 -11  -8    1.66    0.72
   1 -11   8    1.63    0.90
  -1  11  -8    1.91    0.88
  -1 -11  -8    1.31    0.82
   1  11   8    0.53    0.84
   2  11   8    0.34    0.78
  -2 -11  -8   -0.54    0.71
  -2  11  -8   -0.56    0.88
   2 -11   8   -0.07    0.71
  -3 -11  -8    0.00    0.70
   3 -11   8    0.12    0.60
  -3  11  -8    0.76    0.94
   3  11   8    1.11    0.87
   3 -12  -8    1.27    0.89
  -3 -12   8    1.39    0.85
  -3  12   8   -1.96    0.82
   3  12  -8   -0.68    0.68
   2 -12  -8    6.44    1.32
  -2  12   8    4.15    1.36
   2  12  -8    7.96    1.49
  -2 -12   8    7.38    1.38
  -2 -12   8    6.07    1.28
  -1 -12   8    6.02    1.33
   1 -12  -8    6.33    1.20
  -1  12   8    3.93    1.23
   1  12  -8    6.12    1.33
   0  12   8    1.31    0.97
   0 -12   8    2.18    1.02
   0  12  -8    1.78    0.88
   1  12   8    0.37    0.86
  -1 -12  -8    2.95    0.89
   1 -12   8    1.03    0.94
  -1  12  -8    1.41    0.85
   2 -12   8    2.12    0.90
  -2 -12  -8    2.70    0.90
  -2  12  -8    1.90    1.07
   2  12   8    2.35    1.05
  -3 -12  -8    1.51    0.94
  -3  12  -8    0.93    1.17
   2  13  -8    2.41    1.04
   2 -13  -8    0.90    0.83
  -2  13   8    0.36    1.00
  -1  13   8   -1.97    0.97
   1  13  -8    1.41    1.02
   1 -13  -8    0.83    0.88
  -1 -13   8    1.46    1.06
   0 -13   8    3.58    1.22
   0  13  -8    3.47    1.13
   0  13   8    1.43    1.10
   1 -13   8    1.09    0.95
  -1  13  -8   -0.06    0.91
  -2 -13  -8    5.02    1.31
  -6   0   9    1.32    0.55
   5   0  -9   16.06    1.46
   5   0  -9   14.73    1.42
   5   0  -9   15.37    1.42
   5   0  -9   15.87    1.38
   4   0  -9   -0.75    0.49
   4   0  -9   -0.07    0.49
   4   0  -9   -0.23    0.41
   3   0  -9    1.22    0.41
   3   0  -9    1.15    0.48
   3   0  -9    0.36    0.49
  -3   0   9    2.21    0.54
  -2   0   9   -0.12    0.30
   2   0  -9   -0.42    0.23
   2   0  -9   -0.34    0.31
   1   0  -9  607.06   11.11
  -1   0   9  604.16   11.96
  -1   0   9  605.50   11.97
   1   0  -9  594.29   11.89
   0   0  -9   -0.06    0.24
   0   0   9    0.00    0.33
   0   0   9    0.12    0.28
   0   0  -9   -0.07    0.29
   1   0   9   19.37    0.97
  -1   0  -9   18.73    0.93
  -1   0  -9   20.07    1.12
   1   0   9   19.87    1.17
   2   0   9   -0.51    0.27
  -2   0  -9   -0.28    0.36
  -2   0  -9    0.15    0.31
   2   0   9   -0.65    0.34
   3   0   9   23.72    1.59
  -3   0  -9   25.19    1.42
  -3   0  -9   21.02    1.37
  -4   0  -9   -0.45    0.44
   4   0   9   -0.34    0.48
  -4   0  -9   -0.03    0.58
  -5   0  -9    2.27    0.84
   5   0   9    2.24    0.91
   6   0   9    0.33    0.75
  -6   0  -9    0.36    0.77
  -7  -1   9    3.98    0.91
  -6  -1   9    3.17    0.88
   6   1  -9    2.94    0.86
   6  -1  -9    2.94    0.92
   5  -1  -9  125.22    3.92
   5   1  -9  123.81    3.91
   5  -1  -9  120.05    4.10
  -5  -1   9  115.74    3.86
  -5   1   9  120.46    3.79
   5   1  -9  127.71    4.08
   5  -1  -9  124.72    4.01
   4  -1  -9   37.95    1.85
   4   1  -9   42.83    1.92
   4   1  -9   42.54    2.06
  -4  -1   9   44.30    2.02
   4   1  -9   47.61    1.98
   4  -1  -9   43.55    2.05
   4  -1  -9   45.01    1.89
  -4   1   9   37.76    1.98
   3  -1  -9    1.04    0.45
   3  -1  -9    1.47    0.59
  -3  -1   9    1.66    0.54
   3  -1  -9    1.60    0.44
   3   1  -9    1.76    0.56
  -3   1   9    1.05    0.52
   3   1  -9    1.69    0.49
  -3  -1   9    1.32    0.47
   2   1  -9    0.43    0.41
   2  -1  -9    0.89    0.49
   2   1  -9    0.54    0.30
   2  -1  -9    1.21    0.30
  -2   1   9    1.17    0.45
  -2  -1   9    0.33    0.34
  -2  -1   9    0.74    0.39
   2  -1  -9    0.38    0.37
   1   1  -9  228.01    5.24
  -1  -1   9  228.05    5.30
   1  -1  -9  236.14    4.38
  -1   1   9  226.26    5.28
   1  -1  -9  222.97    5.23
  -1  -1   9  236.96    4.97
   1   1  -9  234.58    4.81
   1  -1  -9  235.83    5.28
   0  -1   9  122.13    3.04
   0  -1  -9  123.14    3.25
   0   1   9  123.86    3.29
   0   1  -9  124.30    3.24
   0   1  -9  125.96    2.96
   0   1   9  125.09    3.18
   0  -1  -9  124.05    2.60
   0  -1   9  121.81    3.21
   1  -1   9  117.52    3.12
  -1   1  -9  113.72    2.91
   1   1   9  114.61    3.23
   1  -1   9  113.83    2.97
  -1  -1  -9  111.41    3.12
  -1   1  -9  106.29    2.97
   1   1   9  111.32    2.80
  -1  -1  -9  117.59    2.75
  -2  -1  -9   21.81    1.25
  -2   1  -9   21.32    1.16
  -2   1  -9   22.00    1.22
   2   1   9   20.51    1.37
   2  -1   9   23.15    1.42
  -2  -1  -9   24.35    1.20
   2   1   9   22.87    0.98
   2  -1   9   23.31    1.11
  -3  -1  -9   49.92    2.10
  -3  -1  -9   48.95    2.05
  -3   1  -9   50.30    1.94
  -3   1  -9   49.20    2.10
   3   1   9   47.41    2.25
   3  -1   9   50.26    2.29
  -4  -1  -9    2.07    0.83
  -4  -1  -9    2.81    0.80
   4  -1   9    4.61    0.98
   4   1   9    2.74    0.87
  -4   1  -9    4.02    0.94
  -5   1  -9    1.46    0.83
   5   1   9   -0.17    0.64
   5  -1   9    0.39    0.75
  -5  -1  -9   -0.61    0.56
  -6  -1  -9    0.20    0.75
   6   1   9    2.14    1.01
   6  -1   9    0.64    0.88
  -6   1  -9    0.05    0.70
   7   2  -9    1.26    0.73
   6   2  -9    4.90    1.01
  -6  -2   9    3.77    0.98
   5  -2  -9   31.85    1.91
   5   2  -9   31.83    1.84
  -5   2   9   31.25    2.03
  -5  -2   9   32.15    1.96
   4  -2  -9   18.91    1.38
   4   2  -9   17.41    1.29
  -4   2   9   19.83    1.46
   4   2  -9   19.72    1.41
  -4   2   9   21.40    1.24
  -4  -2   9   15.91    1.26
   4  -2  -9   19.10    1.24
  -3  -2   9    9.36    0.99
  -3  -2   9    9.66    0.79
  -3   2   9    8.55    0.68
   3   2  -9    9.03    0.89
   3  -2  -9   10.33    0.93
   3   2  -9    6.93    0.94
  -3   2   9    7.01    0.95
   3  -2  -9    9.55    1.05
   2   2  -9    3.71    0.67
   2  -2  -9    2.98    0.66
   2   2  -9    2.96    0.54
  -2  -2   9    3.44    0.67
   2  -2  -9    3.38    0.61
  -2  -2   9    4.43    0.47
  -2   2   9    3.92    0.38
  -2   2   9    4.35    0.72
   1  -2  -9   15.05    0.96
   1   2  -9   13.34    0.96
  -1   2   9   15.51    1.05
  -1  -2   9   15.84    0.71
  -1  -2   9   14.70    0.98
   1   2  -9   14.70    0.86
   1  -2  -9   15.21    0.98
   0   2   9   38.94    1.66
   0  -2  -9   40.43    1.50
   0  -2   9   39.02    1.59
   0  -2   9   40.43    1.34
   0   2  -9   37.05    1.51
   0  -2  -9   40.08    1.61
   0  -2  -9   40.23    0.98
   0   2  -9   38.30    1.48
   1  -2   9   29.38    1.37
  -1   2  -9   26.84    1.25
  -1  -2  -9   28.01    1.39
  -1   2  -9   31.08    1.41
   1   2   9   28.30    1.15
  -1  -2  -9   31.02    1.11
   1   2   9   26.16    1.44
   1  -2   9   28.78    1.32
   2  -2   9   22.14    1.33
   2   2   9   24.12    1.45
  -2  -2  -9   24.41    1.21
  -2   2  -9   22.36    1.35
   2  -2   9   20.78    1.16
  -2  -2  -9   23.17    1.35
   2   2   9   23.09    0.93
  -2   2  -9   24.57    1.19
   3   2   9    4.14    0.87
   3  -2   9    5.14    0.92
  -3   2  -9    6.42    0.95
  -3  -2  -9    5.51    0.84
  -3  -2  -9    4.82    0.91
   3  -2   9    5.37    0.70
  -3   2  -9    5.14    0.71
  -4   2  -9    0.31    0.65
   4   2   9   -0.88    0.48
   4  -2   9   -0.29    0.55
  -4  -2  -9    0.07    0.59
  -4  -2  -9   -1.00    0.43
  -5   2  -9   -0.03    0.60
   5  -2   9    0.74    0.76
   5   2   9    1.51    0.74
  -5  -2  -9    0.80    0.74
  -5  -2  -9    0.26    0.70
   6   2   9    4.97    1.26
  -6   2  -9    5.35    1.33
  -6  -2  -9    8.02    1.43
   6  -2   9    4.99    1.34
   7   3  -9    1.45    0.76
  -7   3   9    1.16    0.97
   6  -3  -9    2.13    0.87
  -6   3   9    2.73    0.94
  -6  -3   9    3.52    0.86
   6   3  -9    1.82    0.68
  -5   3   9    3.61    0.96
   5   3  -9    2.71    0.80
   5  -3  -9    2.82    0.85
  -5  -3   9    1.47    0.66
   4   3  -9   -0.16    0.55
   4  -3  -9    0.39    0.43
  -4   3   9    0.74    0.63
   4  -3  -9    0.44    0.58
   4   3  -9   -0.42    0.38
  -4  -3   9    0.89    0.56
   3  -3  -9   99.69    2.91
  -3  -3   9   89.94    2.98
   3   3  -9   99.82    3.26
  -3   3   9   93.83    3.27
   3   3  -9   98.49    3.02
   3  -3  -9   90.04    3.10
   2   3  -9   21.41    1.29
   2  -3  -9   21.31    1.17
  -2   3   9   18.46    1.30
   2  -3  -9   18.20    1.20
  -2   3   9   22.57    0.78
  -2  -3   9   20.55    1.26
   2   3  -9   20.45    1.19
   1   3  -9   70.50    2.21
   1  -3  -9   70.32    2.34
  -1   3   9   66.79    2.42
  -1  -3   9   68.86    2.34
  -1  -3   9   71.93    1.59
   1  -3  -9   71.87    2.29
   1   3  -9   69.05    2.32
   0  -3  -9  415.23    8.43
   0  -3  -9  404.57    8.60
   0   3  -9  404.35    8.43
   0  -3  -9  423.04    7.55
   0  -3   9  413.94    8.19
   0   3   9  408.91    8.99
   0  -3   9  414.80    8.67
   0   3  -9  407.41    8.43
  -1  -3  -9   36.16    1.33
   1  -3   9   34.48    1.57
   1   3   9   34.93    1.72
  -1  -3  -9   33.00    1.59
  -1   3  -9   35.45    1.60
   1  -3   9   37.27    1.46
  -1  -3  -9   37.99    1.25
  -1   3  -9   35.85    1.42
  -2   3  -9   14.39    1.13
   2   3   9   14.31    1.29
  -2  -3  -9   17.90    1.26
  -2   3  -9   17.23    0.99
   2  -3   9   16.09    1.11
  -2  -3  -9   17.30    1.02
   2  -3   9   18.26    1.22
  -3  -3  -9    0.42    0.43
   3  -3   9    0.49    0.52
   3   3   9    0.49    0.54
   3  -3   9    0.20    0.44
  -3  -3  -9   -0.08    0.56
  -3   3  -9   -0.09    0.57
  -4  -3  -9    1.71    0.72
   4   3   9    2.76    0.82
  -4  -3  -9    1.59    0.78
  -4   3  -9    1.42    0.80
   4  -3   9    3.39    0.95
  -5   3  -9    1.59    0.85
   5  -3   9   -0.30    0.60
   5   3   9    0.02    0.68
  -5  -3  -9    1.17    0.73
  -5  -3  -9    0.36    0.73
  -6   3  -9   -0.32    0.72
  -6  -3  -9    0.19    0.73
   6   3   9   -0.54    0.71
   6  -3   9   -1.07    0.67
   6  -4  -9   13.52    1.63
  -6  -4   9   10.11    1.52
   6   4  -9   13.33    1.57
  -6   4   9   10.91    1.67
  -5  -4   9    5.37    1.12
   5  -4  -9    5.61    1.12
   5   4  -9    6.90    1.14
  -5   4   9    5.52    1.24
  -4  -4   9   52.74    2.25
   4   4  -9   58.18    2.63
   4   4  -9   52.80    2.38
  -4   4   9   58.16    2.75
   4  -4  -9   53.69    2.49
   3  -4  -9   21.55    1.44
   3   4  -9   23.66    1.50
   3  -4  -9   22.60    1.26
  -3   4   9   19.19    1.53
  -3  -4   9   20.70    1.35
   3   4  -9   24.87    1.50
   2   4  -9   89.01    2.97
   2   4  -9   94.33    2.90
   2  -4  -9   83.61    2.89
  -2  -4   9   91.37    2.92
  -2   4   9   91.29    3.15
   2  -4  -9   92.82    2.73
   1   4  -9   40.57    1.74
   1  -4  -9   36.96    1.67
  -1  -4   9   35.21    1.66
   1   4  -9   37.73    1.65
  -1   4   9   40.83    1.90
   1  -4  -9   40.44    1.64
   0   4  -9   99.10    2.81
   0  -4  -9  100.33    2.98
   0   4   9   98.41    3.19
   0  -4  -9   96.88    2.80
   0  -4   9   96.91    3.00
   0   4  -9   96.39    2.94
   0   4   9  100.31    2.11
   0  -4   9  100.96    2.39
   1   4   9    1.26    0.36
  -1  -4  -9    0.79    0.37
  -1   4  -9    1.29    0.44
   1   4   9    0.86    0.55
  -1   4  -9    0.76    0.53
   1  -4   9    0.97    0.51
   1  -4   9    0.87    0.41
  -1  -4  -9    0.27    0.49
  -2   4  -9   36.45    1.37
  -2  -4  -9   33.46    1.81
   2   4   9   35.69    1.53
   2  -4   9   33.22    1.67
   2  -4   9   36.83    1.73
   2   4   9   30.36    1.78
  -2   4  -9   37.87    1.87
  -3   4  -9    7.90    1.15
   3  -4   9    5.32    1.01
   3   4   9    5.19    0.90
  -3  -4  -9    6.09    1.10
   3   4   9    4.79    0.99
   3  -4   9    4.50    0.81
  -4  -4  -9   25.51    1.76
  -4   4  -9   22.76    1.72
   4   4   9   23.41    1.72
  -4  -4  -9   23.32    1.59
   4  -4   9   21.88    1.73
   5   4   9    0.57    0.62
  -5   4  -9    1.48    0.84
   5  -4   9   -0.39    0.78
  -5  -4  -9    1.30    0.68
  -5  -4  -9    0.71    0.72
  -6  -4  -9    1.40    0.80
   6  -4   9    0.74    0.89
   6   4   9    1.06    0.83
  -6   4  -9    0.60    0.89
  -6   5   9    2.61    1.04
   6   5  -9    3.09    0.86
  -6  -5   9    3.30    1.09
   6  -5  -9    4.37    1.18
  -5  -5   9    1.04    0.72
  -5   5   9    0.46    0.73
   5   5  -9   -0.63    0.41
   5  -5  -9    0.16    0.66
  -4   5   9   17.07    1.76
  -4  -5   9   19.63    1.42
   4   5  -9   19.26    1.64
  -4  -5   9   16.20    1.57
   4  -5  -9   19.74    1.70
   3  -5  -9    5.81    1.05
   3   5  -9    7.90    1.13
   3  -5  -9    8.77    0.87
  -3  -5   9    8.46    1.03
   3   5  -9    8.88    1.06
  -3   5   9    6.85    1.14
   2   5  -9   14.81    1.19
   2   5  -9   17.63    1.25
   2  -5  -9   15.90    1.08
  -2  -5   9   15.26    1.21
   2  -5  -9   16.15    1.24
  -2   5   9   16.96    1.39
   1  -5  -9   15.03    1.09
   1  -5  -9   17.17    1.14
  -1  -5   9   14.43    1.15
  -1   5   9   14.85    1.33
   1   5  -9   15.41    1.09
   1   5  -9   15.91    1.15
   0  -5   9   27.39    1.53
   0   5  -9   23.52    1.45
   0  -5  -9   26.59    1.45
   0   5   9   23.13    1.57
   0  -5  -9   23.54    1.27
   0   5  -9   23.46    1.29
   1   5   9    2.36    0.46
   1   5   9    2.02    0.73
   1  -5   9    2.11    0.54
  -1  -5  -9    2.18    0.50
  -1   5  -9    2.00    0.51
  -1  -5  -9    2.98    0.76
   1  -5   9    2.47    0.69
  -1   5  -9    1.64    0.69
   2   5   9    3.63    0.68
   2   5   9    4.76    0.95
  -2   5  -9    3.85    0.94
   2  -5   9    4.09    0.83
  -2  -5  -9    1.97    0.76
   2  -5   9    3.51    0.72
  -3   5  -9    1.91    0.84
   3  -5   9    1.53    0.72
   3   5   9    0.97    0.69
   3   5   9    1.58    0.68
  -3  -5  -9    2.58    0.86
   3  -5   9    1.44    0.65
  -4   5  -9    2.62    0.94
   4   5   9    3.14    0.85
   4   5   9    3.23    0.86
   4  -5   9    4.45    0.88
   4  -5   9    2.91    0.94
  -4  -5  -9    4.91    1.06
   5  -5   9    0.74    0.84
   5   5   9    1.99    0.81
  -5   5  -9   -0.30    0.72
  -5  -5  -9    0.87    0.77
  -5  -5  -9    1.59    0.73
  -6  -5  -9    0.90    0.84
  -6  -5  -9   -0.99    0.84
   6   5   9    0.96    0.84
   6  -5   9    0.21    0.91
  -6   6   9    0.30    0.86
   6   6  -9    0.73    0.63
  -6  -6   9    0.51    0.86
   6  -6  -9    1.59    0.94
   5   6  -9    1.35    0.72
  -5  -6   9    0.97    0.70
  -5   6   9    2.37    0.96
   5  -6  -9    1.02    0.81
   4  -6  -9   58.41    2.77
  -4  -6   9   56.15    2.78
  -4   6   9   57.82    2.99
   4   6  -9   62.60    2.80
   3   6  -9   18.72    1.43
   3  -6  -9   18.87    1.62
  -3   6   9   17.31    1.68
  -3  -6   9   14.64    1.34
   2   6  -9   -0.29    0.46
  -2   6   9   -0.45    0.59
   2   6  -9    0.26    0.50
   2  -6  -9   -0.06    0.48
  -2  -6   9    0.15    0.54
   2  -6  -9   -0.12    0.42
   1  -6  -9   19.14    1.26
  -1   6   9   16.48    1.48
  -1  -6   9   17.61    1.30
   1  -6  -9   15.26    1.15
   1   6  -9   18.33    1.32
   1   6  -9   17.09    1.23
   0  -6  -9    1.52    0.61
   0  -6   9    3.03    0.75
   0   6   9    2.18    0.79
   0   6  -9    3.79    0.88
   0   6  -9    2.61    0.62
   0  -6  -9    2.82    0.63
   1  -6   9   18.12    1.40
  -1  -6  -9   17.23    1.04
  -1   6  -9   18.11    1.56
   1   6   9   18.01    1.46
  -1  -6  -9   16.44    1.43
  -1   6  -9   17.16    1.04
   1  -6   9   16.74    1.08
   2  -6   9   37.96    2.03
   2  -6   9   38.14    1.85
   2   6   9   41.10    2.24
   2   6   9   36.17    1.70
  -2  -6  -9   38.62    2.12
  -2   6  -9   39.19    2.19
   3   6   9   33.97    1.82
   3   6   9   32.69    2.10
  -3  -6  -9   34.82    2.14
   3  -6   9   33.18    1.96
  -3   6  -9   35.73    2.17
   3  -6   9   36.75    2.00
  -4  -6  -9   -0.83    0.62
   4  -6   9    0.96    0.56
  -4   6  -9    0.20    0.67
   4   6   9   -0.50    0.55
   4  -6   9   -0.05    0.67
   4   6   9    0.16    0.61
   5   6   9    0.43    0.71
   5   6   9    0.67    0.78
   5  -6   9    1.89    1.00
  -5   6  -9    0.36    0.80
  -5  -6  -9    1.37    0.88
  -6  -6  -9    0.32    0.99
   6   7  -9    0.12    0.58
   6  -7  -9    0.38    0.82
  -6  -7   9    1.28    0.99
  -6   7   9    0.92    1.00
  -5  -7   9    0.95    0.75
  -5   7   9    0.91    0.95
   5   7  -9    0.62    0.59
   5  -7  -9    1.25    0.87
   4  -7  -9   16.19    1.73
   4   7  -9   13.55    1.54
  -4   7   9   14.67    1.78
  -4  -7   9    8.90    1.41
  -3   7   9    0.40    0.74
  -3  -7   9    0.09    0.63
   3  -7  -9    0.75    0.62
  -3  -7   9    0.33    0.61
   3   7  -9   -0.33    0.51
   2   7  -9    3.94    0.92
  -2   7   9    4.02    1.04
   2  -7  -9    2.88    0.70
   2  -7  -9    4.73    0.93
  -2  -7   9    3.20    0.86
   2   7  -9    3.42    0.83
  -1  -7   9  142.18    4.24
   1   7  -9  134.87    4.10
  -1   7   9  142.77    4.45
   1  -7  -9  141.93    4.10
   1   7  -9  121.66    3.85
   1  -7  -9  140.97    3.86
   0  -7  -9    0.37    0.43
   0  -7   9   -0.04    0.53
   0   7   9    0.91    0.70
   0   7  -9    0.90    0.50
   0  -7  -9    0.09    0.45
   0   7  -9   -1.16    0.55
  -1  -7  -9   -0.31    0.65
  -1  -7  -9    0.10    0.43
  -1   7  -9   -0.02    0.76
   1   7   9    0.21    0.68
   1  -7   9   -0.03    0.61
  -2  -7  -9   -0.21    0.59
   2  -7   9    1.21    0.65
   2   7   9    0.00    0.68
   2  -7   9    0.29    0.57
  -2   7  -9    1.27    0.87
   3  -7   9   11.51    1.35
  -3   7  -9   11.37    1.52
  -3  -7  -9   10.40    1.46
   3   7   9   10.00    1.18
   3   7   9   11.09    1.45
   3  -7   9   11.79    1.38
  -4  -7  -9    3.02    1.07
  -4   7  -9    2.64    1.03
   4   7   9    3.36    0.95
   4  -7   9    3.27    0.88
   4   7   9    2.74    0.91
   4  -7   9    5.09    1.11
   5   7   9   -0.35    0.73
   5   7   9    0.67    0.77
  -5   7  -9    1.70    1.02
   5  -7   9   -0.01    0.93
  -5  -7  -9   -0.47    0.83
   5  -8  -9   19.55    2.08
   5   8  -9   19.91    1.99
  -5   8   9   14.24    2.04
  -5  -8   9   15.80    1.99
   4   8  -9   19.03    1.83
   4  -8  -9   15.76    1.80
  -4   8   9   15.30    1.92
  -4  -8   9   14.43    1.76
  -3  -8   9    9.25    1.39
   3   8  -9    7.92    1.28
  -3   8   9   10.31    1.57
  -3  -8   9   10.44    1.27
   3  -8  -9    9.92    1.39
  -2   8   9   79.19    3.40
   2   8  -9   84.96    3.27
  -2  -8   9   81.06    3.16
   2  -8  -9   78.24    3.17
  -2  -8   9   79.60    3.07
   1  -8  -9   31.14    1.64
   1  -8  -9   30.18    1.80
  -1  -8   9   27.71    1.80
   1   8  -9   30.85    1.89
  -1   8   9   32.69    2.11
  -1  -8   9   32.61    1.76
   0   8  -9   49.05    2.52
   0   8   9   49.68    2.52
   0   8  -9   50.53    2.05
   0  -8   9   48.42    2.41
   0  -8  -9   47.96    2.11
   0  -8  -9   49.55    2.25
  -1   8  -9   60.81    2.86
   1  -8   9   59.99    2.81
   1   8   9   64.48    2.94
  -1  -8  -9   63.45    2.74
  -2  -8  -9   68.91    3.11
  -2   8  -9   69.36    3.23
   2  -8   9   75.04    3.16
   2   8   9   79.17    3.32
  -3  -8  -9  118.68    4.40
   3   8   9  126.98    4.53
   3  -8   9  124.41    4.28
  -3   8  -9  122.80    4.55
  -4   8  -9    6.90    1.42
   4   8   9    4.72    1.11
   4  -8   9    5.81    1.23
   4  -8   9    5.95    1.05
  -4  -8  -9    6.06    1.30
   5   8   9    0.63    0.85
  -5   8  -9    0.86    1.08
  -5  -8  -9    2.35    1.10
   5  -8   9    1.18    0.96
   5   8   9    2.64    0.98
   5  -9  -9    1.02    1.01
  -5  -9   9    3.96    1.20
  -5   9   9    3.41    1.30
   5   9  -9    2.76    0.94
   4   9  -9    2.28    0.74
  -4   9   9    1.72    1.04
  -4  -9   9    0.54    0.72
   4  -9  -9    1.82    0.88
   3  -9  -9    1.52    0.78
   3   9  -9    0.49    0.69
  -3  -9   9    0.07    0.69
  -3   9   9   -0.95    0.69
  -3  -9   9    0.81    0.75
  -2  -9   9  126.62    4.27
   2   9  -9  127.61    4.34
  -2  -9   9  120.18    4.18
  -2   9   9  120.42    4.55
   2  -9  -9  128.51    4.37
  -1   9   9    0.47    0.80
   1   9  -9    0.44    0.65
  -1  -9   9    0.72    0.74
  -1  -9   9    0.05    0.56
   1  -9  -9    0.87    0.61
   1  -9  -9    0.71    0.57
   0  -9  -9    7.77    1.15
   0  -9  -9    8.69    1.13
   0   9  -9    8.28    1.35
   0  -9   9    8.01    1.27
   0   9   9    7.27    1.35
   1   9   9   40.46    2.38
   1  -9   9   33.84    2.14
  -1   9  -9   33.59    2.22
  -1  -9  -9   39.12    2.24
  -2   9  -9    1.68    0.95
   2  -9   9    1.81    0.87
   2   9   9   -0.08    0.71
  -2  -9  -9    1.77    0.84
  -3  -9  -9   13.27    1.68
  -3   9  -9   15.27    1.92
   3  -9   9   13.19    1.60
   3   9   9   12.83    1.62
  -4   9  -9   30.96    2.65
   4   9   9   30.31    2.23
   4  -9   9   32.90    2.19
   5  -9   9   -0.84    0.87
   5   9   9    1.10    0.79
   4  10  -9    2.73    0.92
  -4 -10   9    1.88    0.83
  -4  10   9    1.47    1.15
   4 -10  -9    2.18    0.94
  -3 -10   9   36.08    2.38
   3 -10  -9   38.08    2.43
  -3  10   9   32.17    2.50
   3  10  -9   35.37    2.31
  -2 -10   9    0.90    0.71
  -2 -10   9    1.68    0.84
  -2  10   9    1.21    0.94
   2 -10  -9    0.36    0.70
   2  10  -9    0.96    0.77
  -1 -10   9    1.67    0.86
   1 -10  -9    0.95    0.67
  -1 -10   9    1.41    0.64
   1  10  -9    1.66    0.80
  -1  10   9   -0.47    0.69
   0  10  -9    1.84    0.89
   0 -10  -9   -0.05    0.59
   0 -10   9   -0.03    0.80
   0 -10  -9   -0.01    0.60
   0  10   9    0.04    0.76
  -1  10  -9   15.85    1.85
  -1 -10  -9   16.45    1.67
   1 -10   9   12.58    1.62
   1  10   9   11.02    1.55
  -2 -10  -9    4.28    1.07
   2  10   9    4.34    1.15
   2 -10   9    2.53    0.91
  -2  10  -9    4.73    1.30
   3 -10   9    1.79    0.75
  -3 -10  -9    1.63    0.78
  -3  10  -9    1.50    1.09
   3  10   9    2.40    0.98
   4 -10   9    1.22    0.79
  -4  10  -9    0.31    1.01
  -4 -10  -9    1.46    0.89
   4  10   9    0.42    0.76
  -4 -11   9    1.60    1.03
   4  11  -9    2.14    0.82
   4 -11  -9    1.28    0.91
  -4  11   9    1.42    1.26
   3  11  -9    9.54    1.54
  -3  11   9    5.76    1.44
   3 -11  -9    6.70    1.41
  -3 -11   9    7.34    1.46
  -2  11   9   -0.11    0.88
  -2 -11   9    2.33    0.91
   2 -11  -9   -0.04    0.65
   2  11  -9    2.08    0.85
  -2 -11   9    0.90    0.84
   1  11  -9    0.79    0.73
  -1 -11   9    2.44    1.02
  -1  11   9   -0.65    0.81
   1 -11  -9    0.74    0.70
   0  11   9    2.60    1.03
   0  11  -9    1.79    0.93
   0 -11   9    2.96    1.04
  -1  11  -9    1.07    0.96
   1  11   9    1.41    0.86
   1 -11   9    0.76    0.78
  -1 -11  -9    3.05    0.95
  -2  11  -9    2.07    1.10
   2 -11   9    3.55    0.97
   2  11   9    1.85    0.94
  -2 -11  -9    1.91    0.94
   3  11   9    5.07    1.17
   3 -11   9    3.21    1.05
  -3 -11  -9    5.09    1.23
  -3  11  -9    5.51    1.40
  -3  12   9    0.16    1.10
   3  12  -9    0.89    0.92
   3 -12  -9   -1.32    0.76
  -3 -12   9    0.13    0.83
   2 -12  -9    0.76    0.69
  -2 -12   9    1.48    1.00
  -2  12   9   -0.40    0.96
   2  12  -9    1.43    0.89
   1 -12  -9    0.94    0.78
   1  12  -9    1.57    0.77
  -1 -12   9    0.14    0.79
  -1  12   9    0.23    0.91
   0  12  -9    0.17    0.74
   0 -12   9    0.26    0.86
   0  12   9    0.50    0.90
  -1  12  -9    0.21    0.94
  -1 -12  -9    1.37    0.80
   1 -12   9    1.32    0.87
   1  12   9    1.02    0.93
   2  12   9    5.06    1.19
  -2 -12  -9    4.08    1.11
   2 -12   9    2.51    0.92
  -2  12  -9    3.93    1.31
   2 -13  -9    1.10    0.86
  -2  13   9   -0.86    1.15
   1 -13  -9    1.26    0.84
  -1  13   9    0.52    1.13
   1  13  -9   -0.68    0.75
  -1 -13   9    0.21    1.00
   0  13  -9    0.84    0.92
   0 -13   9   -0.22    0.96
   0  13   9    1.71    1.12
   1  13   9    4.07    1.19
   1 -13   9    1.92    1.02
  -1  13  -9    3.26    1.26
  -2 -13  -9    1.91    1.09
   5   0 -10   -0.16    0.53
  -5   0  10    0.42    0.58
   5   0 -10    0.60    0.64
   4   0 -10  252.61    6.26
  -4   0  10  245.97    6.21
   4   0 -10  252.95    5.91
   4   0 -10  251.22    6.26
  -3   0  10    0.24    0.41
   3   0 -10   -0.28    0.38
   3   0 -10    0.13    0.40
   3   0 -10   -0.09    0.31
  -2   0  10   71.62    2.26
   2   0 -10   73.53    1.99
   2   0 -10   71.77    2.43
  -2   0  10   75.12    2.53
  -1   0  10   -0.59    0.29
  -1   0  10    0.33    0.35
   1   0 -10   -0.39    0.31
   1   0 -10   -0.05    0.24
   0   0  10  164.33    4.02
   0   0 -10  163.43    4.09
   0   0 -10  167.18    3.55
   0   0  10  161.99    4.01
  -1   0 -10    0.06    0.31
   1   0  10   -0.04    0.28
  -1   0 -10    0.18    0.33
   1   0  10    0.13    0.36
  -2   0 -10   89.79    2.79
  -2   0 -10   90.00    2.69
   2   0  10   88.52    2.46
   2   0  10   88.66    2.97
  -3   0 -10   -0.26    0.51
  -3   0 -10   -0.53    0.38
   3   0  10    1.03    0.60
  -4   0 -10   11.19    1.21
   4   0  10   11.72    1.46
  -4   0 -10   12.11    1.36
   5   0  10    0.93    0.82
  -5   0 -10    1.00    0.76
  -6   0 -10    8.36    1.51
   6   0  10    9.59    1.69
  -6  -1  10    0.67    0.69
   6   1 -10    1.51    0.68
   5   1 -10    0.36    0.65
  -5  -1  10    0.96    0.64
   5  -1 -10   -0.19    0.54
  -5   1  10    0.01    0.56
   5   1 -10    1.12    0.59
   5  -1 -10    0.20    0.63
   4  -1 -10    5.07    0.79
  -4   1  10    2.87    0.80
  -4  -1  10    4.87    0.78
   4   1 -10    4.72    0.91
   4  -1 -10    5.74    1.01
  -4  -1  10    2.83    0.79
   4   1 -10    3.39    0.75
   4  -1 -10    4.71    0.87
   3   1 -10   56.79    1.97
   3   1 -10   50.55    2.18
  -3  -1  10   57.81    1.99
   3  -1 -10   56.20    2.18
  -3   1  10   52.09    2.15
   3  -1 -10   59.25    1.84
  -3  -1  10   54.74    2.22
   3  -1 -10   50.09    2.20
   2  -1 -10   84.18    2.77
  -2  -1  10   85.56    2.76
  -2  -1  10   82.07    2.36
   2  -1 -10   84.60    2.65
   2  -1 -10   88.59    2.08
   2   1 -10   85.89    2.35
   2   1 -10   81.05    2.70
  -2   1  10   85.94    2.67
   1  -1 -10   80.15    2.55
  -1  -1  10   85.42    2.25
   1   1 -10   78.02    2.50
   1  -1 -10   80.09    1.73
  -1   1  10   80.86    2.50
   1   1 -10   80.59    2.15
  -1  -1  10   74.96    2.50
   1  -1 -10   84.59    2.58
   0   1 -10  132.89    3.54
   0  -1 -10  133.81    2.85
   0   1 -10  136.27    3.20
   0   1  10  135.27    3.47
   0  -1  10  136.25    3.54
   0  -1  10  133.04    3.35
   0  -1 -10  135.60    3.59
   0   1  10  138.62    3.62
  -1   1 -10   21.33    1.12
   1  -1  10   21.14    1.19
   1   1  10   21.27    1.05
   1  -1  10   22.74    1.16
  -1   1 -10   22.00    1.19
   1   1  10   20.76    1.25
  -1  -1 -10   20.57    1.23
  -1  -1 -10   22.40    1.00
  -2  -1 -10   35.40    1.53
  -2  -1 -10   35.23    1.70
   2  -1  10   39.31    1.54
  -2   1 -10   37.67    1.66
   2  -1  10   38.87    1.84
  -2   1 -10   36.93    1.61
   2   1  10   38.76    1.38
   2   1  10   38.14    1.87
  -3  -1 -10    5.75    0.95
  -3   1 -10    6.63    0.86
   3   1  10    6.48    1.02
  -3  -1 -10    6.48    0.92
   3  -1  10    5.40    0.95
  -3   1 -10    6.58    0.95
   4   1  10   -0.18    0.52
  -4  -1 -10   -0.27    0.57
  -4  -1 -10   -0.07    0.56
   4  -1  10    0.47    0.63
  -4   1 -10   -0.58    0.45
  -5  -1 -10   38.62    2.32
   5  -1  10   35.84    2.46
   5   1  10   41.32    2.53
  -5   1 -10   42.51    2.47
  -6   1 -10   13.70    1.90
  -6  -1 -10   17.50    2.00
   6   1  10   16.00    2.16
   6  -1  10   13.64    2.00
   7   2 -10    2.18    0.84
  -6   2  10    0.10    0.68
   6   2 -10    1.62    0.74
  -6  -2  10    0.46    0.62
   5  -2 -10    2.71    0.85
   5   2 -10    3.30    0.82
   5   2 -10    2.09    0.80
  -5   2  10    2.61    0.89
  -4  -2  10   15.80    1.40
   4   2 -10   17.55    1.28
   4  -2 -10   18.65    1.27
  -4   2  10   16.20    1.46
   4   2 -10   19.66    1.58
   4  -2 -10   17.09    1.35
  -3  -2  10   12.06    1.17
   3  -2 -10   12.90    1.22
   3  -2 -10   14.72    1.08
   3   2 -10   15.05    1.28
  -3   2  10   14.63    1.26
   3   2 -10   12.68    1.00
   2   2 -10   12.77    0.90
  -2  -2  10   11.88    1.06
   2  -2 -10   12.04    0.94
  -2  -2  10    9.47    0.74
   2  -2 -10   11.67    1.08
   2   2 -10   10.82    1.00
  -2   2  10   11.53    1.07
  -2   2  10   12.25    0.57
   1   2 -10   30.53    1.47
   1  -2 -10   34.00    1.53
   1  -2 -10   32.84    1.51
   1   2 -10   35.08    1.34
  -1  -2  10   33.38    1.55
  -1   2  10   33.02    1.57
  -1  -2  10   33.91    1.15
   0  -2  10   25.77    1.35
   0  -2  10   29.93    1.18
   0  -2 -10   28.65    0.82
   0   2  10   28.64    1.47
   0  -2 -10   27.18    1.30
   0  -2 -10   29.88    1.42
   0   2 -10   30.79    1.41
   0   2 -10   29.50    1.31
  -1  -2 -10   27.02    1.44
   1   2  10   29.78    1.26
  -1   2 -10   32.61    1.45
  -1   2 -10   30.44    1.39
   1  -2  10   29.74    1.44
  -1  -2 -10   31.85    1.16
   1  -2  10   32.26    1.42
   1   2  10   31.08    1.60
  -2  -2 -10    2.29    0.71
  -2   2 -10    2.12    0.56
   2  -2  10    2.57    0.59
   2   2  10    1.66    0.62
  -2  -2 -10    2.21    0.48
  -2   2 -10    1.25    0.59
   2   2  10    2.75    0.42
   2  -2  10    2.48    0.64
  -3  -2 -10   78.74    2.90
  -3  -2 -10   80.47    2.80
   3  -2  10   78.28    3.04
  -3   2 -10   80.06    2.89
   3   2  10   74.08    3.01
  -3   2 -10   78.16    2.51
   3  -2  10   76.38    2.50
  -4  -2 -10   62.10    2.68
   4  -2  10   59.50    2.87
  -4  -2 -10   58.44    2.61
  -4   2 -10   57.93    2.62
   4   2  10   52.85    2.71
  -5  -2 -10    8.17    1.31
   5   2  10    5.56    1.20
   5  -2  10    8.97    1.49
  -5  -2 -10    7.51    1.29
  -5   2 -10    7.06    1.37
  -6  -2 -10    4.95    1.28
   6   2  10    9.41    1.70
  -6   2 -10    7.61    1.49
   6  -2  10    5.28    1.35
  -7   3  10    0.50    0.97
  -6  -3  10    1.30    0.78
  -6   3  10    1.01    0.87
   6   3 -10    1.43    0.65
   6  -3 -10    0.56    0.76
  -5   3  10    4.18    1.04
   5  -3 -10    3.21    0.92
   5   3 -10    3.83    0.85
  -5  -3  10    2.50    0.84
  -4  -3  10    0.63    0.53
  -4   3  10   -0.83    0.52
   4  -3 -10   -0.05    0.44
   4  -3 -10   -0.21    0.57
   4   3 -10   -0.23    0.55
   4   3 -10    0.05    0.43
  -3   3  10    8.74    1.13
   3  -3 -10    9.35    1.12
   3  -3 -10    7.11    0.86
   3   3 -10    8.92    0.98
   3   3 -10    8.60    1.12
  -3  -3  10    9.43    1.04
   2  -3 -10  120.16    3.42
  -2  -3  10  128.07    3.64
  -2   3  10  123.31    3.72
   2  -3 -10  122.70    3.63
   2   3 -10  121.48    3.62
   2   3 -10  121.86    3.35
  -1   3  10    6.60    0.88
  -1  -3  10    6.40    0.84
  -1  -3  10    7.40    0.45
   1   3 -10    6.97    0.74
   1  -3 -10    6.69    0.81
   1   3 -10    6.60    0.82
   1  -3 -10    6.26    0.81
   0   3  10   35.02    1.72
   0  -3  10   33.83    1.58
   0  -3 -10   35.78    0.86
   0   3 -10   35.72    1.57
   0  -3 -10   34.76    1.50
   0   3 -10   31.25    1.47
   0  -3  10   34.64    1.25
   0  -3 -10   35.27    1.63
   1   3  10  117.80    3.04
   1  -3  10  118.64    3.39
  -1   3 -10  117.33    3.36
  -1  -3 -10  120.09    2.83
   1  -3  10  122.04    3.23
   1   3  10  118.46    3.64
  -1  -3 -10  119.15    3.50
  -1   3 -10  119.92    3.20
   2   3  10    0.89    0.58
  -2   3 -10    0.95    0.44
  -2  -3 -10    0.83    0.54
   2  -3  10    0.48    0.49
  -2  -3 -10    0.86    0.37
  -2   3 -10    0.79    0.54
   2  -3  10    0.77    0.47
  -3  -3 -10    7.33    0.96
  -3  -3 -10    7.19    1.10
   3  -3  10    8.20    1.14
   3  -3  10    8.74    0.96
   3   3  10    6.15    1.04
  -3   3 -10    8.93    1.18
  -4  -3 -10    0.09    0.68
  -4  -3 -10    0.19    0.55
   4  -3  10    0.03    0.66
  -4   3 -10    0.15    0.62
   4   3  10    0.23    0.57
   5   3  10    2.77    0.89
  -5  -3 -10    1.31    0.82
   5  -3  10    1.01    0.88
  -5   3 -10    2.51    0.89
  -5  -3 -10    1.73    0.89
   6   3  10    5.77    1.34
  -6   3 -10    4.71    1.34
   6  -3  10    4.28    1.33
  -6  -3 -10    5.44    1.20
  -6   4  10   -0.12    0.82
   6   4 -10    0.84    0.58
  -6  -4  10    0.53    0.69
   6  -4 -10    1.00    0.75
   5  -4 -10   10.37    1.42
  -5  -4  10    6.59    1.18
   5   4 -10    9.07    1.30
  -5   4  10    9.82    1.48
   4   4 -10   11.54    1.25
   4   4 -10   12.81    1.47
  -4  -4  10    9.66    1.17
   4  -4 -10   11.63    1.40
  -4   4  10    8.17    1.30
   3   4 -10    4.72    0.93
   3   4 -10    4.79    0.84
  -3  -4  10    4.99    0.89
  -3   4  10    5.70    1.03
   3  -4 -10    6.62    0.85
   3  -4 -10    5.49    0.98
   2   4 -10   14.24    1.14
   2  -4 -10   16.74    1.22
   2   4 -10   15.24    1.29
  -2   4  10   15.71    1.37
  -2  -4  10   15.25    1.18
   2  -4 -10   15.51    1.12
   1   4 -10    5.30    0.77
   1   4 -10    5.94    0.83
  -1  -4  10    4.87    0.81
   1  -4 -10    6.11    0.80
   1  -4 -10    4.93    0.77
  -1   4  10    4.39    0.84
   0   4  10  182.70    4.97
   0  -4 -10  176.37    4.63
   0   4 -10  184.25    4.63
   0   4 -10  185.86    4.51
   0  -4  10  181.26    4.73
   0  -4  10  185.51    4.02
   0  -4 -10  180.90    4.45
   1   4  10   19.40    0.93
  -1  -4 -10   19.11    1.04
  -1   4 -10   19.58    1.39
  -1  -4 -10   19.76    1.37
   1  -4  10   19.74    1.28
   1   4  10   19.69    1.50
  -1   4 -10   19.11    1.11
   1  -4  10   20.34    1.11
   2  -4  10   -0.01    0.43
  -2   4 -10    1.02    0.72
   2   4  10   -0.40    0.33
   2   4  10    0.21    0.51
  -2  -4 -10   -0.76    0.42
  -2   4 -10   -0.32    0.38
   2  -4  10   -0.13    0.47
   3   4  10   11.44    1.35
  -3  -4 -10   12.57    1.40
   3  -4  10   12.01    1.32
  -3  -4 -10   13.25    1.18
  -3   4 -10   12.46    1.37
   3  -4  10   12.18    1.16
   4   4  10    1.42    0.71
  -4  -4 -10    0.73    0.57
  -4   4 -10    0.87    0.70
  -4  -4 -10    2.62    0.93
   4  -4  10    0.94    0.71
  -5   4 -10    0.03    0.69
  -5  -4 -10   -0.32    0.69
   5  -4  10    0.88    0.85
  -5  -4 -10    0.90    0.73
   5   4  10    0.96    0.72
   6   4  10    1.59    0.88
  -6  -4 -10    1.04    0.89
   6  -4  10    0.77    1.02
  -6   5  10    0.87    1.01
   6   5 -10    0.49    0.52
   6  -5 -10    1.08    0.86
  -6  -5  10   -0.37    0.71
   5   5 -10    1.39    0.66
  -5   5  10    1.10    0.81
  -5  -5  10    1.12    0.70
   5  -5 -10    0.99    0.77
  -4  -5  10   12.73    1.34
  -4   5  10   14.53    1.67
   4  -5 -10   12.91    1.50
   4   5 -10   16.48    1.55
   3   5 -10   78.50    3.04
   3  -5 -10   80.97    2.62
   3  -5 -10   74.02    2.97
  -3   5  10   78.69    3.23
   3   5 -10   82.02    2.95
  -3  -5  10   76.57    2.87
   2   5 -10    9.74    1.08
   2  -5 -10   10.56    0.99
   2   5 -10   10.38    1.14
  -2  -5  10   10.84    1.16
  -2   5  10   11.53    1.28
   2  -5 -10   12.09    1.21
   1   5 -10    3.98    0.75
   1  -5 -10    4.72    0.80
  -1   5  10    3.89    0.88
   1   5 -10    2.94    0.71
  -1  -5  10    3.54    0.78
   1  -5 -10    3.56    0.71
   0  -5 -10   25.56    1.34
   0  -5  10   24.66    1.49
   0   5  10   20.61    1.54
   0   5 -10   26.35    1.35
   0   5 -10   29.16    1.64
   0  -5 -10   25.41    1.51
  -1  -5 -10   30.90    1.71
  -1  -5 -10   32.89    1.39
   1   5  10   27.64    1.75
  -1   5 -10   30.73    1.86
   1  -5  10   28.94    1.37
   1  -5  10   32.90    1.77
  -1   5 -10   30.67    1.40
   2   5  10   53.63    2.53
   2   5  10   55.97    2.05
   2  -5  10   58.39    2.44
   2  -5  10   53.65    2.23
  -2  -5 -10   55.64    2.51
  -2   5 -10   56.82    2.52
   3   5  10   30.65    1.68
   3  -5  10   33.41    1.80
  -3  -5 -10   27.83    1.92
  -3   5 -10   30.22    1.94
   3   5  10   29.97    1.94
   3  -5  10   27.57    1.75
   4   5  10    4.88    1.08
  -4   5 -10    3.51    0.98
   4  -5  10    5.19    1.16
  -4  -5 -10    2.90    1.00
  -5   5 -10    0.95    0.79
   5   5  10    1.25    0.74
  -5  -5 -10    1.26    0.82
  -5  -5 -10    1.54    0.91
   5  -5  10    0.28    0.86
  -6  -5 -10    0.43    1.10
  -6  -5 -10    2.91    1.04
   6  -6 -10    2.44    0.95
  -6  -6  10    0.24    0.80
   6   6 -10    1.51    0.78
  -6   6  10    1.13    1.00
   5   6 -10    1.64    0.74
   5  -6 -10    0.55    0.78
  -5   6  10    1.72    0.96
  -5  -6  10    4.25    1.12
  -4   6  10    2.62    0.95
   4   6 -10    2.39    0.80
  -4  -6  10    4.16    1.03
   4  -6 -10    3.05    0.93
  -3   6  10    1.25    0.80
   3   6 -10    1.20    0.71
  -3  -6  10    0.70    0.66
   3   6 -10    2.68    0.84
   3  -6 -10    0.13    0.63
   2   6 -10   48.62    2.21
   2   6 -10   43.74    2.10
   2  -6 -10   47.44    1.94
  -2   6  10   44.14    2.33
   2  -6 -10   41.86    2.12
  -2  -6  10   43.71    2.10
   1  -6 -10    3.76    0.76
  -1  -6  10    4.81    0.91
  -1   6  10    2.97    0.89
   1   6 -10    4.74    0.87
   1   6 -10    2.94    0.72
   1  -6 -10    3.11    0.74
   0   6 -10   55.57    2.10
   0   6  10   56.61    2.57
   0  -6 -10   53.65    2.25
   0  -6  10   57.35    2.47
   0  -6 -10   56.38    2.16
  -1  -6 -10    4.09    0.66
  -1   6 -10    3.38    0.98
   1  -6  10    3.47    0.85
  -1   6 -10    3.54    0.66
   1   6  10    2.73    0.87
  -1  -6 -10    2.52    0.83
   2  -6  10   17.62    1.31
  -2   6 -10   18.39    1.69
  -2  -6 -10   19.34    1.69
   2   6  10   16.78    1.59
   2  -6  10   19.00    1.52
   3  -6  10   11.83    1.32
   3  -6  10   11.76    1.34
  -3   6 -10    9.33    1.40
   3   6  10   11.41    1.21
   3   6  10   10.83    1.42
  -3  -6 -10   13.64    1.58
  -4   6 -10    2.76    0.98
   4   6  10    1.94    0.80
   4   6  10    1.19    0.67
   4  -6  10    1.78    0.74
   4  -6  10    2.21    0.91
  -4  -6 -10    1.67    0.88
  -5   6 -10    3.09    1.10
   5   6  10    1.99    0.82
  -5  -6 -10    2.94    0.84
  -5  -6 -10    0.99    0.90
   5  -6  10    2.06    0.94
   6  -7 -10    0.28    0.95
   6   7 -10    1.71    0.75
  -5   7  10    1.90    1.08
   5   7 -10    2.76    0.84
   5  -7 -10    2.61    1.07
  -5  -7  10    2.28    1.04
  -4  -7  10    7.72    1.34
  -4   7  10    6.33    1.37
   4   7 -10    7.22    1.19
   4  -7 -10    7.33    1.34
  -3  -7  10   34.38    2.07
  -3   7  10   30.57    2.17
  -3  -7  10   31.32    1.88
   3  -7 -10   30.91    2.00
   3   7 -10   33.97    2.03
  -2   7  10   16.91    1.66
   2   7 -10   18.45    1.44
   2  -7 -10   15.48    1.24
   2   7 -10   18.66    1.58
   2  -7 -10   16.62    1.53
  -2  -7  10   14.92    1.45
   1  -7 -10    3.11    0.75
  -1  -7  10    2.50    0.80
  -1   7  10    1.66    0.83
   1  -7 -10    3.15    0.78
   1   7 -10    3.17    0.84
   1   7 -10    1.84    0.66
   0   7 -10   30.29    1.60
   0  -7  10   31.07    1.88
   0  -7 -10   29.79    1.74
   0   7 -10   31.94    1.96
   0   7  10   28.16    1.97
   0  -7 -10   30.66    1.61
   1   7  10    2.10    0.92
   1  -7  10    2.64    0.85
  -1   7 -10    3.68    1.00
  -1  -7 -10    4.36    0.97
   2  -7  10   74.29    3.13
  -2   7 -10   82.74    3.41
  -2  -7 -10   81.33    3.33
   2   7  10   79.02    3.36
   3   7  10   37.09    2.33
   3  -7  10   32.72    2.02
   3  -7  10   38.04    2.16
  -3   7 -10   39.34    2.39
  -3  -7 -10   30.04    2.17
  -4  -7 -10   18.38    1.92
   4   7  10   17.01    1.78
   4  -7  10   19.08    1.69
  -4   7 -10   15.67    1.85
   4  -7  10   17.18    1.79
  -5  -7 -10    1.68    1.06
   5   7  10    2.13    0.93
  -5   7 -10    2.98    1.23
   5  -7  10    4.91    1.26
   5   7  10    1.78    0.93
   5  -8 -10    1.52    0.98
  -5  -8  10   -0.70    0.69
  -5   8  10    1.63    1.16
   5   8 -10    1.99    0.74
   4  -8 -10    3.77    1.06
  -4  -8  10    4.99    1.16
   4   8 -10    4.87    1.04
  -4   8  10    2.50    1.18
   3  -8 -10    0.74    0.69
  -3  -8  10    0.53    0.70
   3   8 -10    0.24    0.57
  -3   8  10    0.01    0.78
  -3  -8  10    0.13    0.66
   2  -8 -10   21.99    1.63
  -2  -8  10   20.92    1.63
  -2  -8  10   21.86    1.65
   2   8 -10   24.72    1.77
  -2   8  10   18.91    1.86
   1  -8 -10   57.66    2.53
   1  -8 -10   52.41    2.25
  -1   8  10   56.46    2.85
   1   8 -10   56.49    2.38
   1   8 -10   56.74    2.62
  -1  -8  10   62.35    2.78
   0   8  10   31.94    2.13
   0  -8 -10   30.08    1.79
   0  -8 -10   29.76    1.65
   0  -8  10   31.47    2.00
   0   8 -10   30.47    1.64
   0   8 -10   30.91    2.07
  -1  -8 -10    0.12    0.64
   1   8  10    0.02    0.66
  -1   8 -10    0.52    0.84
   1  -8  10    1.02    0.73
   2  -8  10   13.37    1.57
  -2   8 -10   11.04    1.61
  -2  -8 -10   12.21    1.55
   2   8  10   14.56    1.68
   3   8  10    6.73    1.30
  -3   8 -10    7.69    1.45
  -3  -8 -10    8.55    1.44
   3  -8  10    8.73    1.35
   4  -8  10    9.83    1.45
   4   8  10    9.25    1.48
  -4  -8 -10    7.90    1.46
   4  -8  10    9.26    1.46
  -4   8 -10    7.68    1.48
   5   8  10    3.04    1.07
   5  -8  10    0.81    0.94
  -5   9  10    2.88    1.29
   5   9 -10    3.26    0.88
  -5  -9  10    2.63    1.10
   5  -9 -10    5.19    1.27
  -4   9  10    5.28    1.42
   4   9 -10    5.70    1.15
  -4  -9  10    3.28    1.05
   4  -9 -10    2.89    0.95
  -3  -9  10   24.59    1.90
   3  -9 -10   19.12    1.89
  -3  -9  10   23.54    1.76
   3   9 -10   22.09    2.01
  -3   9  10   24.95    2.33
  -2   9  10   53.12    2.92
   2  -9 -10   59.30    2.80
   2   9 -10   55.89    2.74
  -2  -9  10   59.97    2.81
  -2  -9  10   58.51    2.80
   1   9 -10   17.44    1.68
   1  -9 -10   14.49    1.30
  -1  -9  10   17.55    1.40
   1  -9 -10   15.66    1.49
  -1  -9  10   16.38    1.70
  -1   9  10   16.15    1.77
   0   9  10   10.23    1.53
   0  -9  10   10.27    1.48
   0   9 -10    9.43    1.41
   0  -9 -10   10.83    1.30
   0  -9 -10   10.05    1.17
   1  -9  10    0.02    0.73
  -1   9 -10   -0.25    0.71
   1   9  10    1.10    0.79
  -1  -9 -10    0.25    0.70
   2   9  10   -0.24    0.63
  -2  -9 -10    0.23    0.58
   2  -9  10    0.32    0.67
  -2   9 -10   -0.80    0.85
  -3   9 -10   25.11    2.33
   3   9  10   23.46    1.97
   3  -9  10   28.81    2.03
  -3  -9 -10   29.23    2.13
  -4   9 -10   13.82    1.99
  -4  -9 -10   15.90    2.02
   4   9  10   15.76    1.87
   4  -9  10   17.44    1.82
  -4 -10  10    0.28    0.85
  -4  10  10    0.12    0.92
   4 -10 -10    0.53    0.79
   4  10 -10    0.55    0.67
   3 -10 -10    0.64    0.72
  -3  10  10    0.23    0.89
  -3 -10  10    0.07    0.81
   3  10 -10    0.98    0.70
   2  10 -10    1.64    0.81
  -2  10  10    0.96    1.01
  -2 -10  10    4.12    1.02
  -2 -10  10    3.29    0.99
   2 -10 -10    4.52    1.02
   1 -10 -10    3.69    0.94
  -1 -10  10    4.95    1.17
  -1 -10  10    2.63    0.83
   1  10 -10    2.65    0.95
  -1  10  10    3.52    1.12
   0  10 -10    1.08    0.78
   0 -10 -10    1.60    0.72
   0 -10  10    0.81    0.78
   0 -10 -10    0.37    0.56
   0  10  10    2.05    1.02
   1  10  10   11.27    1.62
  -1  10 -10   10.34    1.63
   1 -10  10   11.63    1.65
  -1 -10 -10   11.87    1.51
   2 -10  10    2.54    0.88
  -2  10 -10    3.73    1.14
   2  10  10    3.30    0.99
  -2 -10 -10    2.24    0.90
   3 -10  10    0.66    0.68
  -3 -10 -10    0.44    0.76
   3  10  10    0.63    0.67
  -3  10 -10    0.46    0.97
   4  10  10   10.30    1.65
   4 -10  10    5.59    1.25
  -4 -11  10   -0.59    0.82
  -3 -11  10   -0.20    0.76
  -3  11  10   -0.53    0.81
   3  11 -10    1.52    0.70
   3 -11 -10   -0.36    0.81
  -2 -11  10   19.25    1.90
   2 -11 -10   16.38    1.86
   2  11 -10   14.34    1.75
  -2  11  10   16.42    2.05
  -2 -11  10   18.97    1.89
   1  11 -10    3.71    1.08
   1 -11 -10    4.20    0.99
  -1 -11  10    3.22    1.06
  -1  11  10    4.74    1.28
   0 -11 -10    0.80    0.70
   0 -11  10    0.01    0.76
   0  11 -10   -1.53    0.52
   0  11  10    0.55    0.87
   1  11  10    0.47    0.73
  -1  11 -10    1.30    0.87
  -1 -11 -10    0.55    0.73
   1 -11  10    0.44    0.86
   2 -11  10    2.35    0.96
  -2  11 -10    1.55    1.02
   2  11  10    2.55    0.96
  -2 -11 -10    2.03    0.96
   3  11  10    0.38    0.81
  -3  11 -10   -0.17    1.03
  -3 -11 -10    1.02    0.83
   3 -11  10    2.08    0.91
   3 -12 -10    2.85    1.03
  -3  12  10    0.76    1.09
  -3 -12  10    1.64    1.01
  -2  12  10   -0.94    0.86
  -2 -12  10   -0.08    0.99
   2 -12 -10    1.05    0.91
   2  12 -10    0.12    0.75
  -1 -12  10    2.02    1.02
  -1  12  10    0.24    0.97
   1 -12 -10    1.37    0.84
   1  12 -10    1.08    0.80
   0  12  10   -0.67    0.84
   0 -12  10    2.30    1.10
   0  12 -10   -0.82    0.71
  -1 -12 -10    2.55    0.90
   1  12  10    1.21    0.96
  -1  12 -10    0.86    0.98
   1 -12  10    1.13    0.94
   2 -12  10    1.33    0.93
  -2  12 -10    1.05    1.02
  -2 -12 -10    2.66    1.05
   2  12  10    2.08    1.08
   2 -13 -10    0.78    0.89
   1 -13 -10    0.74    0.83
  -1 -13  10    2.81    1.22
  -1  13  10    1.46    1.17
   0  13  10    1.55    1.10
   0  13 -10    1.35    1.11
   0 -13  10    2.19    1.08
   1  13  10    0.09    0.87
   5   0 -11  102.77    3.58
  -5   0  11   99.56    3.63
  -4   0  11    0.15    0.57
   4   0 -11    0.36    0.54
   4   0 -11    0.59    0.48
  -3   0  11    0.43    0.45
  -3   0  11    0.34    0.46
   3   0 -11    0.41    0.36
   3   0 -11   -0.12    0.41
   2   0 -11    0.04    0.39
  -2   0  11   -0.36    0.35
  -2   0  11    0.27    0.38
   2   0 -11    0.40    0.28
   1   0 -11   68.42    2.40
  -1   0  11   71.50    2.45
   1   0 -11   73.57    1.83
  -1   0  11   69.85    2.26
   0   0  11    0.51    0.41
   0   0 -11   -0.24    0.31
   0   0 -11   -0.03    0.28
   0   0  11   -0.26    0.28
  -1   0 -11   87.93    2.45
  -1   0 -11   91.98    2.80
   1   0  11   88.78    2.59
   1   0  11   87.18    2.83
   2   0  11    0.04    0.34
  -2   0 -11    0.14    0.47
  -2   0 -11    0.56    0.42
   2   0  11   -0.18    0.42
  -3   0 -11   12.99    1.22
  -3   0 -11   14.19    1.25
   3   0  11   10.97    1.29
  -4   0 -11    0.37    0.63
  -4   0 -11    0.51    0.65
   4   0  11   -0.31    0.51
  -5   0 -11   17.10    1.83
   5   0  11   13.87    1.80
  -6   0 -11    0.10    0.82
   6   0  11   -0.74    0.71
  -6  -1  11    2.42    0.93
  -5  -1  11    0.03    0.55
   5  -1 -11   -0.17    0.54
   5  -1 -11    0.07    0.67
   5   1 -11   -0.61    0.55
  -5   1  11   -0.14    0.60
   5   1 -11    0.13    0.51
   4  -1 -11  180.52    5.06
   4   1 -11  174.21    4.98
  -4  -1  11  177.13    4.99
  -4   1  11  187.11    5.08
   4  -1 -11  175.94    4.82
   4   1 -11  164.09    4.57
  -3  -1  11   16.77    1.28
   3   1 -11   19.98    1.35
  -3  -1  11   20.77    1.18
   3  -1 -11   18.67    1.37
   3   1 -11   17.95    1.11
   3  -1 -11   18.75    1.25
  -3   1  11   18.27    1.27
  -2   1  11   48.00    1.89
  -2  -1  11   39.78    1.89
  -2  -1  11   45.05    1.65
   2  -1 -11   44.93    1.95
   2  -1 -11   47.05    1.35
   2   1 -11   47.78    1.59
   2   1 -11   44.93    1.94
   2  -1 -11   43.75    1.87
   1   1 -11  144.28    3.35
   1  -1 -11  143.42    3.89
  -1   1  11  144.27    3.83
  -1  -1  11  142.84    3.89
  -1   1  11  141.07    3.88
   1  -1 -11  146.29    2.90
  -1  -1  11  144.18    3.52
   1   1 -11  142.64    3.88
   0   1 -11    0.00    0.35
   0  -1 -11   -0.11    0.32
   0  -1  11    0.87    0.42
   0   1  11   -0.31    0.28
   0   1 -11    0.05    0.39
   0   1  11    0.92    0.47
   0  -1 -11    0.03    0.25
   0  -1  11    0.15    0.33
  -1   1 -11  397.86    8.04
  -1  -1 -11  383.87    7.72
   1   1  11  395.36    8.68
   1  -1  11  388.60    8.20
  -1  -1 -11  384.94    8.38
   1  -1  11  386.12    8.45
  -1   1 -11  393.47    8.30
   1   1  11  388.85    8.03
   2  -1  11   -0.63    0.32
  -2   1 -11    0.22    0.46
   2  -1  11   -0.23    0.43
   2   1  11    0.32    0.38
  -2  -1 -11    0.20    0.53
  -2  -1 -11    0.37    0.38
   2   1  11   -0.21    0.43
  -2   1 -11   -0.07    0.42
   3  -1  11   20.17    1.54
  -3   1 -11   22.33    1.39
  -3   1 -11   20.23    1.39
   3   1  11   20.24    1.51
  -3  -1 -11   20.71    1.38
  -3  -1 -11   22.27    1.51
  -4  -1 -11    2.73    0.78
   4   1  11    3.01    0.90
  -4  -1 -11    0.55    0.71
  -4   1 -11    1.06    0.62
   4  -1  11    2.21    0.84
   5  -1  11    0.03    0.61
  -5  -1 -11    1.74    0.84
   5   1  11    0.72    0.79
  -5   1 -11   -0.15    0.65
  -6   1 -11    0.23    0.84
  -6  -1 -11    1.51    0.91
   6  -1  11    0.69    0.90
   6   1  11    1.05    0.85
  -6  -2  11    2.79    0.96
  -6   2  11    2.39    1.00
   6   2 -11    3.96    0.88
   6  -2 -11    1.93    0.84
   5   2 -11    2.21    0.69
  -5   2  11    2.28    0.87
   5  -2 -11    1.77    0.77
   5   2 -11    2.28    0.86
  -5  -2  11    1.97    0.72
   4   2 -11   32.50    1.94
   4   2 -11   35.46    1.79
  -4  -2  11   34.75    1.89
   4  -2 -11   30.86    1.75
  -4   2  11   34.09    1.97
   4  -2 -11   31.81    1.90
   3   2 -11   24.49    1.53
   3  -2 -11   25.28    1.60
   3  -2 -11   25.44    1.44
  -3   2  11   23.69    1.54
   3   2 -11   22.37    1.31
  -3  -2  11   24.07    1.49
   2   2 -11    6.24    0.72
  -2   2  11    5.73    0.86
  -2  -2  11    5.23    0.83
   2  -2 -11    5.75    0.82
  -2  -2  11    5.76    0.60
   2  -2 -11    5.25    0.86
   2   2 -11    4.77    0.80
  -1  -2  11   16.90    1.15
  -1  -2  11   19.32    0.91
   1   2 -11   18.19    0.99
   1   2 -11   18.58    1.17
   1  -2 -11   17.47    1.15
  -1   2  11   17.73    1.24
   1  -2 -11   16.05    1.15
   0  -2 -11   80.34    2.65
   0   2 -11   79.38    2.56
   0   2 -11   79.74    2.38
   0   2  11   83.47    2.77
   0  -2  11   79.81    2.62
   0  -2  11   79.75    2.29
   0   2  11   84.61    2.57
   0  -2 -11   77.95    1.77
  -1  -2 -11    8.20    0.95
  -1  -2 -11    9.24    0.67
  -1   2 -11   10.54    0.93
  -1   2 -11    8.98    0.91
   1  -2  11    8.84    0.91
   1  -2  11    9.18    0.86
   1   2  11    9.73    0.81
   1   2  11    7.88    1.01
  -2   2 -11    9.48    1.01
  -2  -2 -11   11.09    0.92
   2   2  11    9.52    1.13
  -2  -2 -11    6.92    0.99
   2  -2  11    9.07    0.94
   2  -2  11    8.98    1.03
  -2   2 -11   10.44    0.96
  -3   2 -11   36.91    1.67
   3  -2  11   38.62    1.68
  -3  -2 -11   36.90    1.97
  -3   2 -11   37.38    1.95
   3  -2  11   35.74    2.01
   3   2  11   35.73    2.04
   4   2  11    2.49    0.87
   4  -2  11    3.37    0.98
  -4   2 -11    1.32    0.78
  -4  -2 -11    1.88    0.77
  -4  -2 -11    1.88    0.77
   5   2  11    5.24    1.10
   5  -2  11    3.40    1.07
  -5   2 -11    5.19    1.21
  -5  -2 -11    5.37    1.15
  -6   2 -11    2.45    1.04
   6  -2  11    1.61    1.13
  -6  -2 -11    3.88    1.15
   6   2  11    1.35    0.89
  -6  -3  11    2.49    0.88
   6   3 -11    5.05    1.01
  -6   3  11    4.14    1.24
   6  -3 -11    2.72    0.94
   5   3 -11    0.03    0.54
   5  -3 -11    0.76    0.73
  -5   3  11    0.51    0.74
   5   3 -11    2.26    0.69
   4  -3 -11   32.14    1.67
  -4   3  11   34.65    2.07
   4   3 -11   28.86    1.86
   4   3 -11   32.48    1.76
   4  -3 -11   32.08    1.92
  -4  -3  11   29.72    1.76
   3   3 -11  105.46    3.52
  -3  -3  11  105.44    3.40
   3  -3 -11  103.29    3.20
  -3   3  11   97.89    3.48
   3  -3 -11  105.20    3.51
   3   3 -11  104.74    3.21
  -2  -3  11    8.77    1.02
  -2   3  11    9.11    1.08
   2  -3 -11   10.08    1.01
   2   3 -11   10.27    0.92
   2   3 -11    8.45    1.02
   2  -3 -11    8.86    1.05
   1  -3 -11   31.99    1.57
  -1  -3  11   30.58    1.60
   1  -3 -11   31.78    1.58
   1   3 -11   30.91    1.43
   1   3 -11   31.93    1.61
  -1   3  11   34.75    1.79
   0   3 -11    2.49    0.61
   0  -3 -11    2.32    0.55
   0   3 -11    2.27    0.60
   0  -3  11    2.27    0.45
   0   3  11    3.01    0.76
   0  -3  11    2.57    0.66
   0  -3 -11    2.70    0.68
   1   3  11    5.46    0.91
   1   3  11    5.40    0.68
   1  -3  11    4.36    0.68
  -1   3 -11    4.96    0.83
   1  -3  11    4.94    0.83
  -1  -3 -11    6.45    0.56
  -1  -3 -11    4.67    0.84
  -1   3 -11    6.37    0.76
   2   3  11    9.88    1.25
  -2   3 -11    9.22    1.10
  -2   3 -11   11.41    0.95
  -2  -3 -11   10.99    0.91
   2  -3  11   10.35    1.10
   2  -3  11   10.24    1.05
  -2  -3 -11   11.68    1.25
   3   3  11    4.14    0.95
  -3   3 -11    6.08    1.11
  -3  -3 -11    8.22    1.21
  -3  -3 -11    5.01    0.85
   3  -3  11    5.16    0.87
   3  -3  11    6.49    1.08
   4   3  11    3.93    1.01
  -4  -3 -11    3.44    0.95
  -4   3 -11    2.94    0.88
  -4  -3 -11    3.94    0.93
   4  -3  11    4.87    1.05
   5  -3  11    6.08    1.37
   5   3  11    5.78    1.18
  -5  -3 -11    3.77    1.09
  -5   3 -11    5.55    1.20
  -5  -3 -11    4.20    1.05
  -6  -3 -11    1.52    0.92
  -6   4  11    1.26    0.94
   6   4 -11    0.77    0.65
   6  -4 -11    0.71    0.87
  -6  -4  11    2.08    0.92
  -5  -4  11    3.09    0.93
   5  -4 -11    2.13    0.89
   5   4 -11    2.16    0.79
  -5   4  11    4.21    1.15
  -4   4  11    6.57    1.21
   4   4 -11    9.57    1.14
  -4  -4  11    9.26    1.19
   4  -4 -11    6.37    1.15
   4   4 -11    9.50    1.38
  -3   4  11   12.21    1.40
   3   4 -11   13.50    1.25
  -3  -4  11   14.94    1.36
   3  -4 -11   15.45    1.48
   3   4 -11   11.73    1.33
   3  -4 -11   13.34    1.17
  -2  -4  11   11.00    1.19
   2   4 -11   13.71    1.16
  -2   4  11   12.02    1.25
   2  -4 -11   13.69    1.14
   2   4 -11   12.21    1.20
   2  -4 -11   12.36    1.21
   1   4 -11    6.22    0.85
   1   4 -11    4.25    0.74
  -1   4  11    4.02    0.94
  -1  -4  11    5.58    0.90
   1  -4 -11    6.14    0.89
   1  -4 -11    5.49    0.83
   0  -4  11   90.51    3.01
   0  -4 -11   90.59    2.77
   0   4 -11   86.72    2.86
   0   4 -11   92.28    2.82
   0  -4 -11   89.53    2.96
   0   4  11   86.15    3.11
   1  -4  11   -0.13    0.34
   1   4  11   -0.09    0.55
  -1   4 -11    0.75    0.66
  -1  -4 -11    0.99    0.62
   1  -4  11    1.00    0.56
  -1  -4 -11    0.40    0.38
  -1   4 -11   -0.06    0.40
   2  -4  11   17.96    1.30
  -2  -4 -11   18.01    1.11
   2  -4  11   17.15    1.34
   2   4  11   19.39    1.64
  -2  -4 -11   17.71    1.53
  -2   4 -11   21.14    1.57
  -3  -4 -11    1.86    0.57
   3  -4  11    0.70    0.65
   3   4  11    0.94    0.66
  -3   4 -11    1.35    0.74
  -3  -4 -11    1.51    0.76
   3  -4  11    1.75    0.67
   4  -4  11   -0.02    0.66
  -4  -4 -11   -0.03    0.51
   4   4  11    1.37    0.67
  -4  -4 -11    0.33    0.72
  -4   4 -11   -1.22    0.56
   5   4  11    3.17    1.00
  -5  -4 -11    1.35    0.76
  -5   4 -11    0.42    0.81
   5  -4  11    1.33    0.84
  -5  -4 -11    0.55    0.87
  -6  -4 -11    0.58    0.88
   6  -5 -11    1.34    0.90
  -6   5  11    1.82    1.06
  -6  -5  11    2.10    0.88
   6   5 -11    2.44    0.79
  -5  -5  11    1.40    0.80
   5   5 -11    2.62    0.81
  -5   5  11    2.68    0.99
   5  -5 -11    3.59    1.05
   4   5 -11   14.30    1.44
   4   5 -11   10.73    1.46
  -4  -5  11   13.18    1.38
   4  -5 -11   14.00    1.60
  -4   5  11   11.22    1.54
   3   5 -11    2.36    0.68
  -3  -5  11    1.22    0.72
  -3   5  11    0.85    0.81
   3  -5 -11    0.11    0.56
   3   5 -11    1.40    0.70
   3  -5 -11    1.60    0.61
   2  -5 -11    4.01    0.84
   2  -5 -11    3.79    0.75
   2   5 -11    3.68    0.79
  -2   5  11    4.50    1.00
  -2  -5  11    2.62    0.76
   2   5 -11    5.88    0.96
   1   5 -11    3.43    0.77
  -1   5  11    3.57    0.98
  -1  -5  11    4.81    0.92
   1  -5 -11    4.33    0.80
   1  -5 -11    4.62    0.84
   1   5 -11    4.30    0.83
   0   5 -11   66.01    2.53
   0  -5  11   66.03    2.57
   0  -5 -11   66.51    2.35
   0   5  11   66.13    2.78
   0   5 -11   60.93    2.25
   0  -5 -11   64.80    2.51
  -1  -5 -11    8.69    1.15
  -1   5 -11    7.25    1.15
  -1   5 -11    8.83    0.88
   1  -5  11    8.40    0.82
   1   5  11    8.09    1.21
  -1  -5 -11    9.29    0.86
   1  -5  11    6.61    1.01
  -2  -5 -11    9.03    1.27
  -2   5 -11   10.34    1.31
   2  -5  11    7.09    1.10
   2   5  11    9.10    1.28
   2  -5  11    8.63    1.02
   3  -5  11    7.60    1.12
   3  -5  11    6.56    1.11
  -3   5 -11    8.31    1.32
  -3  -5 -11    7.10    1.25
   3   5  11    6.09    1.16
   4   5  11    2.14    0.86
  -4  -5 -11    2.27    0.94
  -4   5 -11    3.73    1.08
   4  -5  11    3.29    1.07
  -4  -5 -11    4.32    0.94
  -5  -5 -11    0.46    0.70
   5  -5  11    0.97    0.90
  -5   5 -11    0.78    0.84
  -5  -5 -11    1.42    0.95
   5   5  11    1.83    0.82
   6   6 -11    0.72    0.67
  -6   6  11    0.34    0.90
   6  -6 -11    0.67    0.88
  -6  -6  11   -0.30    0.80
  -5   6  11    2.52    1.14
   5   6 -11    3.71    0.88
  -5  -6  11    1.24    0.78
   5  -6 -11    1.74    0.96
  -4   6  11   19.71    2.00
  -4  -6  11   23.51    1.66
  -4  -6  11   21.42    1.72
   4   6 -11   24.48    1.72
   4  -6 -11   22.61    1.79
  -3  -6  11    2.65    0.82
   3  -6 -11    2.38    0.84
   3   6 -11    3.32    0.91
   3   6 -11    2.78    0.83
  -3   6  11    2.67    0.97
  -2  -6  11    5.13    1.03
  -2   6  11    2.98    0.97
   2  -6 -11    4.34    0.92
   2   6 -11    3.84    0.85
   2   6 -11    3.83    0.87
   2  -6 -11    5.30    0.86
   1  -6 -11  176.22    4.64
   1  -6 -11  178.96    4.83
   1   6 -11  167.08    4.70
  -1   6  11  169.19    5.17
   1   6 -11  180.80    4.87
  -1  -6  11  181.32    5.02
   0   6  11    5.49    1.10
   0  -6 -11    6.73    1.00
   0   6 -11    7.24    1.13
   0  -6  11    7.02    1.06
   0   6 -11    6.76    0.89
   0  -6 -11    6.36    0.88
  -1  -6 -11   42.99    2.23
  -1   6 -11   43.80    2.36
   1  -6  11   40.64    2.15
   1   6  11   46.67    2.44
   2   6  11   40.49    2.36
   2  -6  11   37.16    1.91
   2  -6  11   43.14    2.22
  -2   6 -11   42.70    2.38
  -2  -6 -11   44.51    2.37
   3  -6  11    9.69    1.26
  -3  -6 -11   11.48    1.55
   3   6  11   11.34    1.50
  -3   6 -11   12.17    1.53
   3  -6  11   10.90    1.31
  -4   6 -11    1.29    0.85
   4  -6  11    0.81    0.75
   4   6  11    0.84    0.62
  -4  -6 -11    0.86    0.85
   5   6  11    0.24    0.76
   5  -6  11    0.66    0.95
  -5   6 -11    1.98    0.95
  -5  -6 -11    0.57    0.90
  -5  -6 -11    1.96    0.85
  -5   7  11    1.35    1.05
  -5  -7  11    1.79    0.95
   5   7 -11    2.46    0.78
   5  -7 -11    1.93    0.88
  -4   7  11   17.14    1.99
  -4  -7  11   20.12    1.94
   4  -7 -11   22.17    1.99
   4   7 -11   20.52    1.84
  -3  -7  11    7.44    1.20
   3   7 -11   10.35    1.33
   3  -7 -11   10.74    1.44
  -3   7  11    8.34    1.49
   2  -7 -11    1.20    0.60
   2  -7 -11    1.96    0.74
  -2   7  11    2.70    1.01
   2   7 -11    2.32    0.75
  -2  -7  11    1.74    0.73
   2   7 -11    2.40    0.80
   1  -7 -11   70.12    2.76
  -1  -7  11   74.15    2.98
  -1   7  11   74.37    3.15
   1   7 -11   71.81    2.87
   1  -7 -11   70.40    2.66
   1   7 -11   67.86    2.66
   0   7  11   22.50    1.78
   0  -7 -11   21.89    1.38
   0   7 -11   21.31    1.69
   0  -7  11   19.51    1.54
   0  -7 -11   19.32    1.48
   0   7 -11   20.05    1.35
   1  -7  11    2.18    0.89
   1   7  11    2.51    0.90
  -1  -7 -11    2.55    0.83
  -1   7 -11    1.56    0.85
  -2   7 -11   13.31    1.68
   2   7  11   15.43    1.70
  -2  -7 -11   16.20    1.67
   2  -7  11   12.60    1.51
   3   7  11    8.95    1.42
  -3  -7 -11    8.81    1.48
   3  -7  11    9.19    1.32
  -3   7 -11    8.52    1.44
  -4   7 -11    0.55    0.84
   4  -7  11    0.31    0.58
  -4  -7 -11    0.20    0.90
   4   7  11    1.08    0.72
   4  -7  11   -1.26    0.71
  -5   7 -11    1.03    1.08
  -5  -7 -11    0.88    1.11
   5  -7  11    1.61    1.07
   5   7  11    1.23    0.87
  -5   8  11    0.42    0.98
  -5  -8  11   -0.19    0.80
   5  -8 -11    0.78    0.83
   5   8 -11    0.95    0.75
  -4   8  11    3.45    1.28
   4  -8 -11    5.14    1.22
   4   8 -11    3.93    1.01
  -4  -8  11    4.09    1.07
  -3   8  11    8.35    1.47
  -3  -8  11   10.82    1.36
   3   8 -11    8.67    1.37
  -3  -8  11    9.87    1.41
   3  -8 -11   10.64    1.49
  -2   8  11    6.05    1.37
   2  -8 -11    8.69    1.29
  -2  -8  11    9.30    1.32
   2   8 -11    8.74    1.30
  -1   8  11   15.45    1.72
   1  -8 -11   18.70    1.37
   1  -8 -11   19.07    1.47
   1   8 -11   17.57    1.36
   1   8 -11   16.53    1.57
  -1  -8  11   17.50    1.69
   0   8  11    5.09    1.22
   0  -8  11    7.13    1.25
   0  -8 -11    6.89    1.00
   0  -8 -11    5.92    1.08
   0   8 -11    7.53    1.26
   1   8  11    2.65    0.99
   1  -8  11    1.23    0.85
  -1  -8 -11    1.55    0.81
  -1   8 -11    1.69    0.99
  -2   8 -11    2.63    1.14
   2  -8  11    4.80    1.07
   2   8  11    4.11    1.13
  -2  -8 -11    1.88    0.95
  -3   8 -11    9.68    1.63
   3  -8  11   12.31    1.57
  -3  -8 -11   11.45    1.65
   3   8  11   11.01    1.59
  -4   8 -11   25.64    2.37
  -4  -8 -11   24.02    2.34
   4   8  11   23.79    2.19
   4  -8  11   29.41    1.98
   5  -8  11   -0.16    0.83
   5   9 -11    1.24    0.71
   4   9 -11    1.39    0.73
  -4  -9  11    1.77    0.80
   4  -9 -11    0.51    0.81
  -4   9  11    0.96    1.01
   3  -9 -11    0.45    0.73
   3   9 -11    0.13    0.59
  -3   9  11    0.42    0.88
  -3  -9  11    0.68    0.76
  -3  -9  11    0.82    0.66
   2   9 -11   -0.31    0.64
  -2   9  11    0.84    0.87
  -2  -9  11    0.83    0.78
   2  -9 -11   -0.79    0.50
  -2  -9  11    1.10    0.66
  -1  -9  11    1.76    0.86
   1   9 -11   -0.07    0.67
  -1  -9  11    1.58    0.68
   1  -9 -11    2.05    0.73
  -1   9  11    0.75    0.83
   1  -9 -11    1.44    0.70
   0  -9  11    1.71    0.85
   0  -9 -11    2.54    0.83
   0   9 -11    2.78    1.01
   0   9  11    0.24    0.75
   0  -9 -11    2.41    0.71
   1  -9  11    1.14    0.83
   1   9  11    1.22    0.81
  -1  -9 -11    0.54    0.63
  -1   9 -11    0.43    0.83
  -2  -9 -11    0.60    0.77
   2  -9  11   -0.18    0.54
   2   9  11    1.23    0.84
  -2   9 -11   -1.04    0.80
  -3   9 -11    4.45    1.36
   3   9  11    7.39    1.40
  -3  -9 -11    7.78    1.40
   3  -9  11    6.24    1.23
   4  -9  11    5.51    1.17
  -4   9 -11    6.90    1.58
   4   9  11    5.56    1.24
  -4  -9 -11    5.08    1.51
  -4  10  11    1.57    1.14
   4 -10 -11    3.70    1.14
   4  10 -11    3.47    0.95
  -4 -10  11    0.54    0.84
   3 -10 -11    2.00    0.79
  -3 -10  11    0.26    0.70
  -3  10  11   -0.36    0.79
   3  10 -11   -0.37    0.51
  -2 -10  11    0.92    0.84
   2  10 -11    1.38    0.68
  -2 -10  11    0.06    0.75
   2 -10 -11    0.38    0.69
  -2  10  11    0.37    0.85
  -1  10  11    8.65    1.57
  -1 -10  11   10.23    1.54
   1 -10 -11   10.38    1.37
   1  10 -11    9.41    1.51
   0  10 -11    3.12    1.04
   0  10  11    2.08    0.99
   0 -10  11    5.35    1.17
   0 -10 -11    3.76    0.93
   1 -10  11    6.50    1.23
  -1  10 -11    2.25    1.05
  -1 -10 -11    3.54    1.02
   1  10  11    3.60    1.09
   2 -10  11   -0.13    0.72
  -2  10 -11    0.66    0.85
  -2 -10 -11   -0.23    0.71
   2  10  11    0.73    0.86
  -3  10 -11    8.37    1.69
   3  10  11    9.15    1.58
  -3 -10 -11    7.87    1.46
   3 -10  11    8.45    1.53
   4 -10  11   17.22    1.95
   4  10  11   13.76    1.96
  -3  11  11   -0.02    1.00
   3 -11 -11   -0.79    0.67
   3  11 -11    0.00    0.62
  -3 -11  11    0.80    0.85
   2 -11 -11    7.24    1.31
  -2 -11  11    8.35    1.36
   2  11 -11    5.23    1.18
  -2  11  11    6.29    1.47
  -2 -11  11    7.66    1.48
   1 -11 -11    2.03    0.79
   1  11 -11    2.00    0.88
  -1 -11  11    1.01    0.90
  -1  11  11    0.76    0.98
   0 -11 -11    2.21    0.86
   0  11  11    1.14    1.00
   0  11 -11    3.22    1.00
   0 -11  11    1.54    1.04
   1 -11  11    4.51    1.20
  -1 -11 -11    4.73    1.14
   1  11  11    4.55    1.17
  -1  11 -11    5.74    1.45
  -2 -11 -11    1.27    0.80
   2  11  11   -0.36    0.87
  -2  11 -11    1.51    0.99
   2 -11  11    0.16    0.78
   3  11  11    0.37    0.78
  -3 -11 -11   -1.10    0.76
   3 -11  11    1.15    0.77
  -3 -12  11    1.05    1.00
  -2  12  11   -0.39    0.93
   2  12 -11    1.88    0.89
   2 -12 -11    3.91    1.07
  -2 -12  11    2.14    1.07
  -1  12  11    5.05    1.38
  -1 -12  11    8.39    1.59
   1  12 -11    8.36    1.54
   1 -12 -11    7.08    1.30
   0  12 -11    0.50    0.97
   0 -12  11    2.34    1.13
   0  12  11    1.52    1.11
  -1  12 -11   -1.00    0.76
   1  12  11    0.78    0.86
   1 -12  11   -0.71    0.98
  -1 -12 -11    1.54    0.83
   2  12  11    6.01    1.44
  -2 -12 -11    5.52    1.42
  -1 -13  11    0.86    1.20
  -1  13  11   -2.02    1.04
   0  13  11    3.82    1.38
   1  13  11   -0.64    1.01
  -5   0  12    0.12    0.61
   5   0 -12    0.35    0.62
   4   0 -12    0.42    0.51
  -4   0  12    0.09    0.58
  -4   0  12   -0.51    0.55
  -3   0  12    0.17    0.45
   3   0 -12    0.47    0.49
  -3   0  12   -0.55    0.41
   2   0 -12   64.61    2.43
  -2   0  12   59.58    2.43
  -2   0  12   64.79    2.23
   2   0 -12   66.04    1.85
   1   0 -12    0.11    0.23
   1   0 -12   -0.20    0.34
  -1   0  12    0.46    0.46
  -1   0  12    0.16    0.38
   0   0 -12   51.08    2.03
   0   0  12   48.18    1.90
   0   0  12   50.79    1.94
   0   0 -12   53.29    1.62
  -1   0 -12   -0.07    0.45
   1   0  12    0.09    0.37
  -1   0 -12    0.16    0.40
   1   0  12   -0.75    0.38
   2   0  12   18.60    1.12
  -2   0 -12   17.77    1.27
   2   0  12   15.63    1.25
  -2   0 -12   18.06    1.19
  -3   0 -12   -0.64    0.46
  -3   0 -12   -0.31    0.51
   3   0  12   -0.40    0.47
  -4   0 -12   12.51    1.42
   4   0  12   12.97    1.58
   5   0  12   -0.24    0.74
  -5   0 -12    0.33    0.72
  -6   0 -12    1.12    1.06
  -6  -1  12    0.25    0.69
   5  -1 -12    6.88    1.11
   5   1 -12    6.80    1.14
   5  -1 -12    9.66    1.33
  -5  -1  12    7.56    1.19
   4  -1 -12   36.11    2.02
   4   1 -12   38.29    2.02
  -4  -1  12   34.50    1.93
   4   1 -12   30.94    1.67
   4  -1 -12   32.92    1.87
  -4   1  12   34.90    1.95
  -3  -1  12    7.34    1.07
  -3   1  12    8.39    1.02
   3  -1 -12    6.91    1.05
   3  -1 -12    6.89    0.98
   3   1 -12    6.24    0.98
   3   1 -12    8.27    0.82
   2  -1 -12    3.97    0.79
  -2  -1  12    5.20    0.68
  -2   1  12    3.30    0.74
  -2  -1  12    4.22    0.81
   2   1 -12    4.57    0.58
   2   1 -12    4.48    0.79
   2  -1 -12    4.74    0.81
   1  -1 -12   30.03    1.56
  -1   1  12   29.38    1.57
  -1  -1  12   31.19    1.33
  -1  -1  12   29.12    1.52
  -1   1  12   29.91    1.54
   1   1 -12   29.09    1.54
   1   1 -12   29.80    1.22
   0   1 -12    1.65    0.47
   0  -1 -12    1.37    0.57
   0   1 -12    2.55    0.64
   0  -1  12    1.12    0.48
   0  -1 -12    1.93    0.37
   0   1  12    1.67    0.51
   0  -1  12    1.72    0.52
   0   1  12    1.53    0.57
   1   1  12   47.83    1.79
   1  -1  12   45.47    1.86
  -1   1 -12   46.52    1.96
  -1   1 -12   49.40    1.83
   1  -1  12   45.95    1.93
   1   1  12   49.37    2.09
  -1  -1 -12   49.67    2.03
  -1  -1 -12   50.09    1.65
   2  -1  12   41.56    1.99
  -2  -1 -12   47.84    1.84
   2  -1  12   44.88    1.80
  -2   1 -12   43.79    1.92
   2   1  12   46.24    1.69
  -2  -1 -12   44.14    2.04
  -2   1 -12   45.40    1.93
   2   1  12   41.55    2.07
  -3   1 -12    1.02    0.60
   3  -1  12    0.90    0.68
  -3   1 -12   -0.24    0.47
  -3  -1 -12   -0.13    0.50
   3   1  12    0.95    0.64
  -3  -1 -12    1.59    0.73
  -4  -1 -12    9.11    1.28
   4   1  12    9.21    1.39
   4  -1  12    9.04    1.40
  -4   1 -12   11.10    1.38
  -4  -1 -12    8.18    1.23
   5  -1  12    1.02    0.88
  -5   1 -12    0.97    0.86
  -5  -1 -12    0.09    0.69
   5   1  12    1.44    0.88
  -6  -1 -12    5.89    1.37
  -6   1 -12    4.99    1.27
   6  -2 -12    3.69    0.97
  -6  -2  12    0.58    0.69
  -5   2  12    1.66    0.91
   5   2 -12    2.11    0.69
  -5  -2  12    1.23    0.71
   5  -2 -12    1.90    0.86
   5   2 -12    0.92    0.68
   4   2 -12    1.14    0.69
   4  -2 -12    0.95    0.60
  -4   2  12    1.03    0.67
   4  -2 -12    0.54    0.58
  -4  -2  12    1.25    0.69
   4   2 -12    1.02    0.62
   3   2 -12  176.70    4.91
  -3  -2  12  175.65    4.91
   3  -2 -12  171.61    4.69
  -3   2  12  172.97    4.89
   3  -2 -12  170.67    4.90
   3   2 -12  177.28    4.45
   2  -2 -12    0.75    0.49
   2   2 -12    0.67    0.49
   2  -2 -12   -0.08    0.43
  -2  -2  12    0.86    0.51
   2   2 -12    0.28    0.40
  -2   2  12   -0.06    0.46
   1   2 -12   32.69    1.65
   1  -2 -12   32.88    1.66
   1   2 -12   31.09    1.35
  -1  -2  12   32.09    1.65
  -1   2  12   31.48    1.64
  -1  -2  12   32.02    1.26
   1  -2 -12   30.44    1.57
   0  -2  12  150.40    4.12
   0  -2  12  156.94    3.80
   0   2  12  153.29    4.27
   0  -2 -12  144.42    4.10
   0   2  12  154.09    4.04
   0   2 -12  154.30    4.12
   0   2 -12  157.92    3.85
   1  -2  12   27.20    1.46
   1   2  12   29.59    1.36
  -1  -2 -12   24.80    1.48
   1   2  12   26.87    1.59
  -1   2 -12   25.73    1.41
  -1  -2 -12   28.16    1.14
   1  -2  12   27.44    1.41
  -1   2 -12   27.20    1.46
   2   2  12   15.94    1.43
  -2   2 -12   15.84    1.26
   2  -2  12   17.60    1.33
  -2   2 -12   16.19    1.16
   2  -2  12   17.80    1.24
  -2  -2 -12   18.31    1.38
  -2  -2 -12   14.94    1.03
  -3  -2 -12    3.19    0.87
  -3   2 -12    2.90    0.86
   3  -2  12    1.30    0.72
  -3  -2 -12    3.96    0.80
   3   2  12    2.82    0.84
   4  -2  12    4.69    1.06
   4   2  12    5.50    1.16
  -4  -2 -12    5.38    1.14
  -4   2 -12    6.46    1.14
  -4  -2 -12    6.97    1.14
  -5   2 -12    0.61    0.85
   5   2  12    0.61    0.70
  -5  -2 -12    0.46    0.70
   5  -2  12    2.12    0.86
  -6  -2 -12    3.25    1.20
  -6   3  12   -0.36    0.83
   6   3 -12   -0.54    0.56
  -6  -3  12    0.71    0.65
   6  -3 -12    1.06    0.79
  -5   3  12    0.14    0.71
   5   3 -12    0.72    0.55
   5   3 -12   -0.05    0.66
   5  -3 -12    1.64    0.76
   4   3 -12    6.47    0.98
   4  -3 -12    5.93    1.10
   4  -3 -12    6.04    0.95
  -4   3  12    4.66    1.06
   4   3 -12    7.09    1.18
  -4  -3  12    6.59    1.03
   3   3 -12   98.21    3.42
  -3   3  12   96.45    3.51
  -3  -3  12   96.67    3.36
   3  -3 -12   91.62    3.38
   3  -3 -12  101.97    3.22
   3   3 -12   99.76    3.12
  -2  -3  12    6.15    0.95
   2   3 -12    6.12    0.78
   2  -3 -12    7.32    1.01
   2   3 -12    6.65    0.93
   2  -3 -12    4.86    0.82
  -2   3  12    5.70    0.98
   1  -3 -12   55.42    2.25
   1   3 -12   60.16    2.09
  -1  -3  12   53.80    2.27
   1  -3 -12   61.16    2.31
   1   3 -12   60.35    2.30
  -1   3  12   60.39    2.47
   0   3 -12    0.40    0.48
   0   3 -12    1.30    0.59
   0  -3 -12    1.35    0.49
   0   3  12    0.80    0.62
   0  -3  12    1.26    0.57
   0  -3 -12    0.85    0.58
   0  -3  12    0.90    0.38
   1  -3  12   21.61    1.25
   1   3  12   22.50    1.17
   1   3  12   18.86    1.54
  -1   3 -12   20.28    1.24
   1  -3  12   18.63    1.28
  -1  -3 -12   21.84    1.47
  -1   3 -12   22.87    1.46
  -2  -3 -12   11.21    0.95
   2  -3  12   11.65    1.16
  -2  -3 -12    9.97    1.24
   2  -3  12   10.71    1.15
  -2   3 -12   12.35    1.26
  -2   3 -12   13.06    1.08
   2   3  12   11.50    1.35
  -3  -3 -12   22.40    1.44
  -3   3 -12   21.76    1.56
  -3  -3 -12   23.55    1.69
   3  -3  12   26.41    1.77
   3   3  12   24.91    1.82
   3  -3  12   22.27    1.40
  -4  -3 -12   32.74    2.14
   4   3  12   22.13    1.81
  -4   3 -12   31.00    2.05
   4  -3  12   32.08    2.13
  -4  -3 -12   32.22    1.92
   5   3  12    3.88    1.02
  -5  -3 -12    2.03    0.92
  -5  -3 -12    4.46    1.11
   5  -3  12    4.80    1.17
  -5   3 -12    1.37    0.91
  -6  -3 -12    2.91    1.15
  -6  -4  12    0.28    0.75
   6   4 -12    1.15    0.65
   6  -4 -12    1.40    0.91
  -6   4  12    0.71    0.95
   5   4 -12    2.61    0.77
  -5   4  12    2.78    1.00
   5  -4 -12    2.22    0.84
   4   4 -12   -0.23    0.58
   4  -4 -12    0.75    0.72
  -4  -4  12    0.33    0.62
  -4   4  12   -0.56    0.56
   4   4 -12    0.99    0.56
   3   4 -12   57.03    2.57
   3  -4 -12   62.58    2.41
   3   4 -12   62.31    2.45
  -3  -4  12   57.47    2.54
  -3   4  12   56.44    2.68
   3  -4 -12   59.24    2.62
  -2   4  12   14.87    1.45
  -2  -4  12   14.81    1.35
   2   4 -12   15.08    1.34
   2  -4 -12   14.91    1.26
   2  -4 -12   17.84    1.34
   2   4 -12   15.34    1.20
   1  -4 -12   13.02    1.20
   1   4 -12   15.11    1.18
   1  -4 -12   12.57    1.17
  -1  -4  12   13.49    1.26
   1   4 -12   12.37    1.18
  -1   4  12   12.36    1.33
   0  -4  12   32.65    1.74
   0   4 -12   29.19    1.55
   0  -4 -12   32.56    1.73
   0   4  12   33.48    1.95
   0  -4 -12   31.44    1.56
   0   4 -12   30.38    1.67
   1   4  12   33.00    1.46
  -1   4 -12   30.01    1.49
   1  -4  12   29.53    1.66
  -1   4 -12   24.48    1.67
  -1  -4 -12   31.92    1.77
   1  -4  12   30.05    1.47
   1   4  12   29.22    1.91
  -2  -4 -12    6.30    1.14
   2  -4  12    6.25    1.02
   2   4  12    6.60    1.13
  -2   4 -12    6.70    1.07
   2  -4  12    6.79    0.99
   3  -4  12    8.08    1.13
   3  -4  12    7.27    1.15
  -3   4 -12    8.73    1.31
  -3  -4 -12   10.64    1.42
  -3  -4 -12    8.55    1.06
   3   4  12   11.05    1.44
   4  -4  12   23.44    2.04
  -4   4 -12   19.44    1.83
  -4  -4 -12   20.34    1.69
  -4  -4 -12   18.82    1.83
   4   4  12   18.64    1.88
  -5  -4 -12    3.12    0.93
   5   4  12    4.57    1.08
  -5   4 -12    2.74    1.01
   5  -4  12    5.42    1.25
  -5  -4 -12    6.24    1.34
   6   5 -12    1.36    0.71
  -6   5  12    2.58    1.19
  -6  -5  12    2.12    0.98
   6  -5 -12    2.06    0.99
  -5  -5  12   -0.03    0.65
   5   5 -12    0.85    0.59
   5  -5 -12    1.57    0.80
  -5   5  12    1.71    1.00
   4   5 -12   33.69    2.21
  -4  -5  12   34.35    2.02
   4  -5 -12   31.89    2.10
  -4   5  12   34.81    2.33
   4   5 -12   37.47    2.08
  -3  -5  12  134.87    4.27
  -3   5  12  136.33    4.61
   3   5 -12  124.54    4.26
   3  -5 -12  138.68    3.96
   3  -5 -12  129.75    4.33
   3   5 -12  137.99    4.14
   2   5 -12    1.91    0.67
  -2  -5  12    0.69    0.63
  -2   5  12    1.00    0.76
   2  -5 -12    1.68    0.69
   2  -5 -12    1.48    0.62
   2   5 -12    0.89    0.59
  -1  -5  12   27.38    1.67
   1   5 -12   26.90    1.61
  -1   5  12   31.84    1.94
   1  -5 -12   28.19    1.62
   1   5 -12   29.76    1.66
   1  -5 -12   29.68    1.66
   0   5 -12   29.31    1.75
   0  -5  12   26.69    1.66
   0  -5 -12   25.60    1.46
   0  -5 -12   30.06    1.69
   0   5  12   28.87    1.87
   0   5 -12   28.63    1.56
  -1   5 -12    2.72    0.93
  -1  -5 -12    3.97    0.69
  -1   5 -12    4.06    0.75
   1  -5  12    4.68    0.96
   1   5  12    5.34    1.15
  -1  -5 -12    4.73    0.98
  -2  -5 -12   47.96    2.44
   2  -5  12   50.93    2.34
  -2   5 -12   51.19    2.53
   2   5  12   48.04    2.50
   2  -5  12   47.60    2.15
  -3   5 -12   33.80    2.11
   3  -5  12   32.62    1.91
  -3  -5 -12   33.67    2.13
   3   5  12   32.43    2.12
   3  -5  12   35.43    2.05
   4   5  12    0.17    0.65
  -4  -5 -12    1.61    0.85
  -4  -5 -12    1.39    0.72
   4  -5  12    0.16    0.72
  -4   5 -12   -0.07    0.75
   5   5  12    1.70    0.79
  -5  -5 -12    0.92    0.89
  -5   5 -12   -0.34    0.72
  -5  -5 -12    1.96    0.89
   5  -5  12    0.76    0.93
   6   6 -12    2.00    0.88
   6  -6 -12    2.40    1.08
  -6   6  12    3.13    1.25
   5   6 -12    0.63    0.67
   5  -6 -12    0.58    0.68
  -5  -6  12    1.35    0.87
  -5   6  12   -1.16    0.69
   4  -6 -12   11.28    1.57
   4   6 -12   12.32    1.45
   4   6 -12   15.34    1.67
  -4  -6  12   12.84    1.46
  -4   6  12   12.59    1.73
   3   6 -12   -0.06    0.53
  -3   6  12    0.46    0.80
   3  -6 -12   -0.30    0.58
  -3  -6  12   -0.25    0.66
   3   6 -12   -0.40    0.53
   2   6 -12   31.48    1.86
   2  -6 -12   32.87    1.73
  -2  -6  12   30.02    1.86
   2  -6 -12   35.38    1.97
   2   6 -12   29.62    1.84
  -1   6  12  114.34    4.00
   1   6 -12  103.59    3.48
   1  -6 -12  110.09    3.51
  -1  -6  12  110.06    3.74
   1  -6 -12  111.06    3.59
   1   6 -12  107.76    3.56
   0  -6 -12    2.64    0.83
   0  -6 -12    2.74    0.70
   0   6 -12    2.29    0.81
   0   6  12    1.78    0.83
   0  -6  12    2.71    0.79
   0   6 -12    3.17    0.73
  -1   6 -12    0.20    0.81
   1   6  12   -0.80    0.55
   1  -6  12    0.14    0.65
  -1  -6 -12    0.36    0.69
   2   6  12    2.27    0.92
  -2  -6 -12    3.65    1.06
   2  -6  12    4.07    1.03
  -2   6 -12    3.16    1.03
   3   6  12   -0.03    0.68
  -3   6 -12    0.61    0.78
  -3  -6 -12    0.15    0.76
   3  -6  12    0.16    0.59
   3  -6  12    1.12    0.70
  -4  -6 -12    0.56    0.82
   4  -6  12    0.63    0.73
  -4   6 -12    0.20    0.72
   4   6  12    0.25    0.62
   5   6  12    0.28    0.73
   5  -6  12   -0.51    0.81
  -5   6 -12   -1.16    0.72
  -5  -6 -12    0.77    0.97
   5   7 -12    8.49    1.39
  -5  -7  12    7.67    1.45
   5  -7 -12    9.98    1.59
  -5   7  12    6.02    1.51
  -4   7  12    0.32    0.87
   4   7 -12    0.79    0.62
   4  -7 -12    1.57    0.90
  -4  -7  12    2.58    0.82
   3   7 -12    8.26    1.27
  -3  -7  12    9.16    1.34
   3   7 -12    7.86    1.25
   3  -7 -12    6.61    1.15
  -3   7  12    6.03    1.31
  -2  -7  12  109.21    3.87
   2  -7 -12  112.52    3.53
   2  -7 -12  115.50    3.97
   2   7 -12  106.16    3.76
  -2   7  12  108.33    4.21
   2   7 -12  114.90    3.88
   1  -7 -12   35.59    1.95
  -1  -7  12   32.05    2.01
   1   7 -12   33.32    1.85
   1  -7 -12   35.42    1.85
  -1   7  12   35.29    2.28
   1   7 -12   35.59    2.02
   0   7  12   18.34    1.79
   0  -7 -12   19.00    1.34
   0  -7  12   23.18    1.66
   0   7 -12   22.23    1.79
   0  -7 -12   19.63    1.62
   0   7 -12   18.99    1.30
   1   7  12    2.06    0.87
   1  -7  12    3.70    0.99
  -1  -7 -12    3.31    0.94
  -1   7 -12    2.78    0.99
   2  -7  12   -0.45    0.64
  -2   7 -12    2.49    1.08
   2   7  12    1.24    0.81
  -2  -7 -12    0.53    0.75
  -3  -7 -12    8.00    1.38
   3  -7  12    8.43    1.34
  -3   7 -12    9.15    1.59
   3   7  12    8.01    1.38
   4   7  12    3.08    0.94
  -4   7 -12    3.45    1.15
  -4  -7 -12    5.04    1.29
   4  -7  12    5.25    1.19
   4  -7  12    5.91    1.12
   5  -7  12    1.41    1.02
  -5  -7 -12   -0.13    1.05
   5   8 -12    7.57    1.34
  -5  -8  12    6.80    1.43
  -5   8  12    6.15    1.62
   5  -8 -12    9.25    1.63
  -4  -8  12    1.03    0.69
   4  -8 -12    1.17    0.86
  -4   8  12   -1.12    0.82
   4   8 -12    0.97    0.67
  -3   8  12    0.10    0.87
   3   8 -12    2.16    0.80
  -3  -8  12    1.83    0.89
   3  -8 -12    2.36    0.90
  -3  -8  12    1.93    0.79
   2  -8 -12   28.33    1.93
   2   8 -12   29.43    1.88
  -2  -8  12   27.10    1.87
  -2   8  12   22.59    2.12
   2   8 -12   25.31    1.86
   1   8 -12    0.49    0.57
   1  -8 -12   -0.02    0.51
   1  -8 -12    0.08    0.58
  -1  -8  12    0.72    0.71
   1   8 -12    0.54    0.62
  -1   8  12   -0.32    0.70
   0   8  12    0.24    0.71
   0  -8  12   -0.37    0.58
   0   8 -12   -0.64    0.61
   0  -8 -12   -0.03    0.57
   0  -8 -12   -0.11    0.50
  -1  -8 -12    1.06    0.72
  -1   8 -12   -0.26    0.79
   1  -8  12   -0.07    0.63
   1   8  12    1.07    0.77
   2  -8  12    6.42    1.29
  -2   8 -12    4.62    1.30
  -2  -8 -12    3.23    1.03
   2   8  12    2.68    1.05
   3   8  12   -0.58    0.69
  -3   8 -12    1.51    1.00
  -3  -8 -12    0.71    0.70
   3  -8  12    1.50    0.72
   4  -8  12    1.25    0.75
  -4  -8 -12    1.19    0.97
   4   8  12    2.50    0.97
  -4   8 -12    0.49    1.01
  -4   9  12    1.22    1.10
   4   9 -12    0.95    0.69
  -4  -9  12    0.91    0.75
   4  -9 -12    1.25    0.86
   3  -9 -12   12.18    1.65
  -3  -9  12   14.23    1.79
   3   9 -12   13.14    1.65
  -3   9  12   11.43    1.80
  -3  -9  12   13.53    1.60
   2   9 -12   15.55    1.66
   2  -9 -12   16.92    1.72
  -2   9  12   11.65    1.70
  -2  -9  12   14.12    1.65
  -2  -9  12   13.81    1.54
   1  -9 -12    2.05    0.76
  -1  -9  12    2.05    0.88
   1   9 -12    1.09    0.79
  -1   9  12    1.51    0.96
   1  -9 -12    1.56    0.76
   0  -9 -12   11.84    1.43
   0   9 -12   12.22    1.56
   0  -9 -12   11.47    1.28
   0  -9  12   14.01    1.69
   0   9  12   12.37    1.68
  -1   9 -12    2.09    1.06
   1   9  12    0.45    0.78
   1  -9  12    0.80    0.79
  -1  -9 -12   -0.15    0.70
  -2   9 -12    1.57    1.07
  -2  -9 -12    2.68    1.01
   2  -9  12    2.45    0.96
   2   9  12    3.71    1.13
   3  -9  12    7.93    1.40
   3   9  12    9.64    1.64
  -3  -9 -12    8.79    1.51
  -3   9 -12    6.88    1.53
   4   9  12    5.99    1.42
   4  -9  12    7.33    1.33
  -4  -9 -12    8.18    1.73
  -4   9 -12    6.14    1.52
   4 -10 -12    0.84    0.86
   4  10 -12    5.81    1.26
  -4  10  12    1.19    1.15
  -4 -10  12    4.10    1.26
   3 -10 -12    1.47    0.83
  -3 -10  12    0.50    0.83
   3  10 -12    0.81    0.68
  -3  10  12    1.32    0.99
  -3 -10  12    0.30    0.77
   2 -10 -12    0.67    0.72
  -2 -10  12    1.13    0.73
  -2 -10  12    1.07    0.75
   2  10 -12    0.58    0.70
  -2  10  12   -0.47    0.82
   1 -10 -12    2.21    0.75
  -1 -10  12    2.89    1.01
  -1  10  12    1.79    0.97
   1  10 -12    2.77    0.92
   0  10  12   14.01    1.89
   0 -10  12   14.62    1.83
   0 -10 -12   15.46    1.62
   0  10 -12   14.02    1.75
  -1  10 -12   10.20    1.65
   1 -10  12    8.04    1.49
  -1 -10 -12    9.20    1.41
   1  10  12    8.30    1.51
   2 -10  12    2.11    0.90
  -2  10 -12    0.41    0.94
  -2 -10 -12    1.13    0.73
   2  10  12    1.98    0.92
   3  10  12    8.53    1.53
  -3 -10 -12    7.52    1.48
  -3  10 -12    8.16    1.69
   3 -10  12    7.99    1.39
  -3 -11  12    6.42    1.43
  -3  11  12    4.52    1.48
   3 -11 -12    6.73    1.42
   3  11 -12    4.49    1.14
   2  11 -12    0.71    0.67
  -2  11  12    1.55    1.14
  -2 -11  12    2.31    0.90
   2 -11 -12    0.74    0.73
  -2 -11  12   -0.09    0.81
   1 -11 -12    5.36    1.09
  -1 -11  12    6.38    1.36
  -1  11  12    5.34    1.36
   1  11 -12    8.18    1.40
   0 -11  12    5.79    1.33
   0 -11 -12    4.28    1.06
   0  11  12    3.62    1.20
   0  11 -12    3.79    1.07
   1  11  12    6.58    1.39
  -1  11 -12    8.17    1.56
   1 -11  12    8.48    1.59
  -1 -11 -12    5.69    1.24
  -2  11 -12   -0.05    0.97
   2 -11  12   -0.74    0.71
  -2 -11 -12    0.93    0.81
   2  11  12    1.79    1.01
   3  11  12    2.18    1.15
  -3 -12  12   -0.22    0.90
  -2  12  12    1.05    1.15
  -2 -12  12    1.99    1.07
   2  12 -12    1.64    1.01
   2 -12 -12    4.10    1.10
  -1 -12  12   10.82    1.88
   1 -12 -12    9.22    1.39
   1  12 -12   10.97    1.69
  -1  12  12   10.37    1.85
   0 -12  12    2.29    1.19
   0  12  12    4.06    1.31
   0  12 -12    2.17    1.00
   1  12  12   -0.31    0.90
  -1 -12 -12   -0.53    0.72
   1 -12  12   -0.38    0.95
  -1  12 -12   -0.08    0.90
  -2 -12 -12   11.28    1.76
   2  12  12   13.16    2.03
   5   0 -13    0.58    0.62
  -5   0  13   -0.38    0.56
  -4   0  13   -1.16    0.50
   4   0 -13    0.35    0.58
   3   0 -13   13.84    1.34
  -3   0  13   13.23    1.35
  -3   0  13   12.42    1.13
  -2   0  13    0.14    0.47
  -2   0  13    0.14    0.50
   2   0 -13    0.57    0.50
  -1   0  13    9.92    0.95
   1   0 -13    9.29    1.07
  -1   0  13   10.94    1.13
   0   0  13    0.16    0.37
   0   0  13    0.19    0.48
   0   0 -13    0.11    0.46
   0   0 -13    0.22    0.35
  -1   0 -13    8.70    0.84
  -1   0 -13    7.24    0.95
   1   0  13    7.82    0.87
   1   0  13    7.33    0.96
  -2   0 -13   -0.14    0.41
   2   0  13   -0.29    0.42
   2   0  13   -0.06    0.42
  -2   0 -13   -0.09    0.46
  -3   0 -13   10.66    1.18
   3   0  13    9.35    1.35
  -3   0 -13   10.69    1.21
   4   0  13    0.03    0.66
  -4   0 -13    0.13    0.65
  -5   0 -13   13.75    1.68
   5   0  13    9.78    1.60
   6   1 -13    3.30    0.99
  -5  -1  13    1.37    0.73
   5   1 -13    2.03    0.79
   5  -1 -13    2.31    0.81
   4  -1 -13    4.27    0.99
   4  -1 -13    6.11    1.02
  -4   1  13    5.88    1.04
   4   1 -13    6.55    1.08
  -4  -1  13    3.84    0.93
  -3   1  13   39.29    1.89
   3  -1 -13   34.19    1.84
  -3  -1  13   33.77    1.89
   3  -1 -13   34.02    1.91
   3   1 -13   32.06    1.81
   2   1 -13   16.36    1.28
   2  -1 -13   18.86    1.34
  -2  -1  13   16.82    1.29
  -2   1  13   16.33    1.27
  -2  -1  13   17.06    1.10
   2   1 -13   14.67    0.94
  -2   1  13   15.25    1.35
  -1  -1  13   65.69    2.49
   1   1 -13   67.58    2.01
  -1  -1  13   70.14    2.23
  -1   1  13   69.95    2.58
   1   1 -13   65.93    2.52
   1  -1 -13   62.05    2.46
  -1   1  13   71.69    2.52
   0  -1  13    0.86    0.50
   0   1  13    2.03    0.69
   0   1  13    1.92    0.58
   0  -1  13    1.77    0.56
   0   1 -13    2.16    0.52
   0  -1 -13    2.19    0.67
   0   1 -13    1.71    0.62
  -1   1 -13   46.30    1.82
   1  -1  13   44.39    1.88
   1   1  13   44.62    1.80
  -1  -1 -13   42.83    2.00
   1   1  13   44.94    2.08
  -1  -1 -13   42.82    1.56
   1  -1  13   44.55    1.93
  -1   1 -13   44.16    1.95
  -2   1 -13   89.29    2.98
  -2   1 -13   88.36    2.92
   2  -1  13   89.46    2.86
  -2  -1 -13   89.80    2.78
   2   1  13   91.05    3.31
   2  -1  13   92.63    3.20
  -2  -1 -13   93.24    3.16
  -3   1 -13    2.00    0.75
  -3   1 -13    1.72    0.68
   3  -1  13    1.61    0.75
   3   1  13    1.39    0.69
  -3  -1 -13    3.08    0.87
  -3  -1 -13    1.57    0.68
  -4  -1 -13    4.80    1.08
  -4   1 -13    2.28    0.88
   4  -1  13    2.89    0.95
   4   1  13    1.83    0.88
  -4  -1 -13    3.33    0.96
  -5  -1 -13   10.41    1.53
   5  -1  13   11.77    1.80
   5   1  13    7.59    1.42
  -5   1 -13   10.58    1.52
  -6  -2  13   10.27    1.52
   6  -2 -13    9.46    1.51
  -5   2  13   -0.45    0.67
  -5  -2  13   -0.29    0.63
   5   2 -13    1.29    0.73
   5  -2 -13   -0.28    0.58
   4   2 -13   49.94    2.47
  -4  -2  13   54.05    2.55
   4   2 -13   55.08    2.27
  -4   2  13   56.47    2.60
   4  -2 -13   52.56    2.56
   4  -2 -13   49.97    2.32
   3   2 -13  104.49    3.66
   3  -2 -13  118.86    3.67
  -3  -2  13  113.58    3.78
  -3   2  13  103.92    3.61
   3   2 -13  113.69    3.29
   3  -2 -13  115.77    3.82
  -2  -2  13   16.04    1.26
   2   2 -13   14.36    1.28
   2   2 -13   14.59    1.06
   2  -2 -13   15.57    1.34
  -2   2  13   16.61    1.39
   2  -2 -13   15.17    1.29
  -1  -2  13   17.60    1.34
  -1   2  13   21.98    1.47
  -1  -2  13   21.68    1.09
   1   2 -13   19.37    1.10
   1  -2 -13   20.88    1.36
   1   2 -13   16.82    1.27
   1  -2 -13   18.01    1.31
   0  -2  13   11.28    0.88
   0  -2 -13    7.72    0.99
   0   2  13   10.49    1.00
   0  -2  13    9.16    1.06
   0   2 -13    9.58    1.03
   0   2 -13    9.66    0.91
   0   2  13    7.49    1.02
   1  -2  13   25.40    1.42
  -1  -2 -13   24.14    1.56
  -1   2 -13   27.10    1.52
   1  -2  13   26.67    1.52
   1   2  13   27.81    1.37
  -1   2 -13   28.06    1.51
   1   2  13   25.74    1.63
  -2   2 -13    8.10    1.06
  -2  -2 -13    7.36    0.83
   2  -2  13    8.09    0.97
   2  -2  13    7.96    1.05
  -2  -2 -13    6.77    1.06
  -2   2 -13    6.61    0.92
   2   2  13    5.18    1.00
  -3  -2 -13    0.24    0.58
   3   2  13    0.63    0.63
  -3  -2 -13    1.38    0.81
  -3   2 -13    0.88    0.62
   3  -2  13    0.45    0.63
   4  -2  13    0.83    0.72
  -4  -2 -13    0.03    0.62
   4   2  13   -0.26    0.61
  -4   2 -13   -0.12    0.70
  -4  -2 -13   -0.32    0.72
  -5   2 -13    1.38    1.00
   5  -2  13    3.53    1.13
   5   2  13    2.71    0.99
  -5  -2 -13    3.99    1.12
  -6  -3  13    6.73    1.36
   6  -3 -13   10.78    1.60
  -6   3  13    6.25    1.36
   5   3 -13    3.15    0.84
   5   3 -13    1.35    0.84
  -5   3  13    1.61    0.84
   5  -3 -13    2.36    0.95
  -5  -3  13    3.45    0.94
   4   3 -13   34.01    2.06
   4  -3 -13   32.26    1.83
   4  -3 -13   33.64    2.09
  -4   3  13   30.57    2.01
  -4  -3  13   32.48    1.95
   4   3 -13   31.32    1.76
   3  -3 -13   30.13    1.74
   3  -3 -13   31.49    1.88
   3   3 -13   30.12    1.85
  -3  -3  13   27.77    1.79
   3   3 -13   25.43    1.56
  -3   3  13   30.97    1.93
   2  -3 -13   26.01    1.61
  -2  -3  13   26.26    1.64
   2  -3 -13   28.48    1.64
  -2   3  13   27.90    1.82
   2   3 -13   26.41    1.57
   2   3 -13   27.01    1.45
   1  -3 -13    2.11    0.68
  -1  -3  13    1.14    0.57
   1   3 -13    2.26    0.61
   1  -3 -13    2.55    0.68
   1   3 -13    4.19    0.79
  -1   3  13    3.00    0.84
   0   3  13   81.22    3.17
   0  -3  13   94.42    2.62
   0   3 -13   98.45    3.06
   0  -3 -13   92.79    3.14
   0  -3  13   94.21    3.12
   0   3 -13   92.31    2.90
   1   3  13  135.73    4.28
  -1   3 -13  138.20    3.85
  -1  -3 -13  131.77    4.05
   1  -3  13  130.58    3.72
  -1   3 -13  133.52    3.87
   1   3  13  141.65    3.68
   2   3  13   19.45    1.71
  -2  -3 -13   19.14    1.48
  -2   3 -13   20.24    1.31
  -2   3 -13   18.96    1.51
   2  -3  13   21.20    1.42
   2  -3  13   17.51    1.33
  -3  -3 -13    5.45    0.94
  -3   3 -13    5.69    1.10
   3  -3  13    4.89    1.01
   3   3  13    6.13    1.17
  -3  -3 -13    7.14    1.22
   4   3  13    9.55    1.48
  -4   3 -13   10.86    1.51
  -4  -3 -13   10.40    1.48
   4  -3  13   11.87    1.58
  -4  -3 -13   11.90    1.41
  -5   3 -13    0.38    0.90
  -5  -3 -13    2.94    1.04
   5   3  13    2.29    0.92
   5  -3  13    1.37    1.00
  -5  -3 -13    3.83    1.04
  -6  -4  13    0.29    0.78
   6  -4 -13    1.19    0.87
  -6   4  13    0.18    0.95
  -5   4  13    4.98    1.20
   5  -4 -13    5.92    1.26
   5   4 -13    5.18    1.17
   5   4 -13    5.81    1.08
   4  -4 -13    1.11    0.84
  -4  -4  13    1.58    0.84
  -4   4  13    1.71    0.82
   4   4 -13    1.68    0.81
   4   4 -13    2.37    0.73
  -3  -4  13   -0.41    0.53
   3  -4 -13    0.10    0.50
  -3   4  13    0.55    0.77
   3  -4 -13    0.53    0.65
   3   4 -13    0.02    0.62
   3   4 -13    0.26    0.48
   2  -4 -13  147.85    4.42
  -2   4  13  145.62    4.58
   2  -4 -13  151.98    4.31
  -2  -4  13  147.16    4.44
   2   4 -13  153.83    4.49
   2   4 -13  143.23    4.09
   1  -4 -13   10.38    1.16
  -1   4  13   11.82    1.36
   1  -4 -13   10.83    1.18
   1   4 -13    9.52    1.08
  -1  -4  13    9.56    1.17
   1   4 -13    8.25    0.97
   0  -4 -13  106.91    3.27
   0   4  13  104.48    3.68
   0   4 -13  100.46    3.28
   0   4 -13  108.67    3.35
   0  -4 -13  103.55    3.41
   0  -4  13  109.75    3.52
  -1   4 -13    0.78    0.66
   1  -4  13    1.08    0.63
   1  -4  13    1.45    0.53
   1   4  13    1.01    0.49
  -1   4 -13    2.30    0.66
  -1  -4 -13    0.56    0.66
   1   4  13    0.62    0.77
   2   4  13    3.29    0.91
   2  -4  13    2.34    0.72
  -2  -4 -13    4.27    1.04
  -2   4 -13    2.47    0.92
   2  -4  13    3.10    0.86
  -3  -4 -13   59.84    2.88
   3   4  13   58.80    2.88
   3  -4  13   61.92    2.78
   3  -4  13   55.03    2.46
  -3   4 -13   57.22    2.69
   4  -4  13    0.16    0.70
   4   4  13    1.03    0.72
  -4  -4 -13    0.49    0.79
  -4   4 -13    1.09    0.82
  -5  -4 -13    0.49    0.76
   5   4  13    0.65    0.68
   5  -4  13    0.10    0.89
  -5   4 -13    0.79    0.84
  -5  -4 -13    0.49    0.98
   6   5 -13    1.97    0.85
  -6   5  13    2.97    1.23
   6  -5 -13    0.25    0.93
  -6  -5  13   -0.30    0.74
   5  -5 -13    2.22    0.90
   5   5 -13    2.42    0.80
  -5  -5  13    1.75    0.92
  -5   5  13    1.59    0.92
   4  -5 -13    0.27    0.73
  -4   5  13    1.60    0.94
   4   5 -13    0.93    0.65
  -4  -5  13    0.44    0.72
   4   5 -13    1.08    0.78
  -3  -5  13    9.29    1.35
   3  -5 -13   10.40    1.16
   3  -5 -13    8.64    1.32
   3   5 -13   10.41    1.38
  -3   5  13    9.60    1.40
   3   5 -13   13.39    1.33
  -2   5  13   74.38    3.21
   2   5 -13   75.25    2.76
  -2  -5  13   75.79    2.97
   2  -5 -13   73.29    2.97
   2  -5 -13   72.98    2.74
   2   5 -13   75.51    2.94
  -1  -5  13   18.15    1.43
  -1   5  13   15.07    1.55
   1   5 -13   16.28    1.29
   1  -5 -13   17.05    1.44
   1  -5 -13   13.97    1.30
   1   5 -13   17.00    1.30
   0   5  13  103.69    3.70
   0  -5 -13   96.30    3.30
   0   5 -13   87.95    3.07
   0  -5 -13   95.96    3.13
   0  -5  13  101.81    3.46
   0   5 -13   96.07    3.30
   1   5  13    5.05    1.11
  -1  -5 -13    5.76    1.08
   1  -5  13    4.11    0.93
  -1   5 -13    5.73    1.11
  -1   5 -13    4.05    0.77
   2  -5  13    0.40    0.57
  -2   5 -13   -0.02    0.71
  -2  -5 -13    1.23    0.72
   2  -5  13    0.42    0.65
   2   5  13    1.48    0.75
   3  -5  13    3.92    0.94
   3   5  13    3.56    0.97
   3  -5  13    3.54    0.95
  -3   5 -13    2.62    0.94
  -3  -5 -13    1.59    0.87
  -4  -5 -13    0.79    0.77
   4  -5  13   -0.13    0.73
   4   5  13    0.34    0.60
  -4   5 -13    0.85    0.82
   5  -5  13    6.35    1.43
  -5   5 -13    1.46    1.09
   5   5  13    1.93    1.02
  -5  -5 -13    3.77    1.24
   6   6 -13    2.14    0.86
  -5  -6  13    2.21    0.90
   5   6 -13    4.05    1.02
   5  -6 -13    3.58    1.07
  -5   6  13    3.00    1.23
  -4   6  13    2.91    1.09
  -4  -6  13    1.28    0.86
   4   6 -13    1.51    0.71
   4  -6 -13    2.19    0.89
   4   6 -13    0.51    0.60
  -3  -6  13    3.53    0.96
   3  -6 -13    4.59    0.98
   3   6 -13    5.34    1.09
  -3   6  13    2.33    0.97
   3   6 -13    4.28    0.96
   2   6 -13    0.27    0.56
   2  -6 -13    0.31    0.53
   2  -6 -13    1.15    0.63
  -2  -6  13    0.25    0.66
  -2   6  13    1.51    0.91
   2   6 -13    1.14    0.64
   1   6 -13    7.20    1.08
  -1   6  13    7.57    1.35
   1  -6 -13    9.74    1.22
   1   6 -13    6.76    1.09
  -1  -6  13    9.35    1.29
   1  -6 -13   11.09    1.21
   0  -6 -13   20.45    1.56
   0  -6 -13   22.18    1.41
   0   6 -13   23.29    1.71
   0   6  13   22.42    1.90
   0   6 -13   23.48    1.47
   0  -6  13   24.03    1.70
   1   6  13   30.10    2.11
  -1  -6 -13   35.84    2.10
   1  -6  13   36.20    2.12
  -1   6 -13   35.49    2.13
   2   6  13    0.22    0.69
   2  -6  13    0.00    0.67
  -2   6 -13    1.55    0.90
  -2  -6 -13   -0.12    0.65
  -3   6 -13    0.45    0.85
  -3  -6 -13    2.02    0.87
   3  -6  13    0.96    0.73
   3   6  13    1.57    0.84
  -4   6 -13   -0.52    0.75
   4   6  13    0.33    0.63
   4  -6  13    0.64    0.81
  -4  -6 -13    0.62    0.87
  -5  -6 -13   -0.90    0.91
   5  -6  13    1.68    1.07
   5  -7 -13   -0.12    0.72
  -5  -7  13    0.20    0.84
  -5   7  13   -0.31    1.02
   5   7 -13    1.86    0.76
  -4  -7  13    0.48    0.83
  -4   7  13    0.74    0.88
  -4  -7  13    1.33    0.68
   4   7 -13    0.90    0.58
   4  -7 -13    0.39    0.69
   3  -7 -13    0.09    0.62
  -3  -7  13    0.51    0.72
   3   7 -13    0.84    0.64
   3   7 -13    1.40    0.73
  -3   7  13    0.81    0.90
  -2   7  13    0.39    0.87
   2  -7 -13    0.61    0.58
   2   7 -13    0.70    0.64
   2   7 -13    0.15    0.58
  -2  -7  13   -0.49    0.60
   2  -7 -13   -0.05    0.57
  -1   7  13   -0.27    0.77
   1   7 -13    0.49    0.62
   1   7 -13    0.59    0.53
   1  -7 -13    0.69    0.62
   1  -7 -13   -0.30    0.50
  -1  -7  13   -0.52    0.61
   0  -7 -13    9.73    1.25
   0   7 -13    5.45    1.16
   0   7  13    8.27    1.37
   0  -7 -13    6.43    1.00
   0  -7  13    7.72    1.28
   0   7 -13    7.62    1.01
  -1  -7 -13    6.18    1.19
   1  -7  13    7.63    1.28
   1   7  13    7.50    1.33
  -1   7 -13    6.14    1.29
   2  -7  13    1.55    0.79
   2   7  13    0.41    0.74
  -2   7 -13    2.54    1.13
  -2  -7 -13    0.87    0.87
   3   7  13    1.24    0.76
   3  -7  13    0.95    0.77
  -3  -7 -13    0.41    0.86
  -3   7 -13    0.04    0.86
  -4   7 -13   -0.53    0.86
  -4  -7 -13    1.73    0.92
   4   7  13    0.59    0.66
  -5  -8  13    1.29    0.93
   5  -8 -13    1.53    1.05
   5   8 -13    0.11    0.62
  -5   8  13    0.42    1.07
  -4   8  13    2.43    1.09
  -4  -8  13    3.26    0.94
   4  -8 -13    3.76    1.10
   4   8 -13    2.00    0.71
  -3   8  13    1.21    1.05
  -3  -8  13    1.77    0.87
   3   8 -13    0.86    0.74
   3  -8 -13    1.49    0.82
   2  -8 -13    2.53    0.88
  -2  -8  13    2.24    0.85
   2   8 -13    2.23    0.87
  -2   8  13    3.82    1.22
   2   8 -13    3.38    0.92
   1  -8 -13   18.96    1.47
  -1   8  13   22.81    2.04
  -1  -8  13   21.01    1.88
   1   8 -13   19.73    1.46
   1  -8 -13   22.06    1.65
   1   8 -13   21.84    1.81
   0  -8 -13   16.79    1.60
   0   8  13   13.51    1.69
   0  -8 -13   17.05    1.36
   0  -8  13   18.17    1.81
   0   8 -13   18.26    1.78
  -1  -8 -13   13.38    1.61
   1   8  13   13.23    1.71
  -1   8 -13   17.11    1.86
   1  -8  13   15.72    1.76
  -2   8 -13    1.24    1.01
   2  -8  13    0.33    0.77
   2   8  13   -0.72    0.59
  -2  -8 -13    0.06    0.71
  -3  -8 -13    0.16    0.85
  -3   8 -13    0.95    0.97
   3   8  13    1.42    0.82
   3  -8  13    0.76    0.75
   4  -8  13    1.45    0.80
  -4  -8 -13    0.52    1.11
  -4   8 -13    1.45    1.07
   4   8  13    0.53    0.81
  -4  -9  13    0.62    0.81
   4  -9 -13    0.64    0.84
  -4   9  13   -1.50    0.98
   4   9 -13    1.33    0.74
  -3   9  13    3.35    1.23
   3   9 -13    4.32    1.01
  -3  -9  13    3.65    1.01
   3  -9 -13    2.95    1.03
  -3  -9  13    3.90    1.12
  -2  -9  13    0.31    0.69
   2   9 -13    1.21    0.77
  -2   9  13    0.61    0.85
   2  -9 -13    1.89    0.77
   1   9 -13    1.53    0.66
   1  -9 -13   -0.26    0.54
  -1   9  13   -0.65    0.66
   1   9 -13    0.48    0.80
   1  -9 -13    0.48    0.63
  -1  -9  13    0.03    0.62
   0  -9  13    3.06    1.06
   0   9 -13    2.48    0.94
   0   9  13    1.66    0.95
   0  -9 -13    2.97    0.95
  -1   9 -13    1.23    0.93
   1  -9  13    1.56    0.87
   1   9  13    2.43    1.02
  -1  -9 -13    2.23    0.93
   2  -9  13    1.39    0.86
  -2  -9 -13    0.55    0.77
  -2   9 -13    0.70    0.93
   2   9  13    1.70    0.83
   3  -9  13    1.06    0.81
   3   9  13    1.79    0.92
  -3   9 -13    2.40    1.13
  -3  -9 -13   -1.19    0.73
   4  -9  13    9.73    1.50
   4  10 -13    0.16    0.59
  -4 -10  13    1.32    0.90
  -3 -10  13    3.01    1.06
   3 -10 -13    3.09    1.05
   3  10 -13    3.16    0.96
  -3 -10  13    3.09    1.04
  -3  10  13    3.16    1.24
  -2 -10  13    5.08    1.14
  -2 -10  13    5.05    1.17
   2  10 -13    6.00    1.24
   2 -10 -13    7.35    1.29
  -2  10  13    3.49    1.24
  -1 -10  13    5.81    1.31
   1 -10 -13    4.41    1.03
  -1  10  13    2.64    1.11
   1  10 -13    6.66    1.36
   0  10 -13    4.39    1.16
   0 -10 -13    2.46    0.93
   0 -10  13    6.26    1.35
   0  10  13    3.32    1.12
   1  10  13    1.10    0.80
  -1 -10 -13    1.34    0.80
  -1  10 -13    2.43    0.99
   1 -10  13    0.98    0.78
   2 -10  13    0.69    0.81
   2  10  13    1.67    1.01
  -2 -10 -13   -0.05    0.76
  -2  10 -13    1.95    1.08
   3 -10  13    5.65    1.26
  -3  10 -13    1.19    1.21
  -3 -10 -13    1.76    1.05
   3  10  13    2.21    1.06
   3 -11 -13    2.26    1.06
   3  11 -13    3.16    0.83
  -3 -11  13    1.97    0.91
  -2 -11  13    2.14    0.97
   2  11 -13    1.10    0.81
  -2 -11  13    1.20    1.00
  -2  11  13    2.15    1.08
   2 -11 -13    4.57    1.09
  -1  11  13    0.24    0.86
   1  11 -13    0.33    0.75
   1 -11 -13    2.57    0.88
  -1 -11  13    2.76    1.13
   0  11 -13    3.39    1.17
   0 -11 -13    4.33    0.99
   0 -11  13    4.79    1.33
   0  11  13    3.95    1.21
   1 -11  13    1.07    0.94
  -1  11 -13    0.51    0.94
   1  11  13    0.35    0.95
  -1 -11 -13    1.21    0.85
  -2 -11 -13    2.11    1.00
   2  11  13    1.25    1.07
  -2  11 -13    1.45    1.12
   2 -11  13    1.40    0.87
   2 -12 -13    4.77    1.20
  -2 -12  13    5.49    1.30
  -1 -12  13    3.55    1.31
   1  12 -13    1.85    0.87
  -1  12  13    2.49    1.19
   0  12 -13    0.46    0.79
   0  12  13    2.78    1.27
   0 -12  13    0.14    0.96
  -1 -12 -13   -0.05    0.83
   1  12  13    0.93    1.10
   5   0 -14    0.22    0.53
  -5   0  14   -0.40    0.59
   4   0 -14    7.83    1.22
  -4   0  14    6.52    1.17
  -3   0  14   -0.89    0.44
   3   0 -14    0.10    0.49
  -2   0  14  203.94    5.56
  -2   0  14  207.22    5.20
   2   0 -14  212.33    5.57
  -1   0  14   -0.34    0.47
  -1   0  14   -0.16    0.43
   1   0 -14   -0.08    0.42
   0   0  14    1.16    0.52
   0   0 -14    0.80    0.48
   0   0  14    1.09    0.58
   1   0  14    0.18    0.47
  -1   0 -14   -0.38    0.49
  -1   0 -14   -0.71    0.40
   1   0  14   -0.18    0.49
   2   0  14  102.26    3.16
  -2   0 -14  112.11    3.52
  -2   0 -14  108.52    3.26
   2   0  14  104.96    3.61
  -3   0 -14   -0.04    0.51
  -3   0 -14   -1.45    0.45
   3   0  14   -1.69    0.45
   4   0  14    2.77    0.99
  -4   0 -14    3.85    0.99
  -5   0 -14    0.16    0.86
   5   0  14    0.06    0.84
  -6   1  14    1.07    0.84
   6   1 -14    2.50    0.87
  -5  -1  14    3.41    0.90
   5  -1 -14    4.95    1.02
   5   1 -14    3.33    0.95
  -5   1  14    5.42    1.11
   4  -1 -14    2.37    0.78
  -4  -1  14    2.96    0.91
   4   1 -14    3.29    0.86
  -3  -1  14    9.85    1.28
  -3   1  14    8.10    1.06
   3  -1 -14    5.15    0.99
   3   1 -14    8.15    1.14
  -3   1  14    6.74    1.15
  -2   1  14   26.67    1.57
   2  -1 -14   26.53    1.62
  -2   1  14   28.06    1.74
  -2  -1  14   26.75    1.67
   2   1 -14   26.19    1.62
  -1  -1  14    2.40    0.65
  -1   1  14    2.46    0.68
   1  -1 -14    1.46    0.62
  -1   1  14    1.71    0.70
  -1  -1  14    1.89    0.68
   1   1 -14    2.34    0.70
   0   1 -14   17.08    1.26
   0  -1 -14   18.06    1.33
   0   1 -14   15.29    1.02
   0   1  14   15.94    1.32
   0  -1  14   15.56    1.30
   0   1  14   16.15    1.18
   0  -1  14   16.04    1.12
   1  -1  14    1.42    0.58
   1   1  14    0.10    0.54
  -1   1 -14    0.67    0.53
   1  -1  14    0.72    0.55
  -1  -1 -14    0.15    0.58
  -1   1 -14    0.29    0.50
   1   1  14    0.51    0.43
   2  -1  14    2.11    0.64
  -2   1 -14    2.37    0.73
   2   1  14    1.68    0.73
  -2   1 -14    1.79    0.74
  -2  -1 -14    2.14    0.77
  -2  -1 -14    1.94    0.63
   2  -1  14    1.02    0.66
  -3  -1 -14   19.58    1.64
   3   1  14   19.20    1.71
  -3   1 -14   18.55    1.57
  -3   1 -14   19.13    1.44
  -3  -1 -14   19.36    1.42
   3  -1  14   19.77    1.59
  -4  -1 -14    5.78    1.24
   4   1  14    4.58    1.18
  -4  -1 -14    5.81    1.16
  -4   1 -14    6.53    1.21
   4  -1  14    6.50    1.23
  -5  -1 -14    1.26    0.96
  -5   1 -14    0.81    0.87
   5  -1  14    2.35    0.93
   5   1  14    0.44    0.85
   6  -2 -14    1.46    0.92
   5   2 -14   -0.02    0.58
   5  -2 -14   -0.30    0.69
  -5  -2  14    0.77    0.68
   4  -2 -14    4.79    0.97
   4   2 -14    3.41    0.89
  -4   2  14    3.45    0.98
   4  -2 -14    5.46    1.08
  -4  -2  14    5.79    1.08
   3  -2 -14   20.54    1.60
   3   2 -14   18.74    1.61
  -3  -2  14   17.19    1.54
  -3   2  14   20.62    1.56
   3  -2 -14   18.72    1.47
   2   2 -14   19.27    1.43
   2  -2 -14   21.56    1.52
   2  -2 -14   21.53    1.50
   2   2 -14   23.29    1.30
  -2  -2  14   23.78    1.57
  -2   2  14   19.68    1.51
   1  -2 -14   10.85    1.18
  -1  -2  14   14.69    1.33
  -1   2  14   11.64    1.19
   1   2 -14   12.00    1.21
  -1   2  14   11.96    1.26
   1   2 -14   12.22    0.95
   0   2 -14   11.56    1.15
   0   2  14    9.82    1.07
   0  -2  14   11.99    0.95
   0  -2 -14   10.26    1.16
   0   2 -14   10.43    0.98
   0   2  14   13.00    1.26
   0  -2  14   11.72    1.19
   1   2  14   -0.32    0.54
  -1   2 -14    0.37    0.48
  -1   2 -14    0.71    0.63
   1  -2  14    0.01    0.48
   1   2  14   -0.01    0.41
  -1  -2 -14   -0.18    0.53
   1  -2  14   -0.31    0.42
  -2  -2 -14   17.91    1.56
   2  -2  14   18.86    1.44
  -2   2 -14   18.11    1.31
   2  -2  14   19.67    1.33
   2   2  14   15.83    1.53
  -2   2 -14   18.51    1.48
  -3  -2 -14    5.46    0.95
  -3  -2 -14    5.39    1.12
   3   2  14    4.28    0.99
   3  -2  14    2.35    0.85
  -3   2 -14    3.60    0.92
  -4   2 -14    6.16    1.28
  -4  -2 -14    6.68    1.22
  -4  -2 -14    9.78    1.46
   4  -2  14    7.94    1.47
   4   2  14    6.64    1.38
   5  -2  14    3.40    1.15
  -5   2 -14    3.22    1.10
  -5  -2 -14    3.82    1.14
   5   2  14    2.52    1.01
  -6  -3  14    0.96    0.84
   6  -3 -14    0.87    0.93
  -5   3  14    1.41    0.80
   5   3 -14    2.84    0.92
   5  -3 -14    1.84    0.84
  -5  -3  14    1.90    0.80
  -4   3  14   36.79    2.27
   4   3 -14   39.10    2.26
   4   3 -14   41.39    2.04
   4  -3 -14   41.74    2.15
   4  -3 -14   38.66    2.28
  -4  -3  14   41.37    2.26
   3   3 -14   -0.49    0.50
  -3   3  14   -0.46    0.68
  -3  -3  14    1.22    0.72
   3   3 -14    0.96    0.54
   3  -3 -14    0.26    0.65
   3  -3 -14   -0.14    0.52
   2  -3 -14   50.44    2.27
   2  -3 -14   47.58    2.29
  -2   3  14   50.53    2.41
   2   3 -14   47.73    2.28
  -2  -3  14   51.81    2.38
   2   3 -14   48.98    2.01
  -1  -3  14    0.43    0.56
   1   3 -14    0.85    0.51
   1  -3 -14    1.65    0.64
   1   3 -14    0.79    0.49
   1  -3 -14   -0.01    0.54
  -1   3  14    0.63    0.75
   0  -3  14   60.38    2.48
   0   3  14   64.93    2.46
   0  -3 -14   58.90    2.46
   0   3  14   64.64    2.74
   0   3 -14   62.05    2.45
   0   3 -14   62.89    2.37
  -1  -3 -14   23.36    1.62
   1  -3  14   23.11    1.52
   1   3  14   21.90    1.74
  -1   3 -14   19.52    1.46
  -1   3 -14   21.96    1.40
   1  -3  14   21.37    1.35
   1   3  14   21.28    1.29
  -2  -3 -14   23.00    1.71
   2   3  14   23.81    1.76
   2  -3  14   22.77    1.53
  -2   3 -14   22.92    1.43
  -2   3 -14   19.01    1.47
   2  -3  14   20.60    1.47
   3  -3  14   32.63    2.03
  -3  -3 -14   31.48    2.04
   3   3  14   33.34    2.13
  -3   3 -14   35.67    2.10
   4  -3  14   15.37    1.85
   4   3  14   16.34    1.86
  -4   3 -14   17.31    1.75
  -4  -3 -14   21.70    1.99
  -5  -3 -14    1.00    0.92
  -5   3 -14    1.41    0.96
   5  -3  14    2.08    1.11
   5   3  14    0.44    0.84
  -5  -3 -14    3.17    1.10
  -6   4  14    7.06    1.55
   6  -4 -14    7.05    1.41
  -6  -4  14    5.93    1.31
  -5   4  14    0.95    0.85
   5   4 -14    0.01    0.71
   5  -4 -14   -0.08    0.65
  -4  -4  14    5.40    1.11
   4   4 -14    4.45    1.10
  -4   4  14    5.41    1.24
   4  -4 -14    3.26    1.05
   4   4 -14    4.51    0.99
  -3   4  14  177.21    5.46
  -3  -4  14  188.70    5.37
   3  -4 -14  170.78    5.26
   3  -4 -14  188.37    5.10
   3   4 -14  183.07    4.91
   3   4 -14  179.51    5.34
   2   4 -14    9.61    1.04
   2  -4 -14    9.07    1.26
   2  -4 -14   11.73    1.25
   2   4 -14    9.82    1.22
  -2  -4  14   10.32    1.35
  -2   4  14    8.03    1.24
   1  -4 -14   32.15    1.81
  -1  -4  14   35.05    1.93
   1  -4 -14   36.05    1.90
   1   4 -14   32.60    1.68
   1   4 -14   35.61    1.89
  -1   4  14   30.81    1.97
   0   4  14   34.91    2.07
   0   4 -14   31.30    1.72
   0   4 -14   27.53    1.69
   0  -4  14   32.58    1.83
   0  -4 -14   32.01    1.80
   0  -4 -14   31.01    1.68
   1  -4  14   37.03    1.95
  -1   4 -14   33.29    1.75
   1   4  14   35.23    1.66
   1   4  14   35.88    2.16
  -1  -4 -14   35.78    2.00
   2  -4  14    1.37    0.61
   2   4  14    1.89    0.87
  -2   4 -14    0.87    0.73
   2  -4  14    1.68    0.74
  -2  -4 -14   -0.21    0.63
  -3  -4 -14   28.92    2.05
  -3   4 -14   24.81    1.91
   3  -4  14   26.95    1.87
   3  -4  14   26.32    1.71
   3   4  14   24.51    1.96
   4  -4  14    0.65    0.87
  -4  -4 -14    2.50    0.97
  -4   4 -14    1.15    0.91
   4   4  14    1.85    0.79
   5  -4  14    1.40    0.98
  -5   4 -14    0.30    0.88
   5   4  14    0.73    0.78
  -5  -4 -14   -0.57    0.96
  -6   5  14    0.13    1.01
   6  -5 -14    0.41    0.86
   5   5 -14    0.42    0.76
   5   5 -14    0.10    0.64
  -5   5  14   -0.86    0.85
   5  -5 -14   -0.99    0.70
  -4  -5  14    3.78    1.05
   4   5 -14    2.01    0.88
   4  -5 -14    3.17    0.98
   4   5 -14    2.28    0.76
  -4   5  14    2.92    1.01
   3  -5 -14   -0.02    0.53
   3  -5 -14   -0.56    0.47
  -3  -5  14   -0.41    0.65
  -3   5  14   -0.38    0.71
   3   5 -14    0.41    0.55
   3   5 -14    0.10    0.64
   2   5 -14    6.43    1.10
   2  -5 -14    6.27    1.08
   2   5 -14    6.71    1.00
  -2   5  14    4.10    1.08
  -2  -5  14    6.05    1.15
   2  -5 -14    6.21    1.00
   1  -5 -14  148.08    4.33
   1   5 -14  141.67    4.27
   1   5 -14  142.19    4.16
  -1   5  14  150.44    4.73
  -1  -5  14  138.81    4.42
   1  -5 -14  138.79    4.26
   0  -5 -14    3.31    0.90
   0   5  14    5.15    1.16
   0   5 -14    6.18    0.96
   0  -5 -14    5.96    0.92
   0   5 -14    6.32    1.08
   0  -5  14    4.83    1.05
   1  -5  14   14.56    1.45
   1   5  14    9.59    1.41
  -1   5 -14   11.02    1.37
  -1   5 -14   13.15    1.20
  -1  -5 -14   11.91    1.42
  -2   5 -14    0.34    0.74
   2  -5  14    0.70    0.63
  -2  -5 -14   -0.05    0.66
   2   5  14    1.09    0.71
   3   5  14    1.33    0.70
   3  -5  14   -0.15    0.64
  -3  -5 -14    0.69    0.84
   3  -5  14    3.32    0.92
  -3   5 -14    1.27    0.87
   4   5  14    4.60    1.20
  -4  -5 -14    5.62    1.32
   4  -5  14    3.62    1.10
  -4   5 -14    2.21    1.05
   5  -5  14    1.58    1.12
  -5  -5 -14    3.47    1.29
  -5   5 -14    0.55    1.01
   5  -6 -14    2.42    1.07
  -5   6  14    1.71    1.16
   5   6 -14    2.23    0.82
  -5  -6  14    3.01    1.03
  -4  -6  14    2.95    1.01
   4  -6 -14    2.99    0.96
  -4   6  14    4.42    1.29
   4   6 -14    3.42    0.97
   4   6 -14    3.32    0.90
  -3   6  14    9.34    1.49
   3   6 -14   10.47    1.29
  -3  -6  14    8.25    1.30
   3   6 -14   10.44    1.41
   3  -6 -14   10.72    1.44
   2   6 -14   31.94    1.87
   2   6 -14   35.88    2.08
  -2   6  14   34.09    2.22
   2  -6 -14   35.47    1.94
  -2  -6  14   34.33    2.10
   2  -6 -14   38.85    2.19
   1   6 -14   60.11    2.57
   1  -6 -14   59.65    2.60
  -1   6  14   56.78    2.84
  -1  -6  14   61.46    2.76
   1   6 -14   59.00    2.54
   1  -6 -14   61.86    2.60
   0  -6 -14    0.44    0.65
   0   6 -14    0.42    0.61
   0  -6 -14   -0.31    0.50
   0  -6  14    0.04    0.54
   0   6 -14    0.71    0.50
   0   6  14   -0.31    0.75
  -1   6 -14    3.68    1.03
  -1  -6 -14    1.64    0.81
   1  -6  14    3.10    0.92
   1   6  14    2.57    0.99
   2   6  14   -0.37    0.61
   2  -6  14    0.70    0.78
  -2  -6 -14   -0.60    0.61
  -2   6 -14    0.11    0.82
   3   6  14    0.54    0.73
   3  -6  14    0.18    0.70
  -3  -6 -14    0.02    0.71
  -3   6 -14    0.54    0.86
  -4   6 -14    0.32    0.75
   4   6  14    2.62    0.88
  -4  -6 -14    1.87    1.08
   5  -6  14    5.14    1.42
   5  -7 -14    1.60    1.03
   5   7 -14    1.10    0.72
  -5  -7  14    0.77    0.92
  -5   7  14    1.33    1.05
  -4   7  14    0.11    0.96
   4   7 -14    2.46    0.76
  -4  -7  14    0.46    0.77
   4  -7 -14    1.53    0.80
  -3   7  14    0.25    0.97
   3  -7 -14    0.99    0.71
   3   7 -14    0.64    0.58
  -3  -7  14    0.62    0.77
   3   7 -14    1.61    0.69
  -2   7  14    3.69    1.20
   2   7 -14    6.54    1.16
   2   7 -14    4.97    1.01
   2  -7 -14    5.37    1.05
   2  -7 -14    5.35    0.99
  -2  -7  14    5.66    1.15
  -1   7  14    2.49    0.95
   1  -7 -14    2.61    0.76
  -1  -7  14    1.73    0.84
   1   7 -14    0.91    0.61
   1  -7 -14    0.40    0.60
   1   7 -14    1.44    0.76
   0  -7 -14    0.12    0.47
   0   7 -14    1.70    0.89
   0  -7  14    1.07    0.82
   0   7 -14    2.00    0.62
   0  -7 -14    0.52    0.65
   0   7  14    1.66    0.92
   1  -7  14    0.64    0.73
   1   7  14    1.30    0.83
  -1  -7 -14    1.89    0.78
  -1   7 -14    0.25    0.81
  -2   7 -14    0.39    0.92
  -2  -7 -14    1.63    0.87
   2   7  14    0.41    0.74
   2  -7  14    0.25    0.74
  -3  -7 -14    0.64    0.86
  -3   7 -14   -0.30    0.73
   3  -7  14    0.41    0.65
   3   7  14    0.90    0.74
   4   7  14    6.36    1.32
  -4  -7 -14    6.06    1.56
  -4   7 -14    6.82    1.53
   5   8 -14    0.57    0.69
  -4  -8  14    3.37    0.97
   4   8 -14    2.91    0.90
   4  -8 -14    2.55    0.83
  -4   8  14    2.92    1.21
   3   8 -14   -0.37    0.60
   3  -8 -14    0.44    0.69
  -3  -8  14    0.37    0.74
  -3   8  14    0.39    0.84
   3   8 -14    0.53    0.65
   2  -8 -14    1.22    0.70
  -2  -8  14    3.06    0.93
  -2   8  14    1.71    1.12
   2   8 -14    1.97    0.70
   2   8 -14    3.07    0.91
  -1   8  14    7.41    1.45
   1   8 -14    7.54    1.11
   1  -8 -14    7.07    1.18
  -1  -8  14    8.89    1.43
   1  -8 -14    7.62    1.19
   1   8 -14    6.54    1.19
   0  -8  14    0.98    0.78
   0   8  14    2.09    0.94
   0   8 -14    0.95    0.84
   0  -8 -14    0.11    0.67
   0  -8 -14   -0.15    0.49
   1   8  14    1.71    0.93
   1  -8  14    3.78    1.11
  -1   8 -14    1.14    1.01
  -1  -8 -14    0.92    0.84
   2  -8  14    2.06    0.91
  -2   8 -14   -0.27    0.94
   2   8  14   -0.33    0.61
  -2  -8 -14    1.42    0.94
  -3  -8 -14    0.74    1.04
   3  -8  14    1.80    0.83
  -3   8 -14    0.64    0.83
   3   8  14    0.56    0.76
   4   8  14    3.57    1.08
  -4  -9  14    3.29    1.17
   4   9 -14    2.02    0.80
  -4   9  14    1.93    1.17
   4  -9 -14    1.61    0.98
  -3   9  14    1.24    1.07
   3   9 -14    1.25    0.80
  -3  -9  14    2.87    0.96
   3  -9 -14    2.60    0.88
  -3  -9  14    0.36    0.85
   2  -9 -14   10.28    1.45
   2   9 -14   10.38    1.41
  -2   9  14   11.77    1.88
   2   9 -14   11.22    1.53
  -2  -9  14    7.85    1.35
  -1   9  14    1.89    0.92
   1   9 -14    1.08    0.68
   1   9 -14    0.39    0.68
   1  -9 -14    1.35    0.71
  -1  -9  14    1.91    0.92
   1  -9 -14    1.55    0.77
   0   9 -14    2.79    1.06
   0  -9  14    0.71    0.78
   0  -9 -14    2.25    0.87
   0   9  14    1.12    0.92
  -1   9 -14    6.90    1.38
  -1  -9 -14    6.40    1.27
   1   9  14    4.28    1.13
   1  -9  14    4.20    1.09
  -2  -9 -14    0.69    0.78
   2  -9  14   -0.05    0.69
   2   9  14    1.97    0.93
  -2   9 -14    1.50    0.95
  -3  -9 -14    0.52    0.82
  -3   9 -14   -0.18    1.00
   3   9  14    3.07    1.08
   3  -9  14    1.96    0.87
   3 -10 -14   -0.30    0.89
   3  10 -14    0.97    0.74
  -3 -10  14    1.52    0.87
  -3  10  14    1.23    1.11
  -3 -10  14    1.61    1.00
  -2 -10  14    2.88    0.93
  -2  10  14    1.14    0.97
   2  10 -14    1.63    0.92
  -2 -10  14    5.17    1.28
   2 -10 -14    1.62    0.97
   1  10 -14    4.53    1.17
  -1  10  14    2.46    1.05
  -1 -10  14    3.43    1.11
   1 -10 -14    5.02    1.08
   0  10 -14    4.10    1.09
   0 -10  14    3.21    1.10
   0  10  14    1.44    0.88
   0 -10 -14    6.10    1.14
   1  10  14    6.94    1.43
  -1  10 -14    7.12    1.38
   1 -10  14    5.67    1.36
  -1 -10 -14    6.03    1.23
   2  10  14    0.40    0.88
  -2 -10 -14   -0.45    0.70
  -2  10 -14    0.57    1.01
   2 -10  14   -0.15    0.76
   3 -10  14   -0.29    0.89
  -3 -11  14    2.79    1.06
  -3 -11  14    1.12    1.06
  -2 -11  14    2.01    1.15
   2 -11 -14    1.70    1.02
   2  11 -14    2.84    0.94
  -2  11  14    4.16    1.37
   1 -11 -14    2.58    0.99
  -1  11  14    4.59    1.41
  -1 -11  14    4.17    1.26
   1  11 -14    3.59    1.06
   0  11  14    3.51    1.26
   0  11 -14    6.13    1.39
   0 -11 -14    7.27    1.29
   0 -11  14    6.26    1.46
  -1 -11 -14    3.53    1.03
   1  11  14    4.85    1.31
   1 -11  14    4.29    1.22
  -1  11 -14    3.65    1.19
   2  11  14    1.24    0.95
  -2 -11 -14    0.52    0.88
   2 -12 -14    1.19    0.98
  -2 -12  14    2.06    1.22
  -1 -12  14    0.25    0.90
  -1 -12 -14   11.10    1.78
   5   0 -15    3.32    0.97
  -5   0  15    6.05    1.18
  -4   0  15    0.25    0.63
   4   0 -15   -0.06    0.59
   3   0 -15    5.39    1.04
  -3   0  15    6.02    1.10
   2   0 -15    0.80    0.61
  -2   0  15    0.09    0.53
  -2   0  15    1.31    0.66
  -1   0  15   15.59    1.27
  -1   0  15   16.06    1.42
   1   0 -15   17.49    1.33
   0   0  15   -0.12    0.51
   0   0 -15    0.12    0.44
   0   0  15   -0.28    0.40
  -1   0 -15   20.73    1.46
   1   0  15   24.62    1.45
   1   0  15   22.47    1.54
  -2   0 -15    0.10    0.50
  -2   0 -15    0.03    0.57
   2   0  15   -0.47    0.51
  -3   0 -15    0.10    0.65
  -3   0 -15    0.80    0.67
   3   0  15    0.99    0.67
  -4   0 -15   -0.24    0.66
   4   0  15   -0.38    0.65
   5   0  15    2.74    1.17
  -5   0 -15    1.72    0.96
   6   1 -15    4.66    1.17
  -6   1  15    6.64    1.26
  -5   1  15    2.69    0.90
   5   1 -15    0.97    0.71
   5  -1 -15    1.83    0.78
  -5  -1  15    0.97    0.70
   4  -1 -15   -0.80    0.44
  -4  -1  15   -0.44    0.51
   4   1 -15    0.11    0.55
  -4   1  15    1.03    0.65
  -3   1  15   31.29    1.89
   3   1 -15   37.14    2.05
  -3   1  15   34.31    2.05
   3  -1 -15   33.11    1.94
  -3  -1  15   37.79    2.11
  -2  -1  15   14.87    1.46
  -2   1  15   12.01    1.36
   2   1 -15   13.42    1.40
   2  -1 -15   15.44    1.42
  -2   1  15   12.66    1.27
   1   1 -15   37.92    1.97
  -1   1  15   36.79    1.92
   1  -1 -15   36.15    1.97
  -1   1  15   35.16    1.92
  -1  -1  15   38.63    1.73
  -1  -1  15   40.47    2.01
   0   1  15    2.37    0.69
   0  -1  15    1.40    0.59
   0  -1 -15    1.05    0.58
   0   1  15    1.70    0.74
   0  -1  15    1.19    0.60
   0   1 -15    1.48    0.65
  -1   1 -15   16.05    1.38
   1   1  15   18.72    1.26
   1  -1  15   15.25    1.26
  -1  -1 -15   18.70    1.45
   1   1  15   17.28    1.48
  -1   1 -15   19.04    1.31
   1  -1  15   18.42    1.32
  -2  -1 -15    0.12    0.60
  -2   1 -15   -0.02    0.58
   2   1  15    2.13    0.77
   2  -1  15    0.23    0.49
  -2   1 -15    0.24    0.56
   2  -1  15    0.72    0.60
  -3  -1 -15    7.51    1.07
  -3  -1 -15    7.14    1.20
   3  -1  15   10.72    1.44
  -3   1 -15    6.90    1.14
  -3   1 -15    8.44    1.13
   3   1  15    8.56    1.29
   4   1  15    0.38    0.70
  -4  -1 -15   -0.03    0.74
  -4   1 -15   -0.24    0.71
   4  -1  15   -0.28    0.67
  -4  -1 -15    1.05    0.77
   5  -1  15    0.33    0.84
   5   1  15   -0.42    0.74
  -5  -1 -15    1.89    0.87
  -5   1 -15    0.05    0.93
  -6   2  15    3.36    1.09
   6   2 -15    3.28    1.00
   5  -2 -15   -0.75    0.76
   5   2 -15    0.15    0.66
  -5  -2  15    0.69    0.74
   5  -2 -15    0.23    0.65
   4  -2 -15   -0.59    0.61
   4  -2 -15   -0.49    0.53
   4   2 -15    0.66    0.66
  -4  -2  15    0.87    0.68
  -4   2  15   -0.08    0.65
   3  -2 -15    2.35    0.84
  -3   2  15    1.21    0.76
  -3  -2  15    2.07    0.74
   3  -2 -15    1.55    0.74
   3   2 -15    2.29    0.78
  -2  -2  15   13.39    1.43
  -2   2  15   12.81    1.37
   2  -2 -15   14.07    1.37
   2   2 -15   12.81    1.38
  -1   2  15    6.52    1.04
   1   2 -15    6.18    0.77
   1  -2 -15    6.27    1.01
   1   2 -15    6.34    1.03
  -1  -2  15    5.22    0.97
  -1   2  15    4.71    0.97
   0   2  15   26.27    1.74
   0   2 -15   29.47    1.50
   0   2 -15   28.06    1.69
   0   2  15   30.86    1.67
   0  -2  15   28.04    1.44
   0  -2 -15   25.76    1.65
   0  -2  15   29.92    1.74
   1   2  15   16.92    1.57
  -1   2 -15   16.59    1.32
   1   2  15   16.78    1.20
   1  -2  15   14.78    1.34
  -1   2 -15   16.93    1.34
  -1  -2 -15   16.86    1.49
   1  -2  15   15.16    1.20
   2  -2  15    3.27    0.78
  -2   2 -15    1.17    0.73
   2   2  15    2.48    0.85
   2  -2  15    2.29    0.78
  -2   2 -15    3.68    0.80
  -2  -2 -15    0.73    0.62
   3   2  15    2.92    0.92
  -3   2 -15    1.89    0.81
   3  -2  15    3.56    0.89
  -3  -2 -15    2.25    0.88
   4   2  15   21.18    2.12
  -4   2 -15   24.60    2.05
  -4  -2 -15   24.99    2.07
   4  -2  15   24.39    2.17
  -5   2 -15    8.27    1.56
   5   2  15    7.80    1.61
   5  -2  15    9.87    1.74
   6  -3 -15    5.60    1.38
   5   3 -15    2.10    0.87
  -5  -3  15    3.64    1.04
  -5   3  15    2.71    1.01
   5  -3 -15    2.49    0.92
   4  -3 -15    0.12    0.66
   4  -3 -15    0.11    0.52
  -4   3  15   -0.65    0.64
   4   3 -15    0.22    0.66
  -4  -3  15   -0.76    0.58
  -3   3  15   27.58    1.90
   3   3 -15   27.78    1.89
   3  -3 -15   25.09    1.86
   3  -3 -15   27.42    1.77
  -3  -3  15   25.23    1.84
   2  -3 -15   28.45    1.77
   2   3 -15   30.14    1.58
  -2  -3  15   26.15    1.78
  -2   3  15   27.56    1.83
   2   3 -15   23.67    1.69
   2  -3 -15   30.61    1.83
   1   3 -15   -0.01    0.46
  -1  -3  15    0.22    0.53
   1  -3 -15    0.17    0.61
   1   3 -15    0.12    0.51
   1  -3 -15   -0.07    0.49
  -1   3  15    0.66    0.73
   0   3  15    1.26    0.81
   0  -3 -15    0.07    0.55
   0   3 -15    0.19    0.53
   0   3 -15    0.66    0.59
   0   3  15   -0.19    0.49
   0  -3  15    0.14    0.55
   1  -3  15   10.33    1.20
  -1   3 -15    9.62    1.12
   1   3  15   10.44    1.06
   1   3  15   11.16    1.38
  -1  -3 -15   10.22    1.31
  -1   3 -15    8.72    1.16
   1  -3  15    9.31    1.06
   2   3  15   12.73    1.51
   2  -3  15   14.55    1.37
   2  -3  15   13.33    1.31
  -2  -3 -15   12.29    1.47
  -2   3 -15   11.46    1.17
  -2   3 -15   11.74    1.35
  -3  -3 -15    5.50    1.21
   3   3  15    4.90    1.13
   3  -3  15    3.02    0.94
  -3   3 -15    3.52    1.02
  -4  -3 -15    2.84    0.99
   4  -3  15    3.55    1.09
  -4   3 -15    2.24    0.97
   4   3  15    1.41    0.89
   5   3  15    1.68    0.96
   5  -3  15    0.14    0.94
  -5   3 -15    2.46    1.10
  -6  -4  15    1.33    0.90
   6  -4 -15    1.03    0.98
   5   4 -15    0.68    0.82
   5  -4 -15    1.08    0.88
  -5   4  15    0.25    0.82
  -5  -4  15    0.71    0.77
   4   4 -15    0.10    0.60
   4  -4 -15   -0.24    0.62
   4  -4 -15    0.78    0.70
  -4  -4  15    1.44    0.82
  -4   4  15    0.74    0.73
  -3  -4  15   64.64    2.97
  -3   4  15   72.91    3.19
   3  -4 -15   64.41    2.96
   3   4 -15   75.33    2.75
   3   4 -15   66.96    2.98
   3  -4 -15   69.75    2.85
   2   4 -15    2.38    0.69
   2   4 -15    1.84    0.70
   2  -4 -15    2.50    0.82
   2  -4 -15    2.64    0.83
  -2   4  15    1.89    0.98
  -2  -4  15    2.44    0.82
   1   4 -15    4.01    0.88
   1  -4 -15    3.62    0.87
  -1   4  15    3.40    0.98
   1  -4 -15    3.86    0.95
  -1  -4  15    2.57    0.81
   1   4 -15    2.62    0.74
   0   4 -15  109.82    3.60
   0   4  15  112.82    3.99
   0  -4 -15  108.76    3.69
   0   4 -15  112.27    3.54
   0  -4  15  108.15    3.70
  -1  -4 -15    5.76    1.06
  -1   4 -15    8.75    1.04
  -1   4 -15    7.06    1.14
   1  -4  15    8.47    1.18
   1   4  15    5.91    1.17
  -2   4 -15    5.47    1.10
   2   4  15    4.06    1.04
   2  -4  15    6.65    1.13
  -2  -4 -15    4.06    0.98
  -3   4 -15    1.93    0.94
   3   4  15    0.66    0.84
  -3  -4 -15    0.82    0.86
   3  -4  15    0.11    0.73
   4   4  15    9.08    1.52
  -4  -4 -15   11.79    1.70
   4  -4  15    7.30    1.37
  -4   4 -15    9.89    1.54
  -5  -4 -15    1.91    1.17
  -5   4 -15   -0.28    0.82
   5  -4  15    0.88    0.96
   5  -5 -15   14.89    1.87
  -5   5  15   14.03    1.96
   5   5 -15   11.92    1.71
   4  -5 -15    0.94    0.80
   4   5 -15    1.62    0.67
   4   5 -15    1.01    0.72
  -4   5  15    0.84    0.82
  -4  -5  15    2.10    0.91
  -3   5  15    1.53    0.93
   3  -5 -15    3.52    0.98
   3   5 -15    3.41    0.91
   3  -5 -15    1.78    0.75
   3   5 -15    2.65    0.77
  -3  -5  15    2.18    0.93
  -2  -5  15   64.04    2.89
   2   5 -15   60.45    2.75
   2   5 -15   62.55    2.54
   2  -5 -15   67.90    2.76
  -2   5  15   58.26    2.92
   2  -5 -15   65.49    2.85
   1   5 -15   35.51    1.93
   1  -5 -15   35.90    2.00
   1   5 -15   30.67    1.76
  -1   5  15   32.43    2.19
  -1  -5  15   30.41    1.95
   1  -5 -15   31.88    1.93
   0  -5  15    9.31    1.27
   0   5 -15    8.34    1.17
   0  -5 -15   11.78    1.34
   0  -5 -15   10.55    1.14
   0   5 -15   11.85    1.23
   0   5  15   11.36    1.53
  -1  -5 -15   16.53    1.66
  -1   5 -15   15.20    1.20
   1  -5  15   13.17    1.46
  -1   5 -15   14.16    1.51
   1   5  15   16.45    1.75
  -2  -5 -15    1.21    0.77
   2  -5  15    1.79    0.77
   2   5  15    0.28    0.78
  -2   5 -15    1.01    0.83
  -3   5 -15   -0.13    0.78
   3   5  15   -0.51    0.66
  -3  -5 -15    0.27    0.88
   3  -5  15   -0.29    0.67
   4  -5  15    3.42    1.03
  -4  -5 -15    2.17    1.08
  -4   5 -15    3.11    1.07
   4   5  15    1.53    0.83
   5  -5  15    0.86    0.93
  -5  -5 -15   -0.25    1.04
   5  -6 -15    0.24    0.78
  -5   6  15    1.31    1.09
   5   6 -15    2.06    0.73
  -5  -6  15    0.62    0.87
   4   6 -15    1.32    0.70
  -4   6  15    0.75    0.99
  -4  -6  15    0.93    0.82
   4  -6 -15   -0.51    0.62
   4   6 -15    1.51    0.74
   3   6 -15    3.44    0.93
   3  -6 -15    4.58    1.05
   3  -6 -15    3.49    0.89
  -3  -6  15    2.31    0.98
   3   6 -15    3.22    0.85
  -3   6  15    4.49    1.26
  -2  -6  15   30.81    2.05
   2  -6 -15   27.64    1.88
   2   6 -15   25.31    1.72
  -2   6  15   33.00    2.34
   2  -6 -15   27.15    1.74
   2   6 -15   28.96    1.92
  -1   6  15   44.96    2.56
   1  -6 -15   46.24    2.30
   1  -6 -15   42.69    2.23
   1   6 -15   47.61    2.29
  -1  -6  15   45.43    2.45
   1   6 -15   47.09    2.26
   0   6  15   27.09    2.05
   0   6 -15   27.43    1.84
   0  -6 -15   28.77    1.71
   0  -6 -15   25.03    1.80
   0   6 -15   27.40    1.66
   0  -6  15   30.59    1.95
   1   6  15    1.69    0.89
   1  -6  15    2.40    0.85
  -1  -6 -15    2.46    0.94
  -1   6 -15    2.08    0.90
   2  -6  15   12.41    1.55
  -2   6 -15   12.76    1.67
  -2  -6 -15   13.93    1.69
   2   6  15   14.07    1.78
  -3   6 -15   -1.06    0.81
  -3  -6 -15    0.92    0.83
   3  -6  15    1.61    0.83
   3   6  15   -0.27    0.55
   4   6  15    2.13    0.87
  -4  -6 -15    0.99    1.03
  -4   6 -15    1.60    1.02
   5   7 -15    0.52    0.68
  -5   7  15    0.66    1.00
   5  -7 -15    0.65    0.87
  -4   7  15    5.65    1.39
   4  -7 -15    6.74    1.32
   4   7 -15    6.97    1.21
   4   7 -15    6.24    1.28
  -4  -7  15    6.60    1.34
   3   7 -15    0.93    0.64
   3   7 -15    1.23    0.72
  -3   7  15   -0.74    0.84
   3  -7 -15    0.52    0.73
  -3  -7  15   -0.22    0.80
   2  -7 -15    0.94    0.65
   2  -7 -15   -0.21    0.55
  -2   7  15   -0.41    0.75
  -2  -7  15    0.05    0.75
   2   7 -15    1.03    0.67
   2   7 -15   -0.19    0.59
   1   7 -15   14.47    1.44
  -1   7  15   14.36    1.75
   1   7 -15   12.60    1.43
   1  -7 -15   14.14    1.48
  -1  -7  15   14.10    1.62
   1  -7 -15   14.46    1.49
   0   7 -15    2.75    0.79
   0   7  15    3.51    1.12
   0  -7 -15    3.38    1.02
   0   7 -15    4.78    1.13
   0  -7 -15    5.33    0.97
   0  -7  15    5.27    1.16
  -1   7 -15   -0.24    0.79
   1  -7  15    0.42    0.73
   1   7  15   -0.54    0.71
  -1  -7 -15   -0.40    0.65
   2   7  15    1.86    0.94
  -2  -7 -15    2.85    1.08
   2  -7  15    1.90    0.98
  -2   7 -15    2.64    1.08
  -3   7 -15    0.13    0.75
  -3  -7 -15    0.32    0.86
   3   7  15    1.32    0.77
   3  -7  15   -1.22    0.70
   4   7  15    3.93    1.10
  -4  -7 -15    1.51    1.13
  -4   7 -15    0.89    1.06
   4   8 -15    3.48    1.02
  -4   8  15    1.83    1.24
   4  -8 -15    3.76    1.10
  -4  -8  15    1.47    1.00
  -4  -8  15    1.78    0.87
   3   8 -15    1.19    0.76
  -3   8  15    0.78    1.00
   3  -8 -15    1.67    0.84
   3   8 -15    1.32    0.78
  -3  -8  15    0.68    0.82
  -2  -8  15    0.36    0.74
  -2   8  15   -0.69    0.81
   2   8 -15    0.59    0.71
   2  -8 -15    0.98    0.69
   2  -8 -15    0.87    0.71
   2   8 -15    0.23    0.60
   1  -8 -15   -0.02    0.59
   1   8 -15    0.28    0.64
   1  -8 -15    0.30    0.65
  -1  -8  15   -0.58    0.67
   1   8 -15    0.00    0.55
  -1   8  15   -0.34    0.82
   0   8  15   11.62    1.78
   0  -8  15   16.54    1.83
   0   8 -15   13.57    1.61
   0  -8 -15   11.98    1.50
   1  -8  15    1.22    0.80
   1   8  15    1.10    0.96
  -1  -8 -15    4.61    1.13
  -1   8 -15    2.23    0.99
  -2  -8 -15    5.68    1.26
   2  -8  15    6.44    1.36
  -2   8 -15    6.98    1.50
   2   8  15    3.10    1.05
  -3  -8 -15   -0.34    0.91
  -3   8 -15    0.49    0.97
   3  -8  15   -0.10    0.67
   3   8  15    1.47    0.90
  -4  -9  15    0.58    0.86
   4   9 -15    1.51    0.78
  -4   9  15    1.22    1.20
  -3  -9  15    0.15    0.83
  -3  -9  15    2.86    0.87
  -3   9  15   -0.11    1.06
   3  -9 -15    0.41    0.79
   3   9 -15    2.01    0.78
   2   9 -15    1.89    0.90
  -2   9  15    2.62    1.18
   2  -9 -15    4.50    1.14
   2   9 -15    4.65    0.99
  -2  -9  15    2.21    0.96
  -1   9  15   -0.20    0.81
   1   9 -15    0.98    0.64
   1  -9 -15    0.42    0.62
   1  -9 -15    0.22    0.49
  -1  -9  15   -0.74    0.68
   1   9 -15    1.57    0.79
   0   9  15    1.07    0.92
   0  -9 -15    2.82    0.91
   0   9 -15    1.01    0.82
   0  -9  15    2.80    0.98
  -1   9 -15    3.25    1.07
  -1  -9 -15    1.20    0.82
   1   9  15    0.49    0.85
   1  -9  15   -0.98    0.68
   2  -9  15    7.71    1.45
  -2  -9 -15    7.37    1.43
  -2   9 -15    5.00    1.31
   2   9  15    6.22    1.32
   3   9  15   -0.45    0.78
  -3  -9 -15    0.90    0.99
  -3   9 -15    1.46    1.18
   3  -9  15    0.93    0.89
   3 -10 -15    3.67    1.12
   3  10 -15    3.94    1.10
  -3  10  15    3.04    1.41
  -3 -10  15    3.17    1.08
  -3 -10  15    4.68    1.29
  -2 -10  15    2.35    0.81
   2  10 -15    0.78    0.69
   2 -10 -15    2.31    1.00
  -2 -10  15    0.22    0.85
  -2  10  15    0.09    0.93
  -1 -10  15   19.34    2.12
   1 -10 -15   16.07    1.73
   1  10 -15   17.75    1.95
  -1  10  15   11.27    1.87
   0  10  15    0.19    0.98
   0 -10 -15    2.40    0.91
   0  10 -15    0.09    0.77
   0 -10  15   -0.13    0.74
  -1  10 -15    0.31    0.75
   1  10  15    0.61    0.82
   1 -10  15   -1.08    0.82
  -1 -10 -15   -0.34    0.68
   2 -10  15    2.39    1.01
   2  10  15    3.64    1.17
  -2 -10 -15    3.49    1.18
  -2  10 -15    2.33    1.10
   2  11 -15    2.21    0.83
   2 -11 -15    1.24    0.86
  -2 -11  15    0.41    0.91
  -1 -11  15    4.97    1.38
  -1  11  15    3.71    1.32
   1  11 -15    2.71    0.99
   0 -11  15    1.58    1.03
   0  11  15    2.02    1.11
   0  11 -15    3.07    1.12
   0 -11 -15    2.39    0.93
  -1  11 -15    1.89    1.11
  -1 -11 -15    0.70    0.93
   1  11  15    0.14    0.87
   1 -11  15   -0.91    0.81
  -6   0  16    1.70    0.92
   5   0 -16    1.17    0.76
  -5   0  16    0.55    0.70
  -4   0  16    1.61    0.74
   4   0 -16    1.18    0.68
   3   0 -16    0.17    0.63
  -3   0  16   -0.09    0.55
  -2   0  16  129.55    4.29
   2   0 -16  129.28    4.23
   1   0 -16   -0.16    0.53
  -1   0  16   -0.15    0.52
  -1   0  16   -0.62    0.56
   0   0  16    0.85    0.61
   0   0  16    1.02    0.57
   0   0 -16    1.09    0.64
   1   0  16    0.72    0.64
   1   0  16    0.12    0.52
  -1   0 -16   -0.13    0.59
   2   0  16   66.91    2.89
  -2   0 -16   65.07    2.75
  -3   0 -16    0.21    0.62
  -3   0 -16    0.94    0.68
   3   0  16    0.86    0.67
  -4   0 -16    3.68    1.02
   4   0  16    3.37    1.11
  -5   0 -16    0.02    0.89
   5   0  16    1.63    0.96
  -6   1  16    1.89    1.02
   6   1 -16    1.20    0.87
   5  -1 -16    2.91    0.91
  -5   1  16    0.44    0.73
   5   1 -16    1.27    0.78
  -5  -1  16    2.22    0.84
   4   1 -16    2.13    0.82
  -4   1  16    0.90    0.76
   4  -1 -16    0.60    0.60
  -4  -1  16    2.32    0.87
  -3   1  16    3.70    0.99
   3  -1 -16    5.23    1.02
  -3  -1  16    4.77    1.07
   3   1 -16    4.26    1.06
   2  -1 -16   19.82    1.55
   2   1 -16   17.81    1.62
  -2  -1  16   19.00    1.69
  -2   1  16   17.20    1.44
  -2   1  16   20.44    1.75
  -1   1  16   17.76    1.46
  -1   1  16   21.21    1.53
   1   1 -16   20.41    1.51
   1  -1 -16   20.27    1.51
  -1  -1  16   19.66    1.51
   0   1 -16   -0.20    0.48
   0  -1  16   -0.02    0.51
   0   1  16    0.30    0.50
   0  -1  16   -0.31    0.50
   0  -1 -16   -0.23    0.47
   0   1  16   -0.44    0.56
   1  -1  16   79.16    2.93
  -1  -1 -16   82.56    3.06
   1   1  16   77.77    2.79
   1  -1  16   72.92    2.82
   1   1  16   81.51    3.14
  -2   1 -16    6.50    1.07
   2  -1  16    8.90    1.23
   2   1  16    7.16    1.20
  -2   1 -16    7.78    1.08
   2  -1  16    6.87    1.03
  -2  -1 -16    7.63    1.18
  -3   1 -16    9.08    1.20
  -3  -1 -16    8.56    1.30
  -3   1 -16    6.45    1.16
   3   1  16    8.69    1.39
   3  -1  16   11.51    1.46
  -4   1 -16   13.42    1.61
   4   1  16   15.25    1.85
   4  -1  16   11.88    1.69
  -4  -1 -16   14.22    1.63
   5   1  16    1.75    1.03
   5  -1  16    2.08    1.09
  -5   1 -16    2.85    1.13
   6   2 -16    0.19    0.79
  -6   2  16    0.72    0.89
   5  -2 -16    6.14    1.17
   5   2 -16    7.54    1.35
  -5  -2  16    7.21    1.27
  -4  -2  16   10.20    1.41
   4  -2 -16   15.94    1.55
   4   2 -16    9.88    1.37
   3   2 -16   27.14    1.83
   3  -2 -16   28.13    1.85
  -3  -2  16   28.87    1.94
  -3   2  16   28.02    1.89
   2  -2 -16  194.27    5.44
  -2   2  16  190.92    5.38
   2   2 -16  188.54    5.46
  -2  -2  16  190.06    5.51
  -1   2  16   18.43    1.44
  -1  -2  16   19.14    1.50
   1  -2 -16   16.40    1.49
  -1   2  16   19.07    1.63
   1   2 -16   19.54    1.53
   0   2  16   59.19    2.65
   0  -2 -16   58.13    2.61
   0   2  16   58.78    2.51
   0  -2  16   63.45    2.62
   0   2 -16   64.67    2.67
  -1   2 -16   68.75    2.78
   1  -2  16   74.85    2.74
  -1  -2 -16   73.74    2.92
   1   2  16   70.47    2.62
   1   2  16   71.31    3.00
   1  -2  16   69.05    2.77
  -1   2 -16   71.50    2.67
  -2  -2 -16    0.14    0.62
   2   2  16    0.32    0.69
  -2   2 -16    0.57    0.68
   2  -2  16    1.84    0.68
  -2   2 -16    0.95    0.62
   2  -2  16    1.29    0.68
   3   2  16   31.83    2.17
  -3   2 -16   32.14    2.06
  -3  -2 -16   33.44    2.13
   3  -2  16   34.97    2.19
  -4   2 -16   14.48    1.69
   4  -2  16   19.21    2.02
  -4  -2 -16   15.79    1.82
   4   2  16   13.09    1.85
  -5   2 -16    0.52    1.04
   5  -2  16    3.87    1.26
   6  -3 -16    0.26    0.86
   6   3 -16    1.64    0.88
  -5  -3  16   -0.06    0.76
   5  -3 -16    0.22    0.76
   5   3 -16    0.12    0.70
   4  -3 -16    0.47    0.71
  -4   3  16    0.27    0.75
   4  -3 -16   -0.17    0.63
   4   3 -16   -0.78    0.54
  -4  -3  16    0.69    0.70
   3   3 -16    1.31    0.72
   3  -3 -16    1.92    0.75
  -3   3  16    1.99    0.94
   3  -3 -16    1.92    0.70
  -3  -3  16    1.28    0.73
   2   3 -16   16.29    1.56
  -2  -3  16   15.69    1.59
  -2   3  16   13.14    1.46
   2  -3 -16   17.33    1.53
   2  -3 -16   16.36    1.56
   1  -3 -16   -0.46    0.55
  -1   3  16   -0.05    0.53
   1   3 -16    1.19    0.62
  -1  -3  16    0.26    0.62
   1   3 -16    0.23    0.47
  -1   3  16    0.67    0.81
   0   3 -16  141.57    4.31
   0  -3 -16  135.26    4.31
   0  -3  16  139.25    4.34
   0   3  16  140.92    4.20
   0   3  16  144.02    4.60
   0   3 -16  144.43    4.03
  -1   3 -16   17.13    1.35
  -1  -3 -16   17.56    1.57
   1   3  16   18.36    1.69
   1  -3  16   19.24    1.50
   1   3  16   15.40    1.20
  -1   3 -16   19.64    1.58
  -2   3 -16   14.93    1.37
   2  -3  16   19.20    1.48
   2   3  16   14.69    1.67
  -2   3 -16   15.25    1.49
   2  -3  16   15.22    1.43
  -2  -3 -16   15.62    1.62
   3   3  16   -0.41    0.63
  -3   3 -16    0.28    0.79
  -3  -3 -16   -0.41    0.71
   3  -3  16    2.33    0.83
   4  -3  16    0.72    0.89
   4   3  16    0.80    0.76
  -4   3 -16    1.28    0.95
  -4  -3 -16    1.94    0.94
   5  -3  16    0.68    0.95
  -5   3 -16    0.18    0.89
   5   4 -16    0.37    0.69
  -5   4  16   -1.17    0.75
  -5  -4  16    1.32    0.92
   5  -4 -16   -0.17    0.81
   4   4 -16   -0.08    0.58
   4  -4 -16    0.88    0.66
  -4   4  16    0.36    0.77
   4  -4 -16    1.71    0.87
  -4  -4  16    1.15    0.79
  -3   4  16   18.93    1.85
   3  -4 -16   22.14    1.66
   3  -4 -16   21.27    1.89
   3   4 -16   18.95    1.74
  -3  -4  16   23.10    1.81
   2  -4 -16    3.49    0.94
   2   4 -16    3.27    0.85
  -2  -4  16    4.70    1.11
   2   4 -16    4.52    0.82
  -2   4  16    3.14    1.00
   2  -4 -16    4.09    0.95
   1  -4 -16   26.28    1.74
  -1   4  16   26.12    1.95
   1  -4 -16   25.87    1.76
  -1  -4  16   26.36    1.81
   1   4 -16   22.98    1.62
   1   4 -16   25.94    1.53
   0   4  16    8.64    1.36
   0  -4 -16    9.18    1.27
   0   4  16    9.96    1.19
   0  -4  16    7.92    1.23
   0   4 -16    9.34    1.20
   0   4 -16   10.91    1.21
  -1   4 -16    9.32    1.15
   1  -4  16    9.10    1.27
  -1   4 -16   10.17    1.31
   1   4  16    8.87    1.40
  -1  -4 -16    9.70    1.34
   2   4  16    8.14    1.40
   2  -4  16   10.99    1.35
  -2   4 -16    7.61    1.23
  -2  -4 -16    9.60    1.43
  -3   4 -16    6.76    1.26
   3  -4  16    5.78    1.18
   3   4  16    3.89    1.08
  -3  -4 -16    6.01    1.33
  -4   4 -16   -0.59    0.84
   4  -4  16   -0.58    0.74
  -4  -4 -16    1.78    1.02
   4   4  16    0.36    0.84
   5  -4  16    0.40    0.95
  -5  -4 -16   -0.24    1.09
   5   5 -16    8.00    1.47
   5  -5 -16    7.21    1.46
  -5   5  16    7.70    1.62
  -4   5  16    5.50    1.26
   4  -5 -16    3.71    1.04
   4   5 -16    3.05    0.90
  -4  -5  16    4.07    1.14
   3  -5 -16   39.57    2.17
  -3  -5  16   34.65    2.25
   3  -5 -16   38.17    2.28
  -3   5  16   39.59    2.62
   3   5 -16   33.83    2.21
   3   5 -16   40.27    2.11
   2   5 -16   21.93    1.51
   2  -5 -16   25.29    1.74
   2   5 -16   23.01    1.67
   2  -5 -16   20.47    1.64
  -2   5  16   26.59    2.16
  -2  -5  16   23.73    1.98
   1  -5 -16    1.11    0.72
   1  -5 -16    1.20    0.64
  -1  -5  16    0.59    0.64
   1   5 -16    0.88    0.57
  -1   5  16    0.58    0.80
   1   5 -16    0.23    0.55
   0   5 -16   -0.24    0.49
   0   5  16    1.55    0.89
   0  -5 -16    0.22    0.53
   0  -5  16   -0.56    0.49
   0   5 -16    0.74    0.66
   0  -5 -16   -0.48    0.52
  -1  -5 -16   20.51    1.84
   1  -5  16   17.63    1.68
  -1   5 -16   15.89    1.58
   1   5  16   16.98    1.85
  -1   5 -16   18.14    1.37
  -2   5 -16    3.60    1.12
  -2  -5 -16    5.06    1.19
   2  -5  16    4.63    1.12
   2   5  16    5.16    1.14
   3   5  16    0.81    0.83
  -3  -5 -16   -0.60    0.73
  -3   5 -16   -0.28    0.81
  -4   5 -16    0.83    0.92
  -4  -5 -16    0.80    1.02
   4   5  16    0.06    0.80
  -5   6  16    1.60    1.08
   5  -6 -16    2.33    1.02
   4  -6 -16    2.80    1.00
   4   6 -16    3.88    0.93
  -4  -6  16    2.69    1.10
   4   6 -16    2.50    0.96
  -4   6  16    3.46    1.28
  -3   6  16    0.78    0.99
   3  -6 -16    0.46    0.63
   3  -6 -16    2.06    0.80
   3   6 -16    0.58    0.59
  -3  -6  16    0.95    0.89
   3   6 -16    0.94    0.67
   2  -6 -16   53.52    2.54
   2   6 -16   55.26    2.51
  -2  -6  16   54.10    2.75
  -2   6  16   50.26    2.91
   2  -6 -16   59.10    2.81
   2   6 -16   55.47    2.70
   1  -6 -16   10.23    1.36
   1  -6 -16    9.30    1.32
   1   6 -16    9.80    1.22
   1   6 -16    9.15    1.24
  -1   6  16    9.63    1.53
  -1  -6  16    9.33    1.39
   0   6 -16    6.68    1.02
   0  -6  16    5.96    1.14
   0  -6 -16    5.95    1.00
   0   6  16    7.92    1.41
   0   6 -16    5.63    1.14
   0  -6 -16    4.67    1.05
   1   6  16   11.76    1.74
  -1  -6 -16   14.23    1.67
   1  -6  16   13.21    1.57
  -1   6 -16   16.13    1.72
  -2   6 -16    8.12    1.52
   2  -6  16    8.32    1.39
   2   6  16    5.85    1.34
  -2  -6 -16    9.48    1.56
   3   6  16    0.46    0.76
   3  -6  16    1.74    0.90
  -3  -6 -16    1.56    0.99
  -3   6 -16    1.01    0.91
  -4  -6 -16    0.34    1.03
   4   6  16    1.86    0.92
  -4   6 -16    1.76    1.13
  -5   7  16   -0.89    1.07
   5   7 -16    1.73    0.76
   4   7 -16    3.04    0.93
  -4  -7  16    2.65    1.15
   4  -7 -16    2.38    0.86
   4   7 -16    1.26    0.84
  -4   7  16    1.80    1.11
  -3  -7  16   -0.08    0.72
   3   7 -16    0.58    0.59
   3   7 -16    1.37    0.69
  -3   7  16   -1.60    0.78
   3  -7 -16    1.41    0.75
  -2  -7  16    1.07    0.90
   2  -7 -16    2.40    0.86
   2   7 -16    1.21    0.73
   2  -7 -16    2.71    0.86
  -2   7  16    2.82    1.12
   2   7 -16    2.12    0.74
   1   7 -16    2.37    0.85
   1  -7 -16    2.55    0.86
  -1   7  16    1.36    0.98
   1  -7 -16    3.00    0.85
  -1  -7  16    3.67    1.00
   1   7 -16    1.40    0.77
   0  -7  16    0.29    0.70
   0   7 -16    0.76    0.77
   0   7 -16    0.92    0.52
   0   7  16    0.54    0.92
   0  -7 -16   -1.00    0.58
   1   7  16    2.21    0.98
   1  -7  16    1.60    0.85
  -1  -7 -16    4.96    1.10
  -1   7 -16    1.44    0.98
  -2  -7 -16    1.08    0.86
   2  -7  16    1.57    0.85
  -2   7 -16    0.36    0.95
   2   7  16    0.80    0.78
   3   7  16   -0.77    0.71
  -3  -7 -16    0.69    1.03
  -3   7 -16    0.10    0.93
   3  -7  16    2.74    0.95
  -4  -8  16    2.63    1.09
  -4   8  16    1.75    1.36
   4   8 -16    4.25    1.04
   4  -8 -16    1.55    0.91
   3  -8 -16    1.13    0.89
  -3   8  16    1.40    1.22
   3   8 -16    0.92    0.80
   3   8 -16    2.84    0.82
  -3  -8  16    2.32    1.01
   2  -8 -16    2.40    0.83
   2  -8 -16    2.94    0.91
  -2  -8  16    2.17    1.00
  -2   8  16    0.57    1.03
   2   8 -16    2.89    0.86
   2   8 -16    2.58    0.81
   1  -8 -16    0.22    0.55
   1   8 -16    0.66    0.76
  -1  -8  16    1.59    0.89
   1   8 -16    1.56    0.72
   1  -8 -16    0.37    0.69
  -1   8  16    1.23    1.06
   0  -8  16    4.09    1.07
   0   8  16    3.82    1.22
   0  -8 -16    1.78    0.85
   0   8 -16    1.45    0.95
  -1  -8 -16    2.86    0.91
  -1   8 -16    2.69    1.09
   1  -8  16    1.57    0.89
   1   8  16    2.11    1.00
  -2   8 -16    2.25    0.98
   2  -8  16    1.85    1.00
   2   8  16    1.37    0.83
  -2  -8 -16    0.74    0.75
  -3  -8 -16    1.28    1.15
  -3   8 -16    0.26    1.01
   3  -8  16    1.15    0.87
   3   8  16    1.70    0.94
   4   9 -16    3.02    0.94
   3   9 -16    2.61    0.84
   3  -9 -16    1.24    0.83
  -3  -9  16    1.21    0.98
  -3   9  16    0.71    1.11
   2   9 -16   -0.63    0.67
   2   9 -16    1.53    0.82
  -2  -9  16   -0.34    0.83
   2  -9 -16   -0.15    0.69
  -2   9  16   -0.98    0.81
   1  -9 -16    3.88    0.97
  -1   9  16    3.92    1.23
   1   9 -16    3.31    1.04
  -1  -9  16    4.55    1.22
   1  -9 -16    2.76    0.96
   0   9 -16    0.92    0.87
   0  -9 -16    1.83    0.81
   0  -9  16    1.38    0.91
   0   9  16   -0.21    0.81
  -1   9 -16   12.41    1.81
   1  -9  16   13.06    1.82
   1   9  16   11.14    1.82
  -1  -9 -16   13.93    1.79
   2   9  16    0.20    0.81
  -2   9 -16   -0.53    0.82
  -2  -9 -16    0.56    0.93
   2  -9  16   -0.22    0.89
   3  -9  16   -0.65    0.87
  -3 -10  16    1.16    1.04
   3  10 -16    1.35    0.84
   3 -10 -16   -0.12    0.91
  -3 -10  16    1.10    0.89
  -2 -10  16    4.22    1.05
   2 -10 -16    1.07    0.91
   2  10 -16    2.02    0.81
  -2 -10  16    1.75    1.03
  -2  10  16    1.76    1.32
   1 -10 -16    3.66    1.07
   1  10 -16    2.64    1.01
  -1  10  16    3.29    1.26
  -1 -10  16    3.81    1.16
   0 -10 -16    2.58    0.87
   0  10 -16    2.38    0.97
   0  10  16    1.45    0.99
   0 -10  16    2.90    1.10
  -1 -10 -16    3.41    1.06
   1 -10  16    2.53    1.02
   1  10  16    1.42    1.06
  -1  10 -16    4.38    1.14
  -2 -11  16   -0.22    0.93
   2 -11 -16    0.65    0.92
   1  11 -16    2.26    0.85
  -1 -11  16    1.01    0.94
   0 -11 -16   -0.93    0.73
   0  11 -16    1.58    0.85
  -1 -11 -16    4.00    1.20
  -6   0  17    1.87    0.97
   5   0 -17   10.61    1.47
  -5   0  17   11.95    1.67
   4   0 -17    0.22    0.58
  -4   0  17   -0.92    0.61
   3   0 -17    4.75    1.06
  -3   0  17    5.11    1.11
  -2   0  17   -0.11    0.62
   2   0 -17   -0.34    0.60
  -1   0  17   36.23    2.04
  -1   0  17   37.97    1.95
   1   0 -17   33.38    2.04
   0   0 -17    0.48    0.60
   0   0  17   -0.22    0.53
   0   0  17   -0.09    0.57
  -1   0 -17   16.28    1.48
   1   0  17   17.25    1.37
   1   0  17   16.25    1.47
   2   0  17    0.07    0.70
  -2   0 -17    0.01    0.56
   3   0  17    5.16    1.19
  -3   0 -17    4.22    1.00
   4   0  17   -0.20    0.83
  -6   1  17    2.35    1.00
   6   1 -17    0.30    0.80
  -5  -1  17    7.48    1.41
   5  -1 -17    8.63    1.39
  -5   1  17    6.91    1.37
   5   1 -17    8.87    1.47
   4   1 -17    0.61    0.69
  -4  -1  17    0.71    0.73
  -4   1  17   -1.27    0.61
   4  -1 -17    0.13    0.62
   3   1 -17    3.01    0.96
  -3   1  17    1.71    0.76
  -3  -1  17    2.13    0.84
   3  -1 -17    2.06    0.78
  -2   1  17    3.40    0.92
  -2   1  17    3.54    0.92
  -2  -1  17    3.96    0.97
   2   1 -17    3.27    0.92
   2  -1 -17    3.95    0.97
   1  -1 -17  178.87    5.26
  -1   1  17  187.95    5.31
  -1  -1  17  177.08    5.21
   1   1 -17  168.86    5.16
  -1   1  17  180.92    5.08
   0   1 -17    1.07    0.62
   0   1  17    0.66    0.72
   0  -1 -17    0.90    0.71
   0  -1  17    1.41    0.68
   0   1  17    0.37    0.62
   0  -1  17    1.50    0.75
  -1  -1 -17   12.73    1.40
   1  -1  17   13.06    1.32
   1   1  17   13.79    1.45
   1   1  17   11.19    1.23
  -1   1 -17   14.91    1.41
   1  -1  17   10.29    1.24
  -2  -1 -17   11.97    1.40
  -2   1 -17    9.47    1.24
   2  -1  17    7.84    1.21
   2   1  17    9.07    1.31
   3   1  17    1.03    0.68
  -3  -1 -17   -0.56    0.65
   3  -1  17    0.27    0.68
   4   1  17    0.50    0.75
   4  -1  17   -0.21    0.74
  -4   1 -17    0.08    0.90
  -5   1 -17    6.48    1.43
  -6   2  17    0.42    0.96
   6   2 -17    3.34    1.15
  -5   2  17    2.97    0.92
   5  -2 -17    2.79    0.93
  -5  -2  17    3.92    1.05
   5   2 -17    1.94    0.83
   4  -2 -17    1.20    0.68
  -4   2  17    1.15    0.75
  -4  -2  17    2.15    0.84
   4   2 -17    0.46    0.59
  -3   2  17    2.59    0.88
   3  -2 -17    2.20    0.76
   3   2 -17    3.06    0.88
  -3  -2  17    2.63    0.89
  -3   2  17    4.49    1.09
   2   2 -17   11.43    1.38
   2  -2 -17   13.18    1.46
  -2  -2  17   11.39    1.48
  -2   2  17   11.40    1.38
  -2   2  17    8.44    1.31
   1  -2 -17    8.38    1.23
  -1   2  17    6.08    1.10
  -1   2  17    3.93    1.06
   1   2 -17    5.73    1.10
  -1  -2  17    3.80    1.02
   0  -2 -17   25.95    1.74
   0   2  17   28.94    1.79
   0  -2  17   25.85    1.73
   0   2 -17   27.28    1.80
   0   2  17   28.05    1.93
  -1  -2 -17   15.54    1.55
   1   2  17   14.12    1.56
   1   2  17   15.42    1.34
   1  -2  17   14.41    1.42
  -1   2 -17   16.27    1.49
   1  -2  17   16.27    1.34
  -2  -2 -17    2.76    0.93
  -2   2 -17    2.66    0.76
   2  -2  17    1.47    0.74
   2   2  17    2.64    0.95
   2  -2  17    2.98    0.84
  -2   2 -17    3.00    0.90
   3  -2  17    1.74    0.72
   3   2  17    2.65    0.92
  -3  -2 -17    5.09    1.10
  -3   2 -17    1.68    0.88
   4  -2  17    0.57    0.76
  -4  -2 -17    0.29    0.83
   4   2  17    0.78    0.94
  -4   2 -17   -0.61    0.82
  -5   2 -17    7.10    1.47
   5   3 -17    1.62    0.88
  -5  -3  17    1.23    0.91
   5  -3 -17    0.22    0.76
   4   3 -17    7.37    1.34
  -4   3  17    6.28    1.30
  -4  -3  17    9.44    1.53
   4  -3 -17    7.96    1.26
   4  -3 -17    7.72    1.36
  -3   3  17    1.62    0.89
   3   3 -17    1.12    0.80
  -3  -3  17    1.20    0.77
   3  -3 -17    0.31    0.73
   3  -3 -17    4.44    0.99
   2  -3 -17    0.29    0.58
   2   3 -17    0.65    0.64
  -2   3  17    0.37    0.76
  -2  -3  17   -0.07    0.59
  -1   3  17    0.33    0.77
  -1   3  17    1.23    0.69
   1  -3 -17    0.28    0.62
   1   3 -17    1.35    0.66
  -1  -3  17    0.66    0.63
   0   3  17   58.29    2.51
   0  -3 -17   51.10    2.51
   0   3  17   55.32    2.76
   0  -3  17   52.37    2.49
   0   3 -17   49.80    2.42
  -1   3 -17    0.96    0.72
  -1  -3 -17    0.14    0.57
   1   3  17    1.61    0.76
   1  -3  17    0.67    0.70
  -1   3 -17    0.53    0.60
  -2   3 -17   16.88    1.63
   2  -3  17   18.69    1.63
   2   3  17   17.02    1.79
  -2  -3 -17   14.45    1.67
  -2   3 -17   18.14    1.52
  -3   3 -17    7.43    1.35
  -3  -3 -17    9.91    1.50
   3   3  17    6.55    1.27
   3  -3  17    5.44    1.16
  -4   3 -17    1.94    0.99
   4   3  17    2.23    1.04
   4  -3  17    4.06    1.21
  -4  -3 -17    2.56    1.07
   5  -4 -17    0.09    0.80
   5   4 -17    2.11    0.92
  -5  -4  17    2.61    0.99
  -4   4  17    7.43    1.45
   4  -4 -17    7.00    1.30
  -4  -4  17    7.14    1.24
   4   4 -17    5.71    1.19
   4  -4 -17    6.28    1.11
   3  -4 -17    4.17    0.98
  -3   4  17    5.98    1.31
   3  -4 -17    6.53    1.15
   3   4 -17    4.23    1.04
  -3  -4  17    4.16    1.09
   2  -4 -17    2.23    0.84
   2  -4 -17    0.84    0.69
  -2  -4  17    1.30    0.75
   2   4 -17    1.50    0.74
  -2   4  17    1.35    0.84
  -1  -4  17   13.62    1.56
   1   4 -17   12.08    1.43
  -1   4  17   10.26    1.50
   1   4 -17   14.78    1.25
   1  -4 -17   13.18    1.41
   0  -4 -17    6.10    1.14
   0   4 -17    7.22    1.13
   0  -4  17    4.21    0.94
   0   4  17    5.17    1.17
   0   4 -17    5.78    0.99
   0   4  17    5.67    1.01
   1   4  17    6.09    1.30
  -1   4 -17    3.54    1.01
   1  -4  17    5.79    1.10
  -1  -4 -17    4.28    1.03
  -1   4 -17    4.41    0.88
  -2  -4 -17    3.09    1.00
  -2   4 -17    0.52    0.84
   2  -4  17    0.79    0.67
   2   4  17    0.97    0.81
  -3   4 -17    1.27    0.92
  -3  -4 -17    1.69    0.91
   3   4  17    3.39    1.07
   4  -4  17    1.55    0.95
   4   4  17    0.22    0.84
  -4  -4 -17    2.03    1.05
  -4   4 -17    0.13    0.95
   5  -5 -17    1.98    0.99
   5   5 -17    4.35    1.23
  -5   5  17    1.46    1.16
  -4  -5  17    3.66    1.13
   4  -5 -17    0.98    0.90
  -4   5  17    2.48    1.04
   4   5 -17    2.83    1.01
   3   5 -17    0.47    0.60
  -3   5  17    1.37    0.90
   3  -5 -17    0.90    0.69
   3  -5 -17    0.42    0.69
  -3  -5  17   -1.06    0.59
   2   5 -17    3.17    0.78
  -2  -5  17    1.35    0.82
   2   5 -17    2.46    0.81
  -2   5  17    0.07    0.82
   2  -5 -17    1.63    0.79
   2  -5 -17    1.25    0.69
   1  -5 -17    1.02    0.64
   1   5 -17    0.86    0.65
  -1  -5  17    1.05    0.73
   1  -5 -17    1.16    0.73
  -1   5  17   -0.66    0.79
   1   5 -17    1.51    0.65
   0  -5 -17    9.94    1.38
   0   5 -17    9.57    1.23
   0   5  17    7.51    1.13
   0   5  17    9.56    1.51
   0   5 -17   11.90    1.34
   0  -5  17    8.72    1.31
   1  -5  17   -0.07    0.60
  -1  -5 -17    0.88    0.69
  -1   5 -17   -0.52    0.72
   1   5  17    1.06    0.87
  -2  -5 -17    2.15    0.87
   2   5  17    1.93    0.93
   2  -5  17    2.57    0.92
  -2   5 -17    1.50    0.94
   3   5  17    2.97    1.10
  -3  -5 -17    3.62    1.14
  -3   5 -17    3.13    1.19
   4   5  17    2.77    1.20
  -4  -5 -17    2.28    1.19
  -4   5 -17    4.72    1.30
  -5   6  17   -0.33    1.01
   4   6 -17    4.60    1.09
  -4  -6  17    2.62    1.12
   4  -6 -17    1.96    1.03
  -4   6  17    3.95    1.36
   3   6 -17    2.00    0.82
   3  -6 -17    2.42    0.86
  -3   6  17    1.73    1.00
  -3  -6  17    1.54    0.99
   3  -6 -17    1.86    0.81
   3   6 -17    1.52    0.77
   2   6 -17   38.60    2.30
   2   6 -17   39.25    2.14
   2  -6 -17   44.62    2.34
  -2  -6  17   40.19    2.41
  -2   6  17   44.43    2.74
   2  -6 -17   39.87    2.37
   1  -6 -17   -0.34    0.63
   1   6 -17    1.11    0.66
   1  -6 -17    0.46    0.62
  -1  -6  17    1.18    0.82
  -1   6  17   -0.08    0.73
   1   6 -17    1.09    0.65
   0   6 -17    2.69    0.93
   0  -6 -17    3.29    0.92
   0   6  17    2.44    1.11
   0  -6 -17    2.21    0.75
   0   6 -17    2.40    0.75
   0  -6  17    1.62    0.84
   1  -6  17    9.03    1.44
  -1   6 -17    8.22    1.41
   1   6  17    6.79    1.43
  -1  -6 -17    8.83    1.43
   2   6  17    1.92    0.98
   2  -6  17    3.92    1.02
  -2   6 -17    2.06    1.08
  -2  -6 -17    2.09    0.94
  -3   6 -17   -0.19    0.87
   3   6  17   -0.05    0.80
   3  -6  17    2.07    0.97
  -3  -6 -17    0.84    0.88
  -4   6 -17    0.74    1.11
   4   7 -17    1.76    0.96
  -4  -7  17    2.12    1.09
  -4   7  17    0.10    1.20
   4   7 -17    2.37    0.82
   4  -7 -17    0.75    0.85
   3   7 -17    2.27    0.79
  -3   7  17    1.42    1.05
   3   7 -17    3.37    0.96
  -3  -7  17    1.23    1.01
   3  -7 -17    2.94    0.98
   2   7 -17    2.83    0.85
   2   7 -17    4.65    1.01
   2  -7 -17    3.27    0.94
  -2   7  17    3.56    1.25
  -2  -7  17    2.82    1.12
   2  -7 -17    6.78    1.16
   1  -7 -17   21.00    1.86
   1   7 -17   21.35    1.80
   1  -7 -17   21.98    1.71
   1   7 -17   24.71    1.76
  -1   7  17   23.83    2.27
  -1  -7  17   23.38    2.09
   0   7 -17    5.67    1.20
   0  -7 -17    5.25    1.13
   0  -7  17    3.06    0.97
   0   7  17    4.64    1.21
  -1  -7 -17    1.59    0.77
  -1   7 -17    1.74    0.95
   1  -7  17    1.71    0.88
   1   7  17   -0.82    0.79
  -2  -7 -17    8.40    1.56
   2   7  17    6.67    1.46
   2  -7  17    8.27    1.47
  -2   7 -17    9.53    1.66
   3   7  17    1.67    1.01
   3  -7  17    2.44    0.93
  -3  -7 -17   -0.69    0.91
  -3   7 -17    0.94    1.09
  -4   8  17    2.05    1.43
   4   8 -17   -0.09    0.75
   4   8 -17    2.60    0.87
  -4  -8  17   -0.38    1.04
  -3   8  17   -0.05    1.00
   3   8 -17    2.17    0.84
   3  -8 -17    1.56    0.83
   3   8 -17    0.72    0.79
  -3  -8  17    0.23    0.87
   2  -8 -17    0.70    0.69
   2  -8 -17    0.00    0.64
  -2  -8  17    1.14    0.98
  -2   8  17    0.32    0.99
   2   8 -17    0.64    0.73
   2   8 -17    2.11    0.80
  -1   8  17   14.61    2.01
   1   8 -17   13.54    1.59
   1  -8 -17   15.61    1.63
   1  -8 -17   16.23    1.69
  -1  -8  17   11.77    1.67
   1   8 -17   14.22    1.55
   0   8  17   -0.20    0.86
   0   8 -17    0.01    0.68
   0  -8  17    1.52    0.83
   0  -8 -17    0.67    0.71
  -1   8 -17    1.01    1.01
   1   8  17    0.40    1.01
  -1  -8 -17    0.66    0.74
   1  -8  17    0.89    0.90
  -2   8 -17    1.44    1.04
   2   8  17    2.70    1.06
   2  -8  17    1.43    0.95
  -2  -8 -17    2.66    0.97
   3  -8  17    5.74    1.38
  -3   8 -17    5.45    1.54
   3   9 -17    8.83    1.49
  -3  -9  17    8.89    1.57
  -3   9  17    8.96    1.91
   3   9 -17   10.43    1.55
   3  -9 -17    8.13    1.49
   2  -9 -17    3.23    1.07
  -2  -9  17    2.95    1.12
   2   9 -17    4.24    1.00
  -2   9  17    5.18    1.49
   2   9 -17    1.95    0.82
   1  -9 -17    2.65    0.88
  -1   9  17    1.27    1.05
  -1  -9  17    2.03    1.00
   1  -9 -17    2.97    0.93
   1   9 -17    0.32    0.78
   0   9 -17   17.78    1.93
   0  -9  17   14.91    1.98
   0  -9 -17   13.39    1.71
   0   9  17   13.11    1.96
  -1   9 -17    1.50    0.90
   1   9  17    1.05    0.93
  -1  -9 -17    0.56    0.82
   1  -9  17    0.93    0.94
   2  -9  17   -0.01    0.88
   2   9  17    1.59    0.94
  -2  -9 -17    1.54    0.94
  -2   9 -17   -0.65    0.84
  -2  10  17   -1.10    1.04
   2 -10 -17    1.54    0.94
  -2 -10  17   -0.58    0.81
   2  10 -17    0.71    0.81
  -1 -10  17    0.09    1.01
  -1  10  17   -0.91    0.99
   1  10 -17   -0.53    0.62
   0  10  17    4.70    1.37
   0 -10 -17    3.56    1.05
   0 -10  17    3.31    1.15
   0  10 -17    2.16    1.08
  -1 -10 -17    5.01    1.26
  -1  10 -17    3.80    1.26
   1 -10  17    3.01    1.08
   0 -11 -17    8.55    1.50
  -5   0  18    1.41    0.91
   5   0 -18    0.35    0.73
   4   0 -18   14.93    1.65
  -4   0  18   14.65    1.74
  -3   0  18    0.48    0.60
   3   0 -18    0.64    0.66
  -2   0  18  130.59    4.52
   2   0 -18  130.42    4.46
   1   0 -18   -0.13    0.61
  -1   0  18    0.56    0.65
   0   0 -18    1.16    0.68
   0   0  18   -0.16    0.59
   0   0  18   -0.20    0.62
   1   0  18   -0.35    0.62
   1   0  18   -0.70    0.55
  -1   0 -18    0.56    0.68
   2   0  18   92.67    3.67
  -2   0 -18  103.50    3.73
   3   0  18    0.63    0.74
  -3   0 -18    0.71    0.75
   4   0  18   32.47    2.48
  -5   1  18    2.58    1.00
   5  -1 -18    1.00    0.76
  -5  -1  18    1.94    0.93
   5   1 -18    1.31    0.84
   4  -1 -18    1.53    0.81
  -4   1  18   -0.47    0.72
   4   1 -18    0.57    0.74
  -4  -1  18    0.85    0.75
  -3   1  18    1.02    0.71
  -3  -1  18    2.69    0.91
   3   1 -18    3.43    1.04
   3  -1 -18    0.93    0.73
   2   1 -18    2.56    0.85
   2  -1 -18    2.90    0.92
  -2  -1  18    4.63    1.10
  -2   1  18    2.22    0.84
  -1  -1  18    1.21    0.76
   1  -1 -18    1.43    0.76
  -1   1  18    1.10    0.71
  -1   1  18    1.44    0.80
   1   1 -18    0.50    0.68
   0   1 -18    3.01    0.87
   0  -1 -18    2.14    0.77
   0   1  18    3.13    0.88
   0   1  18    3.91    0.95
   0  -1  18    6.04    1.09
  -1   1 -18   63.52    2.84
   1   1  18   69.36    2.76
  -1  -1 -18   64.97    2.90
   1  -1  18   71.35    2.86
   1   1  18   68.06    3.03
   1  -1  18   72.93    2.89
  -2  -1 -18   14.82    1.58
  -2   1 -18   12.98    1.41
   2   1  18   12.62    1.52
   2  -1  18   10.93    1.41
   3   1  18    0.21    0.74
  -3  -1 -18    1.08    0.81
   3  -1  18    1.89    0.87
   4  -1  18    0.88    0.84
   4   1  18    2.12    0.96
  -5   2  18    1.71    0.95
  -5  -2  18    2.22    1.02
   5   2 -18    2.07    0.81
   5  -2 -18    2.16    0.86
   4  -2 -18    1.01    0.71
  -4  -2  18   -0.09    0.64
   4   2 -18   -0.62    0.61
  -4   2  18    1.41    0.80
   3  -2 -18    1.90    0.81
  -3  -2  18    1.51    0.82
  -3   2  18    1.12    0.74
   3   2 -18    1.41    0.80
  -2  -2  18   11.50    1.54
   2  -2 -18   13.79    1.57
   2   2 -18   14.69    1.56
  -2   2  18   13.84    1.52
  -2   2  18   12.90    1.57
  -1   2  18    3.57    0.92
   1  -2 -18    3.22    0.92
   1   2 -18    4.22    0.99
  -1   2  18    5.24    1.11
  -1  -2  18    3.50    1.01
   0   2  18    3.73    0.97
   0  -2 -18    2.84    0.83
   0   2  18    4.65    1.08
   0   2 -18    4.03    0.98
   0  -2  18    1.74    0.79
  -1   2 -18    8.85    1.21
   1   2  18    9.28    1.35
  -1  -2 -18    7.57    1.24
   1   2  18    8.46    1.15
   1  -2  18    6.60    1.14
  -2  -2 -18    0.85    0.79
   2  -2  18    1.47    0.71
  -2   2 -18    2.00    0.79
   2  -2  18    1.02    0.73
   2   2  18    0.84    0.70
   3   2  18    8.69    1.47
   3  -2  18    8.85    1.37
  -3  -2 -18    9.76    1.46
   4   2  18    1.06    0.98
   4  -2  18    0.52    0.84
  -4  -2 -18    1.47    0.97
  -4   2 -18    0.02    0.93
   5   3 -18    2.30    0.96
  -5  -3  18    2.23    1.02
   4  -3 -18    1.50    0.78
  -4  -3  18    2.67    1.05
   4   3 -18    0.72    0.72
  -3  -3  18    0.92    0.78
   3  -3 -18    1.20    0.73
  -3   3  18   -0.72    0.76
   3   3 -18    0.60    0.63
   2  -3 -18    1.55    0.78
  -2  -3  18    2.25    0.88
  -2   3  18    1.10    0.79
  -2   3  18    0.06    0.66
   2   3 -18    1.43    0.65
  -1   3  18    0.73    0.68
   1  -3 -18    1.41    0.78
  -1  -3  18    1.13    0.73
  -1   3  18    2.10    0.93
   1   3 -18    0.50    0.63
   0   3  18    2.97    0.82
   0   3 -18    0.80    0.65
   0  -3 -18    1.13    0.84
   0   3  18    2.66    0.99
   0  -3  18    1.97    0.76
  -1   3 -18    4.29    0.94
  -1  -3 -18    6.02    1.13
   1   3  18    4.78    1.11
   1  -3  18    5.20    1.10
   2  -3  18    3.74    1.03
  -2   3 -18    4.48    1.09
   2   3  18    2.37    0.96
  -2  -3 -18    1.67    0.86
   3   3  18    5.03    1.17
  -3  -3 -18    4.35    1.18
   3  -3  18    3.77    1.06
  -3   3 -18    4.91    1.22
  -4   3 -18    1.18    0.99
  -4  -3 -18   -0.13    0.76
   4  -3  18    0.00    0.84
   4   3  18    0.63    0.87
   5  -4 -18    0.01    0.87
   5   4 -18    2.90    0.98
  -5  -4  18    2.39    1.11
   4  -4 -18    2.91    0.84
  -4   4  18    2.20    1.17
   4   4 -18    3.04    0.98
  -4  -4  18    2.15    0.91
   4  -4 -18    1.85    0.91
   3   4 -18   -0.17    0.53
   3  -4 -18    0.36    0.67
  -3  -4  18    1.53    0.85
   3  -4 -18    1.06    0.71
  -3   4  18   -0.17    0.86
   2   4 -18   -0.23    0.59
  -2   4  18    0.82    0.94
   2  -4 -18    0.95    0.76
   2  -4 -18    0.77    0.75
  -2  -4  18    2.24    0.93
   1  -4 -18   24.68    1.84
  -1  -4  18   23.38    1.83
  -1   4  18   25.88    1.96
  -1   4  18   22.59    1.77
   1   4 -18   24.42    1.75
   0   4 -18    1.08    0.71
   0   4  18    0.48    0.66
   0  -4 -18    2.27    0.86
   0  -4  18    2.20    0.86
   0   4  18    1.99    0.99
   1  -4  18    7.94    1.30
  -1   4 -18    6.85    1.10
  -1  -4 -18    7.33    1.27
   1   4  18    8.40    1.46
  -1   4 -18    7.96    1.21
  -2  -4 -18    1.16    0.81
   2  -4  18    0.09    0.69
  -2   4 -18    0.42    0.96
   2   4  18    1.06    0.84
  -3   4 -18   -0.72    0.83
   3   4  18   -0.62    0.69
  -3  -4 -18    0.86    0.89
  -4  -4 -18    1.57    1.13
   4   4  18    0.54    0.86
  -4   4 -18    0.59    0.93
  -5   5  18   -0.05    1.04
  -5  -5  18    1.54    1.11
   4   5 -18    3.85    1.03
  -4  -5  18    0.99    0.92
  -4   5  18    1.24    1.22
   4  -5 -18    0.92    1.00
  -3   5  18   -1.17    0.79
  -3  -5  18   -0.58    0.77
   3  -5 -18    2.43    0.83
   3  -5 -18    0.78    0.66
   3   5 -18    2.88    0.92
   2  -5 -18    1.85    0.82
   2   5 -18    3.54    0.97
   2  -5 -18    2.62    0.86
  -2   5  18    0.40    0.91
  -2  -5  18    3.12    1.01
  -1  -5  18    1.52    0.85
   1   5 -18    3.81    0.93
  -1   5  18    3.18    1.14
   1  -5 -18    3.48    0.97
   1  -5 -18    3.05    0.88
   0   5 -18    2.30    0.86
   0   5  18    0.46    0.86
   0  -5  18    2.14    0.79
   0   5 -18    0.99    0.67
   0   5  18    2.38    0.78
   0  -5 -18    1.10    0.73
  -1   5 -18    1.80    0.89
  -1  -5 -18    1.15    0.77
   1   5  18    0.50    0.80
   1  -5  18    0.92    0.77
  -2  -5 -18    1.33    0.91
   2   5  18   -0.27    0.74
   2  -5  18    1.29    0.83
  -2   5 -18    0.01    0.84
  -3  -5 -18    5.31    1.35
  -3   5 -18    3.09    1.18
   3   5  18    3.89    1.15
  -4  -5 -18   -1.49    0.89
  -4   5 -18    0.74    1.05
   4  -6 -18    0.40    0.78
  -4  -6  18   -0.19    0.95
   4   6 -18    0.26    0.75
  -4   6  18   -0.13    1.03
   3  -6 -18    1.65    0.73
   3   6 -18    0.60    0.73
  -3   6  18    1.83    1.14
   3  -6 -18    2.51    0.86
  -3  -6  18    0.28    0.78
   2   6 -18   22.30    1.80
   2  -6 -18   27.23    2.00
  -2  -6  18   25.39    2.20
   2  -6 -18   21.73    1.72
  -2   6  18   24.95    2.28
  -1  -6  18    0.58    0.72
   1   6 -18    1.19    0.71
   1  -6 -18    1.07    0.74
   1  -6 -18    0.44    0.70
  -1   6  18    0.35    0.86
   1   6 -18    0.02    0.64
   0  -6 -18    3.21    0.96
   0   6 -18    2.56    1.00
   0  -6  18    1.23    0.78
   0   6  18    2.03    0.99
   0   6 -18    1.56    0.77
   1   6  18    2.37    1.04
  -1  -6 -18    3.14    1.00
  -1   6 -18    3.17    1.07
   1  -6  18    3.35    1.03
  -2  -6 -18    1.91    1.00
   2  -6  18    1.03    0.87
   2   6  18    1.23    0.93
  -2   6 -18    0.39    0.97
  -3   6 -18    3.66    1.23
  -3  -6 -18    3.91    1.35
   3   6  18    2.64    1.20
  -4   7  18    1.24    1.32
  -4  -7  18    0.13    1.08
   4   7 -18    0.36    0.85
   4  -7 -18    1.00    0.95
  -3   7  18   12.97    2.02
   3  -7 -18   15.01    1.87
   3   7 -18   18.13    1.94
  -3  -7  18   14.03    1.92
   2   7 -18   38.59    2.37
  -2   7  18   35.25    2.64
  -2  -7  18   32.85    2.39
   2  -7 -18   41.97    2.34
   2  -7 -18   39.59    2.46
   2   7 -18   34.39    2.14
   1  -7 -18   19.19    1.82
  -1   7  18   20.73    2.18
   1   7 -18   20.10    1.80
   1   7 -18   21.88    1.71
  -1  -7  18   21.52    2.10
   1  -7 -18   23.40    1.78
   0  -7  18    1.33    0.81
   0   7 -18   -0.20    0.72
   0  -7 -18    0.22    0.73
   0   7  18    0.60    1.02
  -1  -7 -18    8.40    1.42
   1   7  18    7.63    1.58
  -1   7 -18    7.90    1.41
   1  -7  18    6.79    1.37
   2  -7  18    0.46    0.82
  -2  -7 -18    1.73    0.92
   2   7  18   -0.19    0.87
  -2   7 -18    1.86    1.03
  -3   7 -18   -0.05    1.06
   3  -7  18    1.83    1.03
  -3  -7 -18    1.56    1.21
  -4  -8  18    3.98    1.41
   3   8 -18    5.01    1.08
   3  -8 -18    2.54    1.04
  -3  -8  18    3.19    1.23
   3   8 -18    4.67    1.16
  -3   8  18    2.94    1.45
   2  -8 -18    1.75    0.78
  -2  -8  18    1.19    0.92
   2   8 -18    1.66    0.82
   2  -8 -18    2.79    0.99
  -2   8  18    0.50    1.04
   2   8 -18    2.06    0.84
  -1  -8  18   21.54    2.18
   1   8 -18   21.81    1.74
  -1   8  18   22.07    2.32
   1  -8 -18   22.91    1.96
   1  -8 -18   23.84    1.86
   1   8 -18   20.87    1.92
   0  -8  18    0.98    0.73
   0  -8 -18    2.04    0.91
   0   8 -18    3.17    0.95
   0   8  18    0.36    0.92
   1   8  18    2.42    1.13
  -1  -8 -18    1.45    0.72
   1  -8  18    1.12    0.84
  -1   8 -18    0.16    0.86
  -2   8 -18    7.55    1.59
   2  -8  18    6.71    1.47
   2   8  18    3.55    1.27
  -2  -8 -18    8.05    1.54
  -3  -9  18    1.68    1.13
   3   9 -18    2.38    1.02
   3   9 -18    2.49    0.83
   2   9 -18    1.45    0.80
   2   9 -18    1.73    0.78
  -2  -9  18    0.23    0.88
  -2   9  18    0.70    1.12
   2  -9 -18    1.77    0.95
  -1   9  18    2.82    1.26
   1  -9 -18    6.84    1.31
   1   9 -18    5.46    1.30
   1  -9 -18    3.62    1.04
  -1  -9  18    4.69    1.23
   0  -9  18    8.90    1.65
   0   9  18    4.42    1.40
   0   9 -18    7.15    1.46
   0  -9 -18   11.01    1.53
   1   9  18    1.10    1.10
   1  -9  18    0.47    0.94
  -1   9 -18    0.76    0.91
  -1  -9 -18    0.96    0.79
   2  10 -18    1.62    0.84
   2 -10 -18    0.90    0.94
   1  10 -18    2.19    0.96
   0 -10 -18    5.20    1.23
   0  10 -18    3.85    1.25
   5   0 -19    5.66    1.25
  -5   0  19    4.64    1.25
   4   0 -19    1.63    0.76
  -4   0  19    0.53    0.73
  -3   0  19    0.60    0.72
   3   0 -19    3.31    1.00
  -2   0  19    0.55    0.72
   2   0 -19    1.03    0.78
  -1   0  19   -0.19    0.63
   1   0 -19    0.93    0.63
   0   0 -19   -0.64    0.57
   0   0  19   -0.30    0.65
   1   0  19  133.10    4.45
  -1   0 -19  138.31    4.54
   1   0  19  134.18    4.35
   2   0  19   -0.46    0.58
  -2   0 -19   -0.81    0.50
  -3   0 -19    1.52    0.78
   3   0  19    0.60    0.86
   4   0  19   -0.52    0.86
   5  -1 -19    2.72    0.93
  -5  -1  19   -0.23    0.80
  -5   1  19    0.52    0.90
   5   1 -19    1.76    0.86
   4   1 -19    2.17    0.91
  -4   1  19    2.56    0.95
   4  -1 -19    2.16    0.88
  -4  -1  19    3.02    1.04
   3  -1 -19    7.52    1.36
  -3  -1  19    5.25    1.15
   3   1 -19    7.11    1.32
  -3   1  19    9.16    1.46
   2   1 -19   22.21    1.75
  -2  -1  19   23.22    2.06
   2  -1 -19   24.34    1.88
  -2   1  19   23.52    1.88
   1  -1 -19  114.86    4.20
  -1   1  19  127.15    4.35
  -1   1  19  117.00    4.05
  -1  -1  19  121.19    4.31
   1   1 -19  118.55    4.21
   0  -1  19   88.00    3.39
   0   1 -19   81.71    3.36
   0  -1 -19   77.64    3.29
   0   1  19   84.26    3.31
   0   1  19   82.69    3.29
   1   1  19    9.30    1.38
   1   1  19   10.38    1.28
  -1  -1 -19    7.95    1.26
   1  -1  19    7.10    1.18
  -1   1 -19    8.41    1.30
  -2  -1 -19    3.53    0.98
  -2   1 -19    2.32    0.85
   2   1  19    2.58    0.94
   2  -1  19    5.04    1.10
   3  -1  19    6.15    1.21
   3   1  19    4.87    1.11
  -3  -1 -19    7.84    1.35
   4   1  19    3.95    1.19
   4  -1  19    1.61    1.10
  -5  -2  19    1.81    0.96
  -5   2  19    2.32    1.13
   5   2 -19    2.84    0.99
   5  -2 -19    2.52    0.98
  -4   2  19    5.95    1.25
  -4  -2  19    6.38    1.28
   4   2 -19    5.72    1.28
   4  -2 -19    6.56    1.33
  -3  -2  19   18.31    1.89
  -3   2  19   20.37    2.00
   3   2 -19   17.36    1.82
   3  -2 -19   19.21    1.78
  -2   2  19    0.27    0.65
  -2  -2  19    0.69    0.72
  -2   2  19    0.12    0.73
   2  -2 -19    0.55    0.60
   2   2 -19    0.27    0.51
[truncated: 36,273 more chars]
