# Supplementary material for: Crystal structure of 9-butyl-3-(9-butyl-9H-carbazol-3-yl)-9H-carbazole
Source: Acta Crystallogr Sect E Struct Rep Online. 2014 Nov 21;70(Pt 12):o1283–4. doi: 10.1107/S1600536814025367 (PMC4257394; doi:10.1107/S1600536814025367)
Supplement: Supplementary file 2 [file e-70-o1283-Isup2.hkl]

#
# h,k,l, Fc-squared, Fo-squared, sigma(Fo-squared), status flag
#
data_I
_shelx_title ' AW97m in P2(1)/n'
_shelx_refln_list_code          4
_shelx_F_calc_maximum      150.03
_exptl_crystal_F_000       476.00
_reflns_d_resolution_high  0.7503

loop_
 _space_group_symop_operation_xyz
 'x, y, z'
 '-x+1/2, y+1/2, -z+1/2'
 '-x, -y, -z'
 'x-1/2, -y-1/2, z-1/2'

_cell_length_a     5.6184
_cell_length_b    11.0946
_cell_length_c    19.4673
_cell_angle_alpha  90.000
_cell_angle_beta   95.982
_cell_angle_gamma  90.000

_shelx_F_squared_multiplier     1.000

loop_
 _refln_index_h
 _refln_index_k
 _refln_index_l
 _refln_F_squared_calc
 _refln_F_squared_meas
 _refln_F_squared_sigma
 _refln_observed_status
   2   0   0         39.76         39.89         0.93 o
   4   0   0         36.09         33.15         2.33 o
   6   0   0         14.97         12.15         1.90 o
   1   1   0       2435.69       2551.19        16.51 o
   2   1   0       1449.95       1489.06        10.62 o
   3   1   0        794.70        869.98         6.38 o
   4   1   0        258.22        264.31         2.97 o
   5   1   0         19.64         18.45         1.21 o
   6   1   0         17.97         18.71         1.59 o
   7   1   0          0.02         -1.18         1.18 o
   0   2   0       3245.99       3522.30        32.35 o
   1   2   0        313.72        328.78         2.85 o
   2   2   0       1051.31       1166.45         8.00 o
   3   2   0         71.54         66.94         1.10 o
   4   2   0         58.44         56.17         1.38 o
   5   2   0         94.57         85.26         2.16 o
   6   2   0         23.82         22.55         2.01 o
   7   2   0         13.77         16.45         1.83 o
   1   3   0       1108.67       1107.93         7.54 o
   2   3   0        255.39        282.63         2.67 o
   3   3   0          6.27          9.82         0.67 o
   4   3   0          6.34          8.47         0.74 o
   5   3   0          0.99          0.26         0.60 o
   6   3   0          6.79          8.38         1.42 o
   7   3   0          3.61          6.95         1.48 o
   0   4   0         83.04         69.74         1.33 o
   1   4   0        401.15        415.87         3.27 o
   2   4   0          6.84          5.93         0.48 o
   3   4   0        152.62        146.13         2.20 o
   4   4   0         32.44         32.10         1.24 o
   5   4   0         26.77         28.67         1.33 o
   6   4   0          0.93          2.48         0.75 o
   7   4   0          8.78         11.34         2.98 o
   1   5   0         78.72         90.32         1.18 o
   2   5   0         45.75         56.13         1.10 o
   3   5   0         46.78         47.09         1.48 o
   4   5   0         51.61         51.65         1.75 o
   5   5   0          0.27         -0.09         0.57 o
   6   5   0          8.32         10.77         1.33 o
   7   5   0          2.39          3.94         2.53 o
   0   6   0          3.34          3.91         0.55 o
   1   6   0          2.84          2.53         0.35 o
   2   6   0         29.83         24.95         0.90 o
   3   6   0         13.72         11.00         0.85 o
   4   6   0        240.30        223.00         3.30 o
   5   6   0          8.05          7.15         0.97 o
   6   6   0          2.43          4.10         1.05 o
   1   7   0        198.06        206.05         2.27 o
   2   7   0         31.78         28.30         1.48 o
   3   7   0        222.02        201.38         2.99 o
   4   7   0         18.90         16.57         1.24 o
   5   7   0         16.58         16.73         1.35 o
   6   7   0         18.40         23.77         2.38 o
   0   8   0        265.00        255.86         3.83 o
   1   8   0         29.31         30.63         1.03 o
   2   8   0          5.13          6.42         0.66 o
   3   8   0        130.49        123.87         2.66 o
   4   8   0         19.45         17.25         1.35 o
   5   8   0          0.12          1.75         0.81 o
   6   8   0          9.92         11.75         2.35 o
   1   9   0         12.84         14.12         0.87 o
   2   9   0         86.40         78.37         2.37 o
   3   9   0         25.33         20.64         1.38 o
   4   9   0          2.84          1.45         0.75 o
   5   9   0          0.04          1.31         1.03 o
   0  10   0         71.88         64.86         2.35 o
   1  10   0         25.69         26.46         1.25 o
   2  10   0         26.85         27.71         1.50 o
   3  10   0          6.63          7.21         1.02 o
   4  10   0          0.21          1.36         0.76 o
   5  10   0          4.82          4.26         1.09 o
   1  11   0         19.89         22.00         1.25 o
   2  11   0          0.00          0.83         0.73 o
   3  11   0          4.85          5.04         0.94 o
   4  11   0          1.88          2.19         0.89 o
   0  12   0          1.88          2.60         1.29 o
   1  12   0         42.83         42.42         2.98 o
   2  12   0          7.23          7.50         1.14 o
   3  12   0          0.76          1.69         0.89 o
   4  12   0          0.01          1.62         1.27 o
   1  13   0          4.20          4.06         1.46 o
   2  13   0          0.17          1.02         1.04 o
   3  13   0          1.48          2.25         1.48 o
   0  14   0          0.34          2.18         1.42 o
   1  14   0         17.17         19.68         2.50 o
   2  14   0         10.89         11.58         2.96 o
  -7   0   1          3.12          6.41         1.74 o
  -5   0   1          0.05         -0.02         0.64 o
  -3   0   1        223.73        264.32         3.49 o
  -1   0   1       5612.88       5887.79       120.82 o
   1   0   1       2852.34       2942.82        26.97 o
   3   0   1        153.34        154.44         2.39 o
   5   0   1          8.78         12.57         1.76 o
   7   0   1          4.44          7.03         2.32 o
  -7   1   1          4.00          6.00         1.20 o
  -6   1   1         25.68         26.75         1.80 o
  -5   1   1          6.35          8.34         0.94 o
  -4   1   1        257.89        258.55         3.97 o
  -3   1   1         21.85         24.23         0.65 o
  -2   1   1         56.71         49.73         0.75 o
  -1   1   1         10.58         11.17         0.29 o
   0   1   1        128.93        144.38         2.77 o
   1   1   1       7613.44       8291.42        69.35 o
   2   1   1        286.22        300.67         2.46 o
   3   1   1          0.26         -0.03         0.23 o
   4   1   1          0.67          0.67         0.38 o
   5   1   1         22.66         23.91         1.33 o
   6   1   1          0.14          1.13         0.78 o
   7   1   1          2.85          3.75         1.10 o
  -7   2   1          0.64          2.47         0.95 o
  -6   2   1         21.95         23.43         2.00 o
  -5   2   1          0.06          0.73         0.59 o
  -4   2   1         33.63         37.65         1.17 o
  -3   2   1         81.64         74.86         1.10 o
  -2   2   1        125.69        117.44         1.26 o
  -1   2   1         77.02         80.99         1.26 o
   0   2   1        201.76        200.22         1.58 o
   1   2   1        162.58        178.48         1.68 o
   2   2   1        168.25        195.98         1.77 o
   3   2   1         87.52        101.53         1.37 o
   4   2   1          2.95          3.46         0.54 o
   5   2   1         36.31         36.32         1.60 o
   6   2   1         29.44         27.18         1.84 o
   7   2   1          0.71          3.13         1.08 o
  -7   3   1          0.00          0.97         1.19 o
  -6   3   1         12.32         14.21         1.24 o
  -5   3   1         37.24         35.62         1.69 o
  -4   3   1         58.08         55.88         1.56 o
  -3   3   1         12.96         11.40         0.50 o
  -2   3   1         81.37         76.20         1.07 o
  -1   3   1         87.00         84.50         1.02 o
   0   3   1        562.87        597.81         4.26 o
   1   3   1       1168.13       1208.52         8.80 o
   2   3   1        130.17        140.06         1.61 o
   3   3   1          1.49          0.64         0.30 o
   4   3   1         25.05         24.21         1.07 o
   5   3   1          0.38         -0.16         0.57 o
   6   3   1         10.16         10.63         1.13 o
   7   3   1         10.99         13.69         2.31 o
  -7   4   1          1.12          6.30         2.27 o
  -6   4   1          9.70         11.49         1.54 o
  -5   4   1         94.30         86.65         2.89 o
  -4   4   1          0.54          0.10         0.44 o
  -3   4   1         47.63         47.31         1.04 o
  -2   4   1        318.38        377.21         3.45 o
  -1   4   1        340.28        344.53         2.81 o
   0   4   1          4.75          5.06         0.33 o
   1   4   1          9.47          9.05         0.37 o
   2   4   1        135.64        152.78         1.81 o
   3   4   1         14.02         14.57         0.81 o
   4   4   1         35.45         29.95         1.21 o
   5   4   1          0.00         -0.53         0.53 o
   6   4   1          2.54          2.62         0.81 o
  -7   5   1          4.80          6.01         1.93 o
  -6   5   1         11.01         10.54         1.23 o
  -5   5   1         15.25         15.69         1.32 o
  -4   5   1         32.90         28.60         1.25 o
  -3   5   1          5.09          7.99         0.69 o
  -2   5   1        204.43        220.06         2.43 o
  -1   5   1         59.08         65.43         0.99 o
   0   5   1         23.14         26.17         0.99 o
   1   5   1         14.67         18.42         0.55 o
   2   5   1          9.30          9.44         0.55 o
   3   5   1          5.78          5.11         0.61 o
   4   5   1         56.42         53.12         1.76 o
   5   5   1          1.52          1.57         0.63 o
   6   5   1          0.84          0.37         0.88 o
  -6   6   1          4.27          1.54         0.91 o
  -5   6   1          2.53          4.22         0.85 o
  -4   6   1         19.66         18.39         1.24 o
  -3   6   1        110.82        100.80         1.92 o
  -2   6   1         80.24         76.63         1.37 o
  -1   6   1         50.91         60.95         1.08 o
   0   6   1        497.92        539.73         4.32 o
   1   6   1        132.05        146.73         1.71 o
   2   6   1         54.21         53.55         1.15 o
   3   6   1        123.29        106.35         2.01 o
   4   6   1         52.18         44.75         1.50 o
   5   6   1          1.23          2.28         0.73 o
   6   6   1         13.45         14.37         1.57 o
  -6   7   1         16.28         16.82         1.75 o
  -5   7   1          1.23          1.78         0.77 o
  -4   7   1          1.23          2.24         0.82 o
  -3   7   1         52.14         52.05         1.69 o
  -2   7   1          0.00         -0.37         0.37 o
  -1   7   1         12.92         14.68         0.64 o
   0   7   1        231.12        243.86         2.50 o
   1   7   1          5.74          7.99         0.58 o
   2   7   1         96.30         83.69         2.86 o
   3   7   1        340.18        330.82         4.10 o
   4   7   1          0.03          0.24         0.62 o
   5   7   1          1.39          3.44         0.82 o
   6   7   1          0.43          0.56         1.04 o
  -6   8   1          7.41          8.92         2.13 o
  -5   8   1          0.05          1.35         0.93 o
  -4   8   1         56.56         54.61         1.96 o
  -3   8   1          0.00         -0.39         0.59 o
  -2   8   1        116.17        109.08         3.23 o
  -1   8   1        224.23        216.96         2.67 o
   0   8   1          1.14          1.13         0.40 o
   1   8   1         14.73         14.17         0.80 o
   2   8   1        121.41        122.04         2.21 o
   3   8   1         25.26         26.86         1.45 o
   4   8   1          1.51          2.19         0.76 o
   5   8   1         28.77         29.26         1.76 o
   6   8   1          5.21          3.28         1.74 o
  -5   9   1         20.98         20.43         1.58 o
  -4   9   1         11.31          8.60         1.10 o
  -3   9   1          0.02         -0.05         0.64 o
  -2   9   1        234.94        224.86         3.76 o
  -1   9   1         48.86         44.60         1.38 o
   0   9   1          2.37          2.53         0.53 o
   1   9   1          0.23          0.79         0.50 o
   2   9   1        156.68        146.44         2.85 o
   3   9   1          0.67         -0.59         0.59 o
   4   9   1          2.96          4.45         0.90 o
   5   9   1         13.65         16.21         1.45 o
  -5  10   1          0.28          0.82         0.98 o
  -4  10   1          0.88          1.99         0.89 o
  -3  10   1          0.02          0.45         0.72 o
  -2  10   1          1.29          0.18         0.65 o
  -1  10   1         43.77         44.21         1.58 o
   0  10   1          1.09          1.55         0.88 o
   1  10   1        196.49        190.18         2.97 o
   2  10   1          8.28          5.49         0.88 o
   3  10   1          6.79          7.56         1.04 o
   4  10   1         46.43         42.87         2.01 o
   5  10   1         11.05          9.37         1.30 o
  -4  11   1          4.75          3.84         1.50 o
  -3  11   1          2.43          2.42         0.86 o
  -2  11   1          3.39          3.99         0.85 o
  -1  11   1         29.20         30.81         1.64 o
   0  11   1         53.71         47.45         1.97 o
   1  11   1         20.85         22.52         1.36 o
   2  11   1          6.51          6.51         0.97 o
   3  11   1         18.03         15.49         1.36 o
   4  11   1          1.13          3.13         0.95 o
  -4  12   1          1.37          2.84         1.33 o
  -3  12   1          0.73          0.57         1.01 o
  -2  12   1         11.83         15.26         1.34 o
  -1  12   1          7.85          8.88         1.21 o
   0  12   1         34.57         34.07         2.18 o
   1  12   1          0.22          1.45         0.92 o
   2  12   1          0.43          1.21         0.82 o
   3  12   1          9.49         11.80         1.32 o
   4  12   1          7.45          7.13         2.21 o
  -3  13   1          1.10          0.99         1.74 o
  -2  13   1          5.27          8.09         1.95 o
  -1  13   1         13.70         16.92         2.22 o
   0  13   1          0.99          0.26         1.31 o
   1  13   1          4.60          5.55         1.22 o
   2  13   1          9.86         12.75         1.55 o
   3  13   1          8.50          9.74         2.08 o
  -2  14   1          3.08          9.00         2.98 o
  -1  14   1          0.01          1.75         3.23 o
   0  14   1          4.91          6.78         1.40 o
   1  14   1          0.13          3.26         3.00 o
   2  14   1          3.16          4.01         2.32 o
  -6   0   2         73.38         74.24         3.56 o
  -4   0   2         14.27         18.38         1.96 o
  -2   0   2        231.41        254.46         3.78 o
   0   0   2        680.64        683.91         6.46 o
   2   0   2        113.05         98.67         1.76 o
   4   0   2         20.41         18.29         1.30 o
   6   0   2        159.49        159.46         5.67 o
  -7   1   2          8.18         10.23         1.33 o
  -6   1   2          4.87          8.17         1.11 o
  -5   1   2          4.15          5.16         0.74 o
  -4   1   2         12.69         12.98         0.64 o
  -3   1   2         49.84         59.89         1.00 o
  -2   1   2        346.24        366.47         3.36 o
  -1   1   2        144.45        146.61         1.27 o
   0   1   2       4595.66       4896.25        35.37 o
   1   1   2       2039.77       2159.23        16.15 o
   2   1   2         64.15         66.49         0.85 o
   3   1   2         99.62         96.99         1.27 o
   4   1   2         10.30         12.53         0.82 o
   5   1   2          5.87          5.62         0.82 o
   6   1   2          3.97          4.71         1.48 o
   7   1   2          0.27          2.10         1.23 o
  -7   2   2          1.68          1.49         0.91 o
  -6   2   2          3.90          4.60         0.85 o
  -5   2   2         65.92         60.16         2.36 o
  -4   2   2        110.26        108.57         1.94 o
  -3   2   2        178.41        184.90         1.95 o
  -2   2   2          5.20          8.45         0.48 o
  -1   2   2         27.85         24.29         0.48 o
   0   2   2       5563.78       5884.39        71.69 o
   1   2   2      22507.70      23589.66       153.99 o
   2   2   2         23.20         20.39         0.83 o
   3   2   2         11.05         10.34         0.61 o
   4   2   2        184.62        178.43         2.89 o
   5   2   2          3.06          3.92         0.77 o
   6   2   2          7.32         12.45         1.35 o
   7   2   2          0.04          2.53         1.31 o
  -7   3   2          4.42          4.07         1.63 o
  -6   3   2          2.35          3.63         0.82 o
  -5   3   2        152.12        144.38         2.57 o
  -4   3   2         27.55         27.50         1.10 o
  -3   3   2        169.32        178.11         1.92 o
  -2   3   2       1633.49       1781.89        11.97 o
  -1   3   2        631.01        651.09         5.74 o
   0   3   2        326.29        339.71         2.63 o
   1   3   2       1392.12       1533.63        10.26 o
   2   3   2        183.80        176.83         2.21 o
   3   3   2         57.31         61.39         1.34 o
   4   3   2         98.71        101.77         1.96 o
   5   3   2         10.53          9.86         1.02 o
   6   3   2          0.01          0.40         0.85 o
   7   3   2          1.19          4.30         2.63 o
  -7   4   2          0.00          1.00         2.00 o
  -6   4   2          0.08          0.59         0.76 o
  -5   4   2          9.82         11.10         0.94 o
  -4   4   2         18.20         13.67         0.90 o
  -3   4   2         27.60         25.55         0.85 o
  -2   4   2          2.13          2.94         0.29 o
  -1   4   2        580.31        621.65         4.60 o
   0   4   2          4.35          3.86         0.30 o
   1   4   2        328.17        368.82         2.97 o
   2   4   2        439.56        460.09         4.04 o
   3   4   2          0.00          0.01         0.38 o
   4   4   2         11.24         11.47         0.87 o
   5   4   2        192.08        176.24         3.34 o
   6   4   2          2.10          4.36         0.87 o
   7   4   2          0.94          0.76         2.20 o
  -7   5   2         16.64         20.55         3.99 o
  -6   5   2          0.01          0.44         0.74 o
  -5   5   2         26.00         24.68         1.42 o
  -4   5   2         68.16         71.21         2.88 o
  -3   5   2          1.37          2.40         0.45 o
  -2   5   2          5.41          3.53         0.34 o
  -1   5   2        459.88        474.87         3.79 o
   0   5   2         21.37         18.98         0.57 o
   1   5   2         41.62         43.79         0.80 o
   2   5   2        668.65        723.22         6.00 o
   3   5   2         50.91         44.07         1.25 o
   4   5   2         65.94         58.61         1.67 o
   5   5   2         10.60         11.55         1.01 o
   6   5   2          0.73          1.13         0.79 o
  -6   6   2          3.96          4.21         1.06 o
  -5   6   2         17.18         15.85         1.53 o
  -4   6   2          0.13          0.38         0.58 o
  -3   6   2         33.87         30.56         1.16 o
  -2   6   2          0.02          0.06         0.34 o
  -1   6   2          1.66          1.93         0.33 o
   0   6   2         45.35         50.66         0.95 o
   1   6   2         38.80         43.58         1.08 o
   2   6   2         96.14         95.39         1.76 o
   3   6   2         30.46         29.87         1.22 o
   4   6   2         65.57         60.79         2.37 o
   5   6   2          4.53          4.52         0.77 o
   6   6   2          4.36          3.71         1.15 o
  -6   7   2          8.83         11.44         1.50 o
  -5   7   2          0.43          0.91         0.73 o
  -4   7   2         66.66         54.84         1.84 o
  -3   7   2          0.09         -0.28         0.53 o
  -2   7   2         40.13         42.23         1.20 o
  -1   7   2         84.21         81.97         1.51 o
   0   7   2        134.69        139.85         1.76 o
   1   7   2         41.84         42.20         0.93 o
   2   7   2          2.67          3.63         0.92 o
   3   7   2          0.89          0.68         0.54 o
   4   7   2         24.76         20.84         1.20 o
   5   7   2         15.75         15.15         1.30 o
   6   7   2          7.73          7.88         1.33 o
  -6   8   2          2.26          6.05         1.77 o
  -5   8   2         18.66         22.10         1.55 o
  -4   8   2          0.62          1.42         0.72 o
  -3   8   2        160.55        150.01         2.95 o
  -2   8   2         49.59         47.20         1.40 o
  -1   8   2         19.34         21.38         1.01 o
   0   8   2          0.99          0.65         0.39 o
   1   8   2          7.91          9.41         0.70 o
   2   8   2         23.82         24.16         1.15 o
   3   8   2          1.71          1.49         0.60 o
   4   8   2          1.90          1.88         0.76 o
   5   8   2          0.65          1.55         0.81 o
   6   8   2          5.94          4.27         2.60 o
  -5   9   2          2.73          4.60         1.65 o
  -4   9   2          3.08          2.35         0.85 o
  -3   9   2        205.03        179.76         3.92 o
  -2   9   2         38.96         36.61         1.37 o
  -1   9   2          3.75          4.20         0.68 o
   0   9   2        235.71        238.82         3.20 o
   1   9   2        105.20         98.52         1.81 o
   2   9   2          8.89         11.20         0.91 o
   3   9   2          0.54          0.14         0.64 o
   4   9   2          2.14          2.36         0.96 o
   5   9   2          2.12          2.95         0.95 o
  -5  10   2         12.60         14.06         1.62 o
  -4  10   2          1.48          1.87         0.95 o
  -3  10   2          3.49          2.99         0.81 o
  -2  10   2        117.82        120.26         2.77 o
  -1  10   2         25.30         24.56         1.22 o
   0  10   2         25.98         24.72         1.37 o
   1  10   2         33.89         32.69         1.24 o
   2  10   2         22.08         21.54         1.47 o
   3  10   2          0.80          2.52         0.79 o
   4  10   2          5.17          3.35         0.90 o
   5  10   2          0.95          1.05         0.96 o
  -4  11   2          5.17          6.88         1.25 o
  -3  11   2          3.00          3.95         0.98 o
  -2  11   2          3.21          3.29         0.83 o
  -1  11   2         99.75         91.93         2.43 o
   0  11   2          9.25          8.90         1.02 o
   1  11   2          1.53          1.50         0.70 o
   2  11   2         34.82         33.38         1.90 o
   3  11   2          1.04          2.19         0.84 o
   4  11   2          3.42          4.73         1.08 o
  -4  12   2          0.70          0.42         1.22 o
  -3  12   2          0.15         -0.33         1.10 o
  -2  12   2          0.14          0.68         0.84 o
  -1  12   2         75.57         82.47         3.63 o
   0  12   2          1.05          0.89         1.41 o
   1  12   2         11.20         12.54         1.59 o
   2  12   2          1.02          1.35         0.88 o
   3  12   2          4.97          8.91         1.29 o
   4  12   2          0.18          0.86         1.44 o
  -3  13   2          9.27         12.06         1.80 o
  -2  13   2          0.02          1.42         1.58 o
  -1  13   2          2.87          5.78         1.71 o
   0  13   2          1.83          2.44         1.10 o
   1  13   2          1.60          3.28         1.22 o
   2  13   2          1.03          3.65         1.37 o
   3  13   2          1.88          4.17         1.50 o
  -2  14   2          3.00          5.01         2.51 o
  -1  14   2         33.96         38.22         4.03 o
   0  14   2          0.66          3.06         1.30 o
   1  14   2          2.91          3.60         3.08 o
   2  14   2          0.84          4.70         2.27 o
  -7   0   3          7.40          7.45         1.78 o
  -5   0   3          0.08          0.58         0.87 o
  -3   0   3        349.51        353.84         5.10 o
  -1   0   3      10881.49      11384.72       114.20 o
   1   0   3        785.95        844.84         8.13 o
   3   0   3         34.15         39.75         1.10 o
   5   0   3          4.04         10.45         1.66 o
   7   0   3         27.14         31.97         3.32 o
  -7   1   3          0.13          2.20         0.94 o
  -6   1   3          1.30          1.48         0.88 o
  -5   1   3         86.89         84.89         2.09 o
  -4   1   3         51.33         48.64         1.03 o
  -3   1   3       1276.83       1412.17        10.55 o
  -2   1   3         10.27          9.00         0.40 o
  -1   1   3        604.29        585.68         4.11 o
   0   1   3       2006.70       1994.19        13.87 o
   1   1   3       5558.35       5854.86        37.91 o
   2   1   3        184.79        188.50         1.75 o
   3   1   3        536.91        570.53         4.48 o
   4   1   3          0.54          1.21         0.50 o
   5   1   3         22.39         21.34         1.31 o
   6   1   3          0.39          0.61         0.87 o
   7   1   3         10.34          7.73         1.41 o
  -7   2   3          0.74          2.54         1.49 o
  -6   2   3          3.44          3.04         0.87 o
  -5   2   3          1.34          2.85         0.61 o
  -4   2   3         30.39         25.65         1.19 o
  -3   2   3        641.57        701.09         5.38 o
  -2   2   3        109.32        117.87         1.31 o
  -1   2   3          3.94          5.36         0.27 o
   0   2   3       7640.67       8006.02        92.52 o
   1   2   3       2509.12       2757.84        17.91 o
   2   2   3         98.26        105.91         1.36 o
   3   2   3        228.74        241.97         2.61 o
   4   2   3         23.81         21.71         1.02 o
   5   2   3         22.50         24.75         1.59 o
   6   2   3          0.53          2.91         1.27 o
   7   2   3          1.75         -1.81         2.03 o
  -7   3   3          3.46          5.58         1.34 o
  -6   3   3         27.46         24.89         1.70 o
  -5   3   3         22.65         22.60         1.18 o
  -4   3   3        249.75        235.26         3.13 o
  -3   3   3         62.45         58.01         1.36 o
  -2   3   3       1142.91       1278.07         8.82 o
  -1   3   3        686.26        714.24         5.08 o
   0   3   3        679.95        737.16         5.49 o
   1   3   3       6833.70       7410.69        47.66 o
   2   3   3        897.97       1001.57         7.67 o
   3   3   3         10.47          8.22         0.64 o
   4   3   3         15.20         15.40         0.93 o
   5   3   3         36.06         37.50         2.84 o
   6   3   3          1.14          1.55         0.77 o
   7   3   3          4.02          4.44         2.53 o
  -7   4   3         10.53         11.48         2.94 o
  -6   4   3         10.31         10.77         1.26 o
  -5   4   3          3.50          2.14         0.67 o
  -4   4   3         27.63         26.41         1.13 o
  -3   4   3        112.84        109.34         1.64 o
  -2   4   3         56.13         50.14         0.86 o
  -1   4   3         79.22         79.30         1.02 o
   0   4   3          9.12          7.95         0.38 o
   1   4   3       1332.03       1518.17        10.31 o
   2   4   3        327.66        354.04         3.30 o
   3   4   3        105.81         99.06         1.82 o
   4   4   3        246.91        232.12         3.26 o
   5   4   3          6.79          5.75         1.08 o
   6   4   3          4.01          4.13         0.94 o
   7   4   3         13.18         22.17         4.03 o
  -7   5   3          0.22          2.64         1.55 o
  -6   5   3         21.27         21.73         1.68 o
  -5   5   3         12.15         12.78         1.13 o
  -4   5   3         92.30         83.78         2.08 o
  -3   5   3         58.40         59.35         1.24 o
  -2   5   3         13.53         13.77         0.54 o
  -1   5   3         73.82         71.79         1.05 o
   0   5   3         72.31         84.35         1.15 o
   1   5   3        212.44        245.46         2.35 o
   2   5   3        109.25        112.98         1.60 o
   3   5   3        187.25        167.72         2.54 o
   4   5   3        227.79        209.49         3.15 o
   5   5   3          1.04          1.66         0.73 o
   6   5   3          0.57          2.83         0.89 o
  -6   6   3         23.19         23.16         1.76 o
  -5   6   3          8.73          8.73         1.02 o
  -4   6   3          0.23          0.34         0.55 o
  -3   6   3        230.19        226.05         4.17 o
  -2   6   3         50.47         56.51         1.17 o
  -1   6   3          0.90          2.49         0.60 o
   0   6   3        114.26        130.14         1.59 o
   1   6   3         46.44         41.32         0.95 o
   2   6   3          8.59         12.60         0.68 o
   3   6   3        392.84        373.07         4.37 o
   4   6   3          0.08          0.16         0.52 o
   5   6   3          4.12          5.01         0.80 o
   6   6   3          2.84          5.14         1.17 o
  -6   7   3          5.26          7.44         1.21 o
  -5   7   3          0.69          0.21         0.72 o
  -4   7   3         26.58         24.21         1.55 o
  -3   7   3          0.59          0.02         0.60 o
  -2   7   3         41.64         36.71         1.20 o
  -1   7   3        107.87        111.76         1.56 o
   0   7   3        211.65        215.36         2.33 o
   1   7   3         68.95         62.53         1.28 o
   2   7   3        139.59        128.35         2.20 o
   3   7   3         69.09         63.47         1.65 o
   4   7   3          0.26          0.01         0.56 o
   5   7   3          0.44          0.74         0.72 o
   6   7   3         12.63         13.69         1.72 o
  -6   8   3          0.16          2.79         1.66 o
  -5   8   3         28.36         25.45         1.87 o
  -4   8   3          7.30          5.30         0.99 o
  -3   8   3          7.26          7.46         0.94 o
  -2   8   3         92.41         90.96         1.99 o
  -1   8   3          0.06         -0.13         0.41 o
   0   8   3          3.61          4.58         0.53 o
   1   8   3         67.38         62.60         1.38 o
   2   8   3        104.13         93.01         1.96 o
   3   8   3          2.37          2.53         0.64 o
   4   8   3          0.54          0.93         0.66 o
   5   8   3          9.11          9.16         1.18 o
   6   8   3          0.18         -0.67         2.34 o
  -5   9   3          0.11          1.74         0.98 o
  -4   9   3          0.05          1.26         0.81 o
  -3   9   3         32.64         28.63         1.59 o
  -2   9   3          3.85          5.35         0.74 o
  -1   9   3          0.45          0.35         0.50 o
   0   9   3          6.74          6.80         0.68 o
   1   9   3          9.16          7.06         0.72 o
   2   9   3          1.20          2.05         0.63 o
   3   9   3         19.46         18.45         1.33 o
   4   9   3          0.35          1.35         0.77 o
   5   9   3          2.06          3.08         0.98 o
  -5  10   3          4.41          4.24         1.15 o
  -4  10   3          0.01          0.29         0.79 o
  -3  10   3          2.07          3.06         0.95 o
  -2  10   3         96.64         94.12         2.39 o
  -1  10   3         20.02         20.75         1.45 o
   0  10   3          1.09          1.12         0.61 o
   1  10   3          6.80          5.60         0.76 o
   2  10   3          7.58          5.36         1.01 o
   3  10   3          0.38          1.86         0.95 o
   4  10   3          0.30          1.87         0.78 o
   5  10   3          0.34         -0.54         1.76 o
  -4  11   3          0.19          0.57         0.97 o
  -3  11   3          1.36          1.41         0.87 o
  -2  11   3          0.10         -0.10         1.00 o
  -1  11   3         78.19         75.11         1.93 o
   0  11   3         92.27         85.76         2.23 o
   1  11   3         15.15         14.81         1.34 o
   2  11   3         20.95         22.07         1.66 o
   3  11   3          0.62          2.38         0.79 o
   4  11   3         15.28         18.96         1.58 o
  -4  12   3          8.73          6.90         2.11 o
  -3  12   3          0.52         -0.35         0.92 o
  -2  12   3          2.07          1.58         0.90 o
  -1  12   3          2.30          1.54         1.37 o
   0  12   3         20.90         23.70         1.94 o
   1  12   3          1.99          2.41         1.07 o
   2  12   3          8.77          9.87         1.27 o
   3  12   3          0.54          1.82         0.93 o
   4  12   3          0.06          0.00         2.30 o
  -3  13   3          0.81          2.79         1.36 o
  -2  13   3          2.22          2.19         1.76 o
  -1  13   3          3.23          5.27         1.27 o
   0  13   3         63.48         62.29         2.79 o
   1  13   3          0.02          3.24         2.12 o
   2  13   3          6.80          9.39         1.57 o
   3  13   3          6.71          7.73         1.65 o
  -2  14   3          0.12          1.58         2.39 o
  -1  14   3          0.57          0.66         1.43 o
   0  14   3          0.02          1.16         1.37 o
   1  14   3          6.50          5.74         1.75 o
   2  14   3          0.00          3.44         2.43 o
  -6   0   4          0.95          1.47         2.72 o
  -4   0   4         88.48         84.89         1.98 o
  -2   0   4       1563.42       1670.84        15.87 o
   0   0   4        231.86        203.73         2.42 o
   2   0   4        157.50        171.32         2.37 o
   4   0   4          0.87          1.01         0.64 o
   6   0   4         14.79         13.32         1.98 o
  -7   1   4          2.18          2.91         1.00 o
  -6   1   4         41.51         43.21         2.41 o
  -5   1   4         16.80         20.35         1.55 o
  -4   1   4         68.92         66.68         1.24 o
  -3   1   4        131.10        113.70         1.46 o
  -2   1   4          0.00          0.53         0.23 o
  -1   1   4       1292.91       1335.40         9.50 o
   0   1   4         47.82         48.72         0.62 o
   1   1   4        532.85        533.06         3.86 o
   2   1   4         14.95         17.30         0.61 o
   3   1   4         39.18         37.73         1.39 o
   4   1   4         62.59         61.90         1.49 o
   5   1   4          4.28          4.26         0.79 o
   6   1   4          0.05          1.60         0.80 o
   7   1   4          0.25         -0.43         1.91 o
  -7   2   4          1.58          5.22         1.24 o
  -6   2   4         15.53         12.53         1.24 o
  -5   2   4         32.20         32.77         1.31 o
  -4   2   4          0.52          0.98         0.53 o
  -3   2   4          5.68          5.07         0.42 o
  -2   2   4          3.43          1.95         0.27 o
  -1   2   4          2.28          2.89         0.22 o
   0   2   4        506.26        507.70         3.66 o
   1   2   4       1509.87       1581.52        10.54 o
   2   2   4        235.00        230.09         2.86 o
   3   2   4          1.82          4.76         0.49 o
   4   2   4         50.01         45.40         1.96 o
   5   2   4          0.42          0.07         0.59 o
   6   2   4         30.59         33.19         2.08 o
   7   2   4         13.24         17.66         3.75 o
  -7   3   4          0.47          1.10         1.03 o
  -6   3   4          1.86          2.78         0.79 o
  -5   3   4         44.88         43.94         1.44 o
  -4   3   4         24.32         24.89         1.06 o
  -3   3   4         41.35         39.09         0.85 o
  -2   3   4          1.74          4.93         0.35 o
  -1   3   4         54.72         44.35         0.92 o
   0   3   4        242.61        271.83         2.58 o
   1   3   4       2393.50       2593.76        17.00 o
   2   3   4        489.00        555.37         4.67 o
   3   3   4         67.33         73.77         1.52 o
   4   3   4         40.65         38.95         1.32 o
   5   3   4         15.30         14.37         1.19 o
   6   3   4          0.14          1.85         0.84 o
   7   3   4          1.43          2.36         2.32 o
  -7   4   4          2.84          8.28         2.58 o
  -6   4   4         14.15         15.62         1.41 o
  -5   4   4         51.74         49.49         1.69 o
  -4   4   4          0.45          1.26         0.51 o
  -3   4   4         30.11         36.01         0.84 o
  -2   4   4         37.31         46.11         1.05 o
  -1   4   4        397.80        426.64         3.38 o
   0   4   4        173.67        182.17         1.76 o
   1   4   4       1634.37       1797.82        12.11 o
   2   4   4       1645.37       1633.48        12.07 o
   3   4   4         27.13         26.88         1.05 o
   4   4   4         12.23         12.22         0.93 o
   5   4   4         49.07         48.62         1.87 o
   6   4   4          4.64          8.22         1.11 o
  -7   5   4          3.29          2.29         2.34 o
  -6   5   4         32.93         36.77         2.07 o
  -5   5   4          1.24          1.27         0.66 o
  -4   5   4        109.55        104.37         2.30 o
  -3   5   4         46.05         49.67         1.50 o
  -2   5   4        312.35        331.92         2.98 o
  -1   5   4        754.02        817.86         6.02 o
   0   5   4        302.26        336.87         3.12 o
   1   5   4        290.06        297.91         2.95 o
   2   5   4         30.56         27.27         0.82 o
   3   5   4         16.97         17.83         0.96 o
   4   5   4          6.85          6.37         0.76 o
   5   5   4        113.54        101.37         3.04 o
   6   5   4          9.71          8.38         1.18 o
  -6   6   4         34.42         32.17         2.06 o
  -5   6   4          8.85          6.45         1.28 o
  -4   6   4         17.64         18.11         1.67 o
  -3   6   4         74.45         68.89         1.73 o
  -2   6   4          8.61         10.14         0.62 o
  -1   6   4         26.58         22.77         0.70 o
   0   6   4          1.89          2.88         0.53 o
   1   6   4         69.86         77.77         1.20 o
   2   6   4         35.75         31.77         1.26 o
   3   6   4        210.62        205.06         3.00 o
   4   6   4         41.72         38.66         1.45 o
   5   6   4          7.43          7.10         0.98 o
   6   6   4          7.54          9.60         1.24 o
  -6   7   4         13.89         14.99         1.80 o
  -5   7   4         22.44         21.47         2.13 o
  -4   7   4          3.31          1.66         0.67 o
  -3   7   4          7.05          9.08         0.96 o
  -2   7   4        139.13        139.07         2.29 o
  -1   7   4        369.99        388.32         3.84 o
   0   7   4        174.56        168.38         2.00 o
   1   7   4         36.26         32.05         0.98 o
   2   7   4        160.82        150.58         2.44 o
   3   7   4         76.72         71.62         1.75 o
   4   7   4          0.69          1.35         0.59 o
   5   7   4          7.91          7.60         0.93 o
   6   7   4          0.01         -0.42         1.05 o
  -6   8   4          1.42          3.61         1.74 o
  -5   8   4          0.90          2.40         0.98 o
  -4   8   4         12.98         17.34         1.68 o
  -3   8   4          4.02          3.29         0.77 o
  -2   8   4         25.96         23.46         1.13 o
  -1   8   4         48.96         51.98         1.25 o
   0   8   4         17.78         18.66         0.86 o
   1   8   4         91.63         88.89         1.69 o
   2   8   4          6.58          8.37         0.91 o
   3   8   4          6.23          7.26         0.81 o
   4   8   4          1.29          1.35         0.71 o
   5   8   4          0.71          2.42         0.88 o
  -5   9   4          5.12          5.70         1.20 o
  -4   9   4          2.76          3.20         1.00 o
  -3   9   4          2.42          1.56         0.81 o
  -2   9   4          0.91          1.37         0.62 o
  -1   9   4          1.40          2.39         0.61 o
   0   9   4        112.58        105.51         1.86 o
   1   9   4          9.83          9.18         0.84 o
   2   9   4          0.88          0.49         0.56 o
   3   9   4         25.81         22.22         1.42 o
   4   9   4         10.62         12.07         1.24 o
   5   9   4          0.66          0.63         0.87 o
  -5  10   4          8.82         10.27         1.53 o
  -4  10   4          5.27          7.88         1.70 o
  -3  10   4         11.08         11.55         1.33 o
  -2  10   4        145.80        140.68         3.34 o
  -1  10   4         11.40         12.71         1.23 o
   0  10   4          4.11          4.37         0.73 o
   1  10   4         26.40         23.06         1.35 o
   2  10   4          3.45          2.92         0.79 o
   3  10   4          1.35          1.24         0.73 o
   4  10   4          4.93          6.70         1.30 o
   5  10   4          2.01          2.60         1.27 o
  -4  11   4         13.16         13.14         1.60 o
  -3  11   4          4.92          6.38         1.17 o
  -2  11   4         19.03         16.16         1.46 o
  -1  11   4         22.44         19.97         1.36 o
   0  11   4         10.46         11.50         1.24 o
   1  11   4         90.58         85.03         2.29 o
   2  11   4          7.55          8.79         1.21 o
   3  11   4          0.03          1.34         0.84 o
   4  11   4          1.49          4.07         0.97 o
  -4  12   4          3.54          1.75         1.65 o
  -3  12   4         16.66         15.95         1.66 o
  -2  12   4         29.09         29.59         1.98 o
  -1  12   4         26.99         26.63         1.82 o
   0  12   4        100.82         86.72         3.25 o
   1  12   4          1.25          2.08         1.04 o
   2  12   4         11.57         11.69         1.56 o
   3  12   4          3.71          5.27         1.11 o
   4  12   4          4.67          4.28         1.85 o
  -3  13   4         50.60         52.21         3.91 o
  -2  13   4          3.56          4.89         1.37 o
  -1  13   4         45.04         49.54         2.77 o
   0  13   4          4.18          6.35         1.29 o
   1  13   4          0.06          1.19         2.27 o
   2  13   4          6.48         10.54         3.35 o
   3  13   4          1.62          5.35         2.22 o
  -1  14   4          0.01          1.92         1.45 o
   0  14   4         18.05         18.39         2.46 o
   1  14   4          1.33          3.08         1.65 o
  -7   0   5         10.40         15.22         2.21 o
  -5   0   5          5.04          5.78         0.99 o
  -3   0   5        159.07        140.38         2.39 o
  -1   0   5        147.33        141.02         2.08 o
   1   0   5        180.78        178.37         2.31 o
   3   0   5          0.00         -0.26         0.36 o
   5   0   5          9.80          9.75         1.67 o
  -7   1   5          4.38          6.18         1.27 o
  -6   1   5          0.18          1.30         0.75 o
  -5   1   5        128.29        120.26         2.24 o
  -4   1   5         42.42         41.84         1.27 o
  -3   1   5        250.99        286.89         2.71 o
  -2   1   5        360.46        380.57         3.10 o
  -1   1   5        623.12        665.52         4.72 o
   0   1   5       2926.91       2962.65        19.16 o
   1   1   5        386.42        380.49         3.13 o
   2   1   5         70.33         72.57         1.07 o
   3   1   5        129.06        138.52         1.85 o
   4   1   5          9.20         10.55         0.82 o
   5   1   5         47.72         51.56         2.06 o
   6   1   5         14.87         17.11         1.82 o
  -7   2   5          0.83          6.71         1.97 o
  -6   2   5          8.19          9.31         1.16 o
  -5   2   5         66.36         61.23         2.42 o
  -4   2   5         69.34         71.20         1.57 o
  -3   2   5         16.96         18.25         0.65 o
  -2   2   5        512.48        531.20         4.10 o
  -1   2   5        245.38        260.85         2.15 o
   0   2   5       2334.08       2447.94        15.98 o
   1   2   5         68.49         66.88         0.90 o
   2   2   5        115.54        128.24         2.25 o
   3   2   5          1.21          1.50         0.38 o
   4   2   5         26.46         24.43         1.44 o
   5   2   5        143.41        133.48         2.89 o
   6   2   5          8.90          7.45         1.65 o
  -7   3   5          5.37          4.99         1.69 o
  -6   3   5         32.78         29.03         1.77 o
  -5   3   5         42.28         40.07         1.59 o
  -4   3   5         68.49         64.46         1.37 o
  -3   3   5        304.07        351.61         3.31 o
  -2   3   5       1615.03       1780.50        12.05 o
  -1   3   5        118.64        132.35         1.53 o
   0   3   5        105.24        127.64         1.32 o
   1   3   5        926.89        989.71         8.24 o
   2   3   5       2264.85       2475.72        17.72 o
   3   3   5          5.50          5.45         0.59 o
   4   3   5          7.41          7.36         0.76 o
   5   3   5         78.17         74.46         2.17 o
   6   3   5          5.77          5.56         1.14 o
  -6   4   5         19.76         21.17         1.61 o
  -5   4   5         19.28         23.12         1.35 o
  -4   4   5         67.66         73.89         1.88 o
  -3   4   5        127.96        119.57         1.59 o
  -2   4   5        149.84        162.87         1.75 o
  -1   4   5        433.70        471.04         4.03 o
   0   4   5        254.26        259.34         2.30 o
   1   4   5       1493.59       1465.59        10.07 o
   2   4   5        878.80        882.65         6.48 o
   3   4   5          4.61          5.69         0.63 o
   4   4   5        349.34        326.26         4.12 o
   5   4   5          3.93          4.45         0.83 o
   6   4   5          5.42          5.80         0.98 o
  -7   5   5         21.07         27.88         4.15 o
  -6   5   5         19.83         22.81         2.06 o
  -5   5   5          9.54          9.12         1.01 o
  -4   5   5          0.47          0.37         0.60 o
  -3   5   5         12.83         13.88         0.84 o
  -2   5   5        117.88        127.46         1.89 o
  -1   5   5         66.04         65.59         0.97 o
   0   5   5         22.12         24.58         0.65 o
   1   5   5        835.96        914.62         6.71 o
   2   5   5       2318.59       2384.59        20.71 o
   3   5   5        286.62        249.94         4.65 o
   4   5   5         21.71         22.23         1.18 o
   5   5   5          0.02          0.93         0.70 o
   6   5   5          1.51          3.49         0.98 o
  -6   6   5          2.08          5.13         1.20 o
  -5   6   5          2.21          2.41         1.03 o
  -4   6   5        236.25        212.52         3.59 o
  -3   6   5         44.07         42.66         1.28 o
  -2   6   5          4.57          4.61         0.50 o
  -1   6   5          8.27          8.84         0.59 o
   0   6   5        238.03        240.29         2.41 o
   1   6   5         41.49         42.78         0.91 o
   2   6   5         13.03         15.58         0.98 o
   3   6   5          6.12          5.80         0.74 o
   4   6   5          0.01          0.73         0.67 o
   5   6   5          8.07         10.03         1.12 o
   6   6   5         12.95         12.89         1.40 o
  -6   7   5          8.32          9.71         1.40 o
  -5   7   5          6.10          5.58         1.09 o
  -4   7   5          0.02          0.33         0.69 o
  -3   7   5         18.74         17.89         1.06 o
  -2   7   5          0.45          0.40         0.48 o
  -1   7   5         46.90         43.02         1.10 o
   0   7   5         75.15         81.16         1.32 o
   1   7   5          0.52          0.78         0.42 o
   2   7   5          0.31          0.53         0.53 o
   3   7   5          4.02          5.46         0.75 o
   4   7   5         13.17         12.82         1.03 o
   5   7   5          0.01          0.96         0.68 o
   6   7   5          1.54          0.59         1.68 o
  -6   8   5          2.28          2.10         2.20 o
  -5   8   5         14.28         17.71         1.59 o
  -4   8   5          6.34          5.02         1.45 o
  -3   8   5          2.53          1.48         0.79 o
  -2   8   5         14.14         13.27         1.18 o
  -1   8   5         54.12         56.26         1.32 o
   0   8   5          8.38          9.98         0.72 o
   1   8   5         36.84         39.61         1.39 o
   2   8   5         21.68         19.38         1.22 o
   3   8   5         12.13          8.91         0.88 o
   4   8   5          6.42          4.63         0.81 o
   5   8   5          0.36          0.55         0.79 o
  -5   9   5          3.85          6.70         1.24 o
  -4   9   5          2.96          4.22         1.01 o
  -3   9   5          1.64          0.94         0.82 o
  -2   9   5         48.77         47.26         1.73 o
  -1   9   5          0.06          0.21         0.56 o
   0   9   5         56.82         53.38         1.49 o
   1   9   5        106.71         99.08         2.65 o
   2   9   5          5.06          5.08         0.77 o
   3   9   5          1.15          2.57         0.69 o
   4   9   5          0.92          1.90         0.79 o
   5   9   5          9.12         12.51         1.35 o
  -5  10   5          3.02          2.13         1.12 o
  -4  10   5          2.10          1.62         1.01 o
  -3  10   5          0.91         -0.25         0.73 o
  -2  10   5          5.48          3.94         0.89 o
  -1  10   5         43.87         48.91         1.99 o
   0  10   5         31.65         32.16         1.51 o
   1  10   5         39.57         39.70         1.65 o
   2  10   5         23.37         20.43         1.38 o
   3  10   5          0.39          0.25         0.69 o
   4  10   5          0.93          4.01         1.01 o
   5  10   5          0.05          2.54         1.22 o
  -4  11   5          1.20          3.78         1.11 o
  -3  11   5          1.53          0.53         0.88 o
  -2  11   5         98.62         90.18         2.80 o
  -1  11   5          1.46          1.28         0.88 o
   0  11   5         18.06         16.00         1.76 o
   1  11   5          4.82          4.57         1.25 o
   2  11   5          0.79          2.27         0.99 o
   3  11   5          2.10          3.34         0.99 o
   4  11   5          0.28          2.20         0.99 o
  -3  12   5         22.63         22.31         1.91 o
  -2  12   5          1.34          2.92         1.37 o
  -1  12   5         51.71         53.73         2.42 o
   0  12   5         19.83         18.30         1.59 o
   1  12   5          3.79          6.07         1.24 o
   2  12   5          8.36         10.63         1.93 o
   3  12   5          0.09          0.83         1.64 o
  -3  13   5          8.53          5.57         2.09 o
  -2  13   5          5.41          5.53         1.64 o
  -1  13   5          1.52          3.36         1.16 o
   0  13   5          4.16          9.65         1.82 o
   1  13   5          0.53          7.18         1.73 o
   2  13   5          6.12          9.14         1.62 o
  -1  14   5          0.72          1.39         1.53 o
   0  14   5          6.92          6.66         1.97 o
   1  14   5          0.00          2.43         2.60 o
  -6   0   6         26.48         28.57         2.44 o
  -4   0   6        102.97         96.39         2.18 o
  -2   0   6        330.96        406.23         4.67 o
   0   0   6         29.99         22.08         1.05 o
   2   0   6         22.73         26.16         0.89 o
   4   0   6         80.09         74.88         2.42 o
   6   0   6          5.48          8.82         1.82 o
  -7   1   6          2.36          6.24         1.28 o
  -6   1   6          1.35          1.12         0.76 o
  -5   1   6         11.31         10.84         1.02 o
  -4   1   6         81.26         73.27         2.10 o
  -3   1   6         32.30         34.52         0.88 o
  -2   1   6         21.39         19.26         0.56 o
  -1   1   6        149.99        149.09         1.74 o
   0   1   6        332.43        344.95         2.70 o
   1   1   6        239.87        235.60         2.08 o
   2   1   6         55.03         60.74         1.07 o
   3   1   6         40.51         48.16         1.07 o
   4   1   6         36.46         36.35         1.47 o
   5   1   6          0.00         -0.67         0.67 o
   6   1   6         16.59         17.83         1.65 o
  -7   2   6          0.57          1.47         1.37 o
  -6   2   6         30.03         29.90         1.86 o
  -5   2   6         59.67         60.37         1.60 o
  -4   2   6        240.83        218.43         2.89 o
  -3   2   6         60.84         66.45         1.13 o
  -2   2   6        220.19        220.01         2.10 o
  -1   2   6        252.73        276.25         2.29 o
   0   2   6        178.88        195.96         1.75 o
   1   2   6        363.34        401.31         3.46 o
   2   2   6         29.53         37.20         1.01 o
   3   2   6         24.37         27.75         1.12 o
   4   2   6        136.63        134.49         2.67 o
   5   2   6         35.18         36.69         1.90 o
   6   2   6          3.57          6.23         1.14 o
  -7   3   6          0.43          0.19         1.02 o
  -6   3   6         34.76         29.39         3.33 o
  -5   3   6         50.45         47.11         1.62 o
  -4   3   6         58.99         57.43         1.31 o
  -3   3   6        204.63        227.62         2.37 o
  -2   3   6        667.53        705.31         5.29 o
  -1   3   6         54.34         62.84         0.98 o
   0   3   6          1.00          1.54         0.24 o
   1   3   6       1511.41       1692.05        11.44 o
   2   3   6        297.69        292.27         2.63 o
   3   3   6          0.02         -0.11         0.43 o
   4   3   6         65.14         62.08         1.85 o
   5   3   6          8.99          6.83         0.95 o
   6   3   6          5.06          5.70         1.13 o
  -7   4   6          4.00          7.83         2.82 o
  -6   4   6         54.06         61.13         3.35 o
  -5   4   6        129.53        118.97         2.63 o
  -4   4   6         31.22         29.40         1.35 o
  -3   4   6        100.72        103.13         1.77 o
  -2   4   6        287.32        329.79         2.90 o
  -1   4   6        179.88        192.06         2.09 o
   0   4   6        322.47        356.93         2.98 o
   1   4   6        281.95        314.23         2.78 o
   2   4   6        225.91        202.97         2.32 o
   3   4   6          1.68          1.41         0.52 o
   4   4   6         13.33         13.86         0.98 o
   5   4   6          9.07         10.11         1.08 o
   6   4   6          4.98          7.61         1.13 o
  -6   5   6         30.44         30.22         2.05 o
  -5   5   6          3.13          3.73         1.00 o
  -4   5   6          0.34          0.31         0.58 o
  -3   5   6        141.66        156.15         2.61 o
  -2   5   6        111.95        124.19         1.75 o
  -1   5   6        140.29        147.45         1.86 o
   0   5   6        476.42        572.33         4.87 o
   1   5   6        388.84        412.26         3.53 o
   2   5   6        676.33        673.73         6.43 o
   3   5   6        123.70        111.59         2.13 o
   4   5   6          3.21          4.16         0.71 o
   5   5   6          2.37          2.29         0.77 o
   6   5   6          5.72          7.67         1.27 o
  -6   6   6          6.14          5.72         1.07 o
  -5   6   6          1.80          1.69         0.79 o
  -4   6   6          2.35          0.15         0.98 o
  -3   6   6          0.35         -0.14         0.50 o
  -2   6   6          9.57         12.24         0.91 o
  -1   6   6        233.70        244.64         3.78 o
   0   6   6         18.49         18.77         0.66 o
   1   6   6         81.24         75.88         1.25 o
   2   6   6         10.95          9.96         0.80 o
   3   6   6        347.88        325.42         4.50 o
   4   6   6         18.45         17.30         1.13 o
   5   6   6          6.27          9.10         1.12 o
   6   6   6          1.53          2.61         0.96 o
  -6   7   6          3.49          4.94         1.29 o
  -5   7   6          4.55          5.92         1.35 o
  -4   7   6          0.03         -0.79         0.79 o
  -3   7   6         67.04         64.24         1.86 o
  -2   7   6         83.18         80.75         1.73 o
  -1   7   6         19.20         17.97         0.83 o
   0   7   6        278.56        265.89         2.97 o
   1   7   6         41.62         38.80         1.08 o
   2   7   6          1.13          1.79         0.59 o
   3   7   6         25.54         21.08         1.18 o
   4   7   6          0.11          0.28         0.59 o
   5   7   6          0.22          1.33         0.93 o
   6   7   6          6.64          7.05         2.79 o
  -6   8   6          1.56          0.29         2.05 o
  -5   8   6          0.01          0.91         1.52 o
  -4   8   6         12.21         11.89         1.36 o
  -3   8   6          0.90          1.02         0.76 o
  -2   8   6          5.44          6.39         0.85 o
  -1   8   6         24.75         25.43         1.13 o
   0   8   6          0.09         -0.27         0.41 o
   1   8   6          1.81          1.82         0.59 o
   2   8   6          9.67          8.34         0.87 o
   3   8   6          0.59          0.80         0.59 o
   4   8   6          3.97          3.81         0.78 o
   5   8   6          0.26          1.43         0.76 o
  -5   9   6         13.40         15.45         1.63 o
  -4   9   6          7.31          8.46         1.23 o
  -3   9   6         66.45         59.56         2.31 o
  -2   9   6         33.85         35.65         2.42 o
  -1   9   6          3.51          2.94         0.74 o
   0   9   6        159.01        151.95         2.85 o
   1   9   6          0.25          0.42         0.63 o
   2   9   6          9.84          9.11         1.01 o
   3   9   6          0.18          1.09         0.74 o
   4   9   6          0.82          1.77         0.71 o
   5   9   6          4.32          5.71         1.12 o
  -5  10   6         17.78         22.16         3.87 o
  -4  10   6          6.03          7.63         1.33 o
  -3  10   6          0.16          0.56         0.80 o
  -2  10   6         15.76         18.57         1.78 o
  -1  10   6         35.01         35.29         1.85 o
   0  10   6          0.21          0.32         0.65 o
   1  10   6        123.59        107.03         2.90 o
   2  10   6          1.39          1.37         0.72 o
   3  10   6          2.60          2.63         0.83 o
   4  10   6         10.88         15.80         1.38 o
   5  10   6          0.01          0.90         2.03 o
  -4  11   6          1.51          1.33         1.03 o
  -3  11   6          5.73          4.66         1.11 o
  -2  11   6         26.27         29.63         1.95 o
  -1  11   6          0.12          0.99         0.82 o
   0  11   6         55.93         54.15         2.18 o
   1  11   6          2.83          1.36         1.52 o
   2  11   6          0.94          0.13         0.83 o
   3  11   6          3.21          5.97         1.25 o
   4  11   6          0.00          1.25         1.20 o
  -3  12   6         21.13         22.05         2.03 o
  -2  12   6         14.18         14.82         1.50 o
  -1  12   6         35.42         36.61         2.89 o
   0  12   6          4.01          4.65         1.05 o
   1  12   6          4.53          4.97         1.11 o
   2  12   6          6.62          7.65         1.43 o
   3  12   6          3.21          3.80         1.35 o
  -3  13   6          4.74          2.75         1.81 o
  -2  13   6          2.77          2.61         1.64 o
  -1  13   6         40.55         40.95         3.06 o
   0  13   6         12.94         13.40         2.22 o
   1  13   6          1.82          2.83         1.50 o
   2  13   6         14.27         11.88         1.79 o
  -1  14   6          0.54          1.13         1.51 o
   0  14   6         16.66         18.49         2.65 o
  -7   0   7          0.52          0.98         1.89 o
  -5   0   7        208.94        187.89         3.49 o
  -3   0   7        121.11        114.87         2.18 o
  -1   0   7        108.12        105.08         2.60 o
   1   0   7        118.73        117.58         1.89 o
   3   0   7        188.72        193.35         3.76 o
   5   0   7         49.42         51.57         3.28 o
  -7   1   7          1.80          4.01         1.10 o
  -6   1   7         11.95         13.70         2.43 o
  -5   1   7          6.43          7.00         0.74 o
  -4   1   7         73.10         65.09         1.28 o
  -3   1   7        179.33        194.91         2.14 o
  -2   1   7         12.54         17.48         0.56 o
  -1   1   7        484.47        548.80         4.09 o
   0   1   7         95.85         99.27         1.20 o
   1   1   7          4.61          4.99         0.35 o
   2   1   7        194.08        207.83         2.08 o
   3   1   7        182.86        191.43         3.17 o
   4   1   7          4.62          4.39         0.74 o
   5   1   7         55.48         57.66         2.26 o
   6   1   7         69.39         66.79         2.72 o
  -7   2   7          1.38          4.26         1.58 o
  -6   2   7          6.32          6.81         1.05 o
  -5   2   7         91.19         89.97         2.17 o
  -4   2   7         29.26         30.94         0.96 o
  -3   2   7        178.69        180.04         2.15 o
  -2   2   7        343.65        378.01         3.17 o
  -1   2   7         11.26          7.13         0.40 o
   0   2   7        537.35        554.32         4.15 o
   1   2   7        234.93        233.52         2.16 o
   2   2   7         50.20         65.99         1.08 o
   3   2   7          1.96          2.73         0.45 o
   4   2   7          2.79          1.42         0.66 o
   5   2   7         23.76         24.06         1.53 o
   6   2   7          4.72          5.78         1.16 o
  -7   3   7          0.07          1.88         1.99 o
  -6   3   7         13.61         15.29         1.63 o
  -5   3   7         61.15         61.01         2.36 o
  -4   3   7          5.27          4.30         0.67 o
  -3   3   7         61.62         65.09         1.15 o
  -2   3   7         14.94         15.02         0.53 o
  -1   3   7        630.80        690.55         6.62 o
   0   3   7        150.03        171.66         1.70 o
   1   3   7        224.39        234.82         2.23 o
   2   3   7         46.76         46.38         0.99 o
   3   3   7         16.60         17.68         0.93 o
   4   3   7         60.36         56.63         2.01 o
   5   3   7          3.32          2.83         0.99 o
   6   3   7          8.32         11.81         1.42 o
  -7   4   7          2.74          2.34         2.15 o
  -6   4   7         20.01         14.93         1.69 o
  -5   4   7          7.79          9.15         1.28 o
  -4   4   7         88.89         89.62         1.88 o
  -3   4   7          5.72          6.89         0.57 o
  -2   4   7         42.79         50.10         1.31 o
  -1   4   7         14.74         19.63         0.76 o
   0   4   7         37.73         42.53         0.79 o
   1   4   7        221.16        206.35         2.10 o
   2   4   7        488.03        474.65         4.37 o
   3   4   7         12.21         10.14         0.80 o
   4   4   7         28.59         26.96         1.27 o
   5   4   7          3.39          3.56         0.95 o
   6   4   7          0.56          0.49         0.85 o
  -6   5   7          4.90          5.71         1.10 o
  -5   5   7          4.76          2.24         0.84 o
  -4   5   7          0.96         -0.56         0.56 o
  -3   5   7         96.82         84.67         1.73 o
  -2   5   7         50.81         47.73         1.08 o
  -1   5   7        484.26        523.78         4.59 o
   0   5   7         44.50         44.68         0.95 o
   1   5   7          1.91          1.62         0.34 o
   2   5   7         56.41         53.74         1.44 o
   3   5   7        161.22        151.95         2.67 o
   4   5   7         42.49         45.28         1.55 o
   5   5   7          6.92          5.72         0.93 o
   6   5   7          0.62          1.72         1.19 o
  -6   6   7          1.92          5.68         1.15 o
  -5   6   7         51.65         52.08         2.34 o
  -4   6   7         54.98         59.46         2.97 o
  -3   6   7         51.58         49.45         1.61 o
  -2   6   7         16.18         15.09         0.95 o
  -1   6   7        484.81        504.62         4.60 o
   0   6   7         89.63         89.20         1.47 o
   1   6   7          0.16         -0.12         0.33 o
   2   6   7       1363.37       1343.29        12.68 o
   3   6   7        482.24        435.87         5.03 o
   4   6   7          5.99          5.35         0.78 o
   5   6   7         20.50         19.77         1.46 o
   6   6   7          0.00         -0.36         0.99 o
  -6   7   7         10.69         12.96         1.57 o
  -5   7   7          8.20          5.50         1.57 o
  -4   7   7          7.28          5.51         1.03 o
  -3   7   7          0.76          0.53         0.61 o
  -2   7   7          6.97          5.43         0.79 o
  -1   7   7          0.27          0.25         0.45 o
   0   7   7        213.82        208.10         2.80 o
   1   7   7          0.57          0.40         0.44 o
   2   7   7        439.44        418.87         5.58 o
   3   7   7        252.64        208.97         3.23 o
   4   7   7         11.21          8.03         0.88 o
   5   7   7          2.55          2.98         0.90 o
   6   7   7         13.06         15.01         3.27 o
  -6   8   7          9.30         12.27         3.20 o
  -5   8   7         28.84         28.31         2.07 o
  -4   8   7          9.71          8.39         1.20 o
  -3   8   7        115.69        104.20         2.48 o
  -2   8   7         13.41         12.59         1.08 o
  -1   8   7          6.01          7.04         0.75 o
   0   8   7          4.84          5.86         0.70 o
   1   8   7        289.48        272.69         3.55 o
   2   8   7         10.22         10.63         0.93 o
   3   8   7          2.01          0.90         0.63 o
   4   8   7         14.05         14.23         1.14 o
   5   8   7          7.87          9.15         1.81 o
  -5   9   7          0.10          1.18         0.93 o
  -4   9   7          0.14          2.00         0.88 o
  -3   9   7          3.31          4.52         1.00 o
  -2   9   7         56.27         55.72         2.38 o
  -1   9   7         29.83         31.41         2.06 o
   0   9   7         22.15         18.70         1.24 o
   1   9   7         67.63         58.50         2.82 o
   2   9   7         10.73          9.24         1.03 o
   3   9   7          0.23          1.77         0.68 o
   4   9   7         10.46         12.60         1.27 o
   5   9   7          0.97          2.29         1.03 o
  -4  10   7          0.00          1.92         0.94 o
  -3  10   7          6.03          7.46         1.24 o
  -2  10   7         89.46         79.90         2.28 o
  -1  10   7          2.92          3.62         0.85 o
   0  10   7         38.13         41.85         1.72 o
   1  10   7        110.45         93.37         2.76 o
   2  10   7          2.67          4.85         1.13 o
   3  10   7          4.42          5.27         1.06 o
   4  10   7          0.98          3.80         1.87 o
  -4  11   7          2.01          3.08         1.16 o
  -3  11   7        100.66        112.23         4.49 o
  -2  11   7         28.97         27.83         2.92 o
  -1  11   7          0.00          0.91         0.84 o
   0  11   7          0.04         -0.71         0.71 o
   1  11   7          1.52          3.44         1.24 o
   2  11   7          1.09          2.00         0.89 o
   3  11   7          0.56          1.54         1.01 o
   4  11   7          2.10          4.99         1.73 o
  -3  12   7         23.90         25.29         2.79 o
  -2  12   7         14.39         15.27         1.58 o
  -1  12   7          6.97          9.05         1.34 o
   0  12   7          9.06         10.35         1.68 o
   1  12   7          1.14          1.44         0.95 o
   2  12   7          0.26          1.57         1.18 o
   3  12   7          8.05         10.68         1.63 o
  -3  13   7          0.74          1.10         1.96 o
  -2  13   7          5.23          5.51         1.57 o
  -1  13   7         18.78         21.55         3.08 o
   0  13   7          1.03         -1.18         1.19 o
   1  13   7          3.32          4.67         1.71 o
   2  13   7          0.62          5.01         1.76 o
  -1  14   7         12.03         15.14         2.05 o
   0  14   7         10.51         10.96         3.20 o
  -6   0   8          1.85          3.28         1.12 o
  -4   0   8        546.00        520.53        10.31 o
  -2   0   8        753.99        880.39         9.07 o
   0   0   8          0.60          0.89         0.35 o
   2   0   8        703.83        698.61         7.57 o
   4   0   8        135.44        138.27         3.48 o
   6   0   8         76.25         73.80         6.28 o
  -7   1   8          4.30         12.34         2.53 o
  -6   1   8         33.43         34.43         2.18 o
  -5   1   8          7.88          9.81         0.79 o
  -4   1   8        191.33        180.22         2.72 o
  -3   1   8        293.59        271.80         2.90 o
  -2   1   8        143.53        139.29         1.58 o
  -1   1   8        704.58        775.54         5.61 o
   0   1   8        239.51        220.39         2.15 o
   1   1   8          0.43          0.30         0.24 o
   2   1   8        171.98        179.52         1.93 o
   3   1   8         36.31         37.20         1.02 o
   4   1   8          0.10          0.07         0.55 o
   5   1   8        118.54        124.70         3.28 o
   6   1   8          6.27          7.92         1.75 o
  -7   2   8          0.24          3.93         1.46 o
  -6   2   8         16.26         18.79         1.75 o
  -5   2   8         82.16         78.45         2.96 o
  -4   2   8         15.00         12.59         0.76 o
  -3   2   8         60.47         54.52         1.06 o
  -2   2   8        899.88       1040.72         7.47 o
  -1   2   8          2.03          4.67         0.53 o
   0   2   8        889.48        984.30         6.95 o
   1   2   8        176.52        209.82         2.06 o
   2   2   8        235.12        237.84         2.35 o
   3   2   8          7.18          7.31         0.59 o
   4   2   8         24.90         25.65         1.39 o
   5   2   8         42.34         42.68         1.90 o
   6   2   8          2.14          2.00         1.35 o
  -7   3   8          0.01          3.72         1.86 o
  -6   3   8         13.64         13.80         1.53 o
  -5   3   8         48.08         45.72         2.20 o
  -4   3   8          8.47          8.04         0.69 o
  -3   3   8        158.92        150.84         2.03 o
  -2   3   8         36.98         49.23         0.87 o
  -1   3   8        280.11        285.54         3.13 o
   0   3   8        329.12        338.17         2.86 o
   1   3   8        812.22        888.11         6.51 o
   2   3   8         13.74         17.25         0.74 o
   3   3   8          0.29          1.13         0.49 o
   4   3   8         96.50         94.22         2.31 o
   5   3   8          1.43          2.33         0.80 o
   6   3   8          4.00          4.06         1.08 o
  -7   4   8          0.30         -0.41         1.89 o
  -6   4   8          0.20          0.76         0.80 o
  -5   4   8          6.71          7.88         1.35 o
  -4   4   8         14.86         12.80         1.15 o
  -3   4   8         30.06         29.82         0.97 o
  -2   4   8          4.29          3.95         0.45 o
  -1   4   8        128.70        111.99         1.79 o
   0   4   8        132.08        154.40         1.68 o
   1   4   8        221.66        215.45         2.21 o
   2   4   8         86.61         85.66         1.48 o
   3   4   8        195.45        175.77         3.21 o
   4   4   8         10.03          8.97         1.00 o
   5   4   8         30.08         29.39         1.68 o
   6   4   8          1.39          2.02         0.90 o
  -6   5   8          0.01          2.65         0.88 o
  -5   5   8         38.91         33.11         1.91 o
  -4   5   8          1.48          0.51         0.72 o
  -3   5   8         68.02         64.75         1.76 o
  -2   5   8         84.33         84.56         2.93 o
  -1   5   8        187.10        194.83         2.61 o
   0   5   8          4.47          4.22         0.39 o
   1   5   8          5.25          9.10         0.54 o
   2   5   8         54.33         52.65         1.39 o
   3   5   8        309.35        284.42         3.74 o
   4   5   8          2.62          2.98         0.70 o
   5   5   8          1.56          3.15         0.84 o
   6   5   8          1.46          2.19         0.94 o
  -6   6   8          3.41          5.40         1.12 o
  -5   6   8          0.28          2.38         0.89 o
  -4   6   8          4.35          2.24         0.83 o
  -3   6   8          3.12          2.59         0.69 o
  -2   6   8         54.11         51.89         1.37 o
  -1   6   8          3.52          3.93         0.59 o
   0   6   8         43.13         35.22         0.98 o
   1   6   8          1.39          2.12         0.41 o
   2   6   8         65.30         57.78         1.53 o
   3   6   8         82.00         73.67         1.83 o
   4   6   8         17.39         16.43         1.14 o
   5   6   8          3.40          3.51         0.95 o
   6   6   8          0.52          0.70         1.05 o
  -6   7   8          5.14          5.83         1.21 o
  -5   7   8         18.29         18.88         1.92 o
  -4   7   8         71.14         66.34         2.38 o
  -3   7   8         39.20         37.96         1.90 o
  -2   7   8          0.46          0.59         0.57 o
  -1   7   8         52.74         52.37         1.41 o
   0   7   8          1.51          1.19         0.52 o
   1   7   8        161.10        159.14         2.47 o
   2   7   8         69.85         58.99         1.89 o
   3   7   8         86.06         66.71         1.80 o
   4   7   8          1.48          0.24         0.63 o
   5   7   8          0.99          2.88         0.91 o
  -5   8   8          0.76          1.54         0.94 o
  -4   8   8         23.27         24.71         2.39 o
  -3   8   8         48.94         47.89         1.86 o
  -2   8   8         28.09         26.51         1.43 o
  -1   8   8         43.12         43.81         1.39 o
   0   8   8         18.63         19.42         1.06 o
   1   8   8          4.22          3.84         0.96 o
   2   8   8         73.46         58.48         3.13 o
   3   8   8         61.26         53.90         1.79 o
   4   8   8         37.22         31.37         1.55 o
   5   8   8          3.38          4.11         1.06 o
  -5   9   8          9.06          9.02         1.39 o
  -4   9   8          6.72          8.65         1.25 o
  -3   9   8          0.53         -0.43         0.73 o
  -2   9   8          2.82          2.92         0.82 o
  -1   9   8         77.12         71.45         2.04 o
   0   9   8          7.76          8.80         0.98 o
   1   9   8          7.51          7.65         1.14 o
   2   9   8          6.41          5.78         1.09 o
   3   9   8          2.85          2.66         0.90 o
   4   9   8          0.00          2.06         0.88 o
   5   9   8          2.02          4.57         1.33 o
  -4  10   8          6.12          8.62         1.68 o
  -3  10   8         29.90         26.11         1.91 o
  -2  10   8         22.31         25.57         1.76 o
  -1  10   8          0.53          0.65         0.72 o
   0  10   8          0.04         -0.14         0.67 o
   1  10   8          1.01          2.43         0.95 o
   2  10   8          0.52          0.36         1.13 o
   3  10   8          0.14          0.42         0.83 o
   4  10   8          0.71          2.65         1.02 o
  -4  11   8          5.54          8.01         1.35 o
  -3  11   8          6.46          6.39         1.98 o
  -2  11   8         11.13         12.16         1.28 o
  -1  11   8         20.05         19.97         1.65 o
   0  11   8          2.64          4.17         1.61 o
   1  11   8          2.14          3.18         1.02 o
   2  11   8          0.98         -0.48         0.91 o
   3  11   8          1.07          1.03         0.89 o
  -3  12   8          0.58         -0.16         1.83 o
  -2  12   8         13.64         15.73         1.45 o
  -1  12   8         15.31         13.73         1.51 o
   0  12   8          3.10          4.18         1.31 o
   1  12   8          1.66          3.52         1.06 o
   2  12   8          3.96          5.44         1.16 o
   3  12   8          0.01          2.99         1.75 o
  -2  13   8          0.53          2.84         1.32 o
  -1  13   8          0.97          0.98         1.67 o
   0  13   8          2.99          6.68         1.59 o
   1  13   8          1.31          1.20         1.57 o
   2  13   8          3.63         11.98         3.13 o
  -5   0   9         32.80         37.05         1.69 o
  -3   0   9          5.16          3.07         0.71 o
  -1   0   9       1260.30       1439.03        13.98 o
   1   0   9         46.93         46.38         1.23 o
   3   0   9         50.97         55.76         2.55 o
   5   0   9          4.57          5.38         1.47 o
  -7   1   9          3.04          9.50         2.17 o
  -6   1   9          8.13          7.21         1.22 o
  -5   1   9        308.76        292.50         3.56 o
  -4   1   9        117.13        102.31         2.19 o
  -3   1   9          5.47          3.47         0.42 o
  -2   1   9          2.55          1.74         0.31 o
  -1   1   9        508.94        552.80         4.31 o
   0   1   9        261.38        295.59         2.59 o
   1   1   9        270.11        270.66         2.51 o
   2   1   9         44.04         53.80         1.01 o
   3   1   9        117.15        117.91         2.06 o
   4   1   9          7.44          7.98         1.04 o
   5   1   9          0.31          0.37         0.91 o
   6   1   9          2.72          1.55         0.97 o
  -7   2   9          0.47          3.01         1.74 o
  -6   2   9         10.90         10.48         1.68 o
  -5   2   9         82.52         75.86         2.30 o
  -4   2   9         54.28         45.38         1.23 o
  -3   2   9         18.05         21.34         0.85 o
  -2   2   9          6.21          9.05         0.47 o
  -1   2   9         38.42         35.86         0.82 o
   0   2   9         87.03         94.29         1.18 o
   1   2   9         60.49         68.93         1.26 o
   2   2   9         64.51         55.19         1.02 o
   3   2   9         11.15         12.59         0.75 o
   4   2   9          0.54         -0.57         0.57 o
   5   2   9          0.39          1.48         0.75 o
   6   2   9         13.35         14.31         1.62 o
  -7   3   9          0.74          3.16         1.43 o
  -6   3   9          2.68          6.16         0.98 o
  -5   3   9          6.58          6.23         0.95 o
  -4   3   9          0.37          0.61         0.48 o
  -3   3   9        219.82        227.93         4.30 o
  -2   3   9         53.48         49.95         1.19 o
  -1   3   9        136.61        167.72         1.94 o
   0   3   9        920.33        983.44         7.07 o
   1   3   9         85.88         85.75         1.24 o
   2   3   9         40.24         39.79         1.28 o
   3   3   9          0.65          0.60         0.49 o
   4   3   9          4.95          5.18         0.86 o
   5   3   9          1.10          1.18         0.76 o
   6   3   9          0.09         -0.84         0.84 o
  -6   4   9         28.22         28.94         2.01 o
  -5   4   9         12.03         14.13         1.37 o
  -4   4   9        138.36        131.04         2.87 o
  -3   4   9         57.53         53.06         1.72 o
  -2   4   9        223.23        216.16         2.86 o
  -1   4   9         87.11         92.19         2.12 o
   0   4   9        231.93        236.22         2.28 o
   1   4   9          1.17          2.17         0.37 o
   2   4   9         85.06         83.83         2.04 o
   3   4   9         12.60         13.41         0.97 o
   4   4   9         59.22         55.89         1.82 o
   5   4   9          1.49          1.75         0.76 o
   6   4   9          0.83          2.30         1.01 o
  -6   5   9          4.03          7.97         1.22 o
  -5   5   9          0.50          0.28         0.71 o
  -4   5   9         48.83         44.28         1.71 o
  -3   5   9         21.34         19.17         1.01 o
  -2   5   9         39.94         38.44         1.19 o
  -1   5   9         38.14         37.09         1.12 o
   0   5   9         70.70         58.73         1.70 o
   1   5   9          6.67          5.33         0.49 o
   2   5   9          8.42          8.82         0.77 o
   3   5   9          5.14          3.88         0.71 o
   4   5   9          7.44          8.74         0.89 o
   5   5   9          1.75          2.29         0.82 o
   6   5   9          0.19          0.65         1.02 o
  -6   6   9          0.87          1.82         0.95 o
  -5   6   9          1.42          3.27         0.93 o
  -4   6   9        141.47        140.48         3.38 o
  -3   6   9         45.56         41.50         1.94 o
  -2   6   9          0.64         -0.20         0.48 o
  -1   6   9         43.81         41.45         1.25 o
   0   6   9          5.52          6.41         0.68 o
   1   6   9         46.90         41.33         1.11 o
   2   6   9         93.78         91.47         1.94 o
   3   6   9         95.69         82.44         1.97 o
   4   6   9          0.18         -0.01         0.59 o
   5   6   9          1.46          2.11         0.87 o
   6   6   9          2.14          0.76         2.36 o
  -6   7   9          0.09          1.39         0.94 o
  -5   7   9          3.36          2.15         0.90 o
  -4   7   9         30.45         32.18         2.94 o
  -3   7   9          0.60          0.52         0.65 o
  -2   7   9         10.07          8.80         0.84 o
  -1   7   9        354.15        327.89         6.50 o
   0   7   9          0.02          0.40         0.59 o
   1   7   9          0.73          0.00         0.63 o
   2   7   9          0.30          1.09         0.69 o
   3   7   9         29.28         26.27         1.34 o
   4   7   9         11.41          8.21         0.96 o
   5   7   9          0.01          0.60         0.89 o
  -5   8   9         38.98         42.25         3.25 o
  -4   8   9         33.96         38.91         2.18 o
  -3   8   9         22.11         22.94         1.46 o
  -2   8   9        194.18        192.49         3.42 o
  -1   8   9         77.47         73.73         1.77 o
   0   8   9        121.12        117.52         2.23 o
   1   8   9        167.98        148.49         3.38 o
   2   8   9        197.57        174.76         5.49 o
   3   8   9        330.65        294.19         5.29 o
   4   8   9         20.95         14.01         1.28 o
   5   8   9          1.10          3.57         1.05 o
  -5   9   9          9.55          6.51         1.29 o
  -4   9   9          1.46          3.74         0.98 o
  -3   9   9          0.25          0.84         0.80 o
  -2   9   9        296.91        297.82         4.63 o
  -1   9   9          1.63          1.28         0.62 o
   0   9   9         20.65         19.25         1.32 o
   1   9   9        100.09         87.87         4.19 o
   2   9   9          2.44          2.90         1.00 o
   3   9   9         40.27         32.39         2.02 o
   4   9   9         77.45         75.18         3.21 o
   5   9   9          1.47          0.42         2.32 o
  -4  10   9          3.79          4.99         1.12 o
  -3  10   9         81.92         84.95         2.87 o
  -2  10   9          0.87          2.36         0.83 o
  -1  10   9          2.05          2.40         0.78 o
   0  10   9          1.68          0.67         0.75 o
   1  10   9         29.93         33.72         3.00 o
   2  10   9          9.02          9.43         1.29 o
   3  10   9          1.82          4.35         1.04 o
   4  10   9          0.31          2.06         1.01 o
  -4  11   9          3.36          3.91         1.16 o
  -3  11   9         16.74         17.92         1.74 o
  -2  11   9          1.39          2.29         1.10 o
  -1  11   9          0.02          1.78         1.08 o
   0  11   9          4.99          5.79         1.37 o
   1  11   9          2.14          3.71         1.05 o
   2  11   9          2.30          5.75         1.17 o
   3  11   9          7.52         11.33         1.42 o
  -3  12   9          0.98         -0.25         1.05 o
  -2  12   9          0.17          1.95         1.02 o
  -1  12   9          0.49          1.77         0.96 o
   0  12   9          0.20          0.72         1.14 o
   1  12   9          0.38          2.39         1.05 o
   2  12   9          6.00          9.36         1.32 o
  -2  13   9          0.03          0.62         2.34 o
  -1  13   9          0.07          0.68         1.07 o
   0  13   9          0.28          1.75         1.36 o
   1  13   9          5.02          7.31         1.57 o
   2  13   9          1.10          4.56         2.60 o
  -4   0  10        656.73        598.51         7.34 o
  -2   0  10        150.75        174.25         2.71 o
   0   0  10        366.18        392.51         4.65 o
   2   0  10        208.78        212.96         3.23 o
   4   0  10         25.90         27.79         1.83 o
   6   0  10         16.30         21.36         2.69 o
  -6   1  10          0.48          2.61         1.16 o
  -5   1  10          0.01          0.94         0.58 o
  -4   1  10          9.64         10.52         0.81 o
  -3   1  10        146.15        131.78         2.55 o
  -2   1  10        169.22        202.96         2.12 o
  -1   1  10        179.09        192.68         2.09 o
   0   1  10        289.19        322.53         2.84 o
   1   1  10         48.15         51.56         0.96 o
   2   1  10         88.02         89.78         1.37 o
   3   1  10         14.76         14.96         0.91 o
   4   1  10          0.14         -0.38         0.57 o
   5   1  10         89.06         94.70         3.23 o
   6   1  10         37.86         36.56         2.40 o
  -7   2  10          1.00          5.20         2.00 o
  -6   2  10          0.59          1.66         0.99 o
  -5   2  10          8.89          6.50         1.00 o
  -4   2  10         44.84         41.92         1.34 o
  -3   2  10         34.10         32.68         1.20 o
  -2   2  10         40.94         27.81         0.72 o
  -1   2  10         84.73         79.73         1.28 o
   0   2  10         82.79         68.83         1.11 o
   1   2  10         62.45         73.33         1.22 o
   2   2  10          5.86          5.47         0.47 o
   3   2  10        197.92        186.32         2.51 o
   4   2  10        144.20        139.17         2.87 o
   5   2  10         16.94         17.90         1.41 o
   6   2  10         14.57         16.47         2.34 o
  -7   3  10          0.38          1.19         2.32 o
  -6   3  10          0.20          2.60         0.90 o
  -5   3  10          9.33          8.31         1.08 o
  -4   3  10          0.28         -0.24         0.49 o
  -3   3  10         17.29         20.64         1.00 o
  -2   3  10        298.46        293.29         3.46 o
  -1   3  10         15.46         16.49         0.64 o
   0   3  10         76.93         83.07         1.14 o
   1   3  10        281.23        284.62         2.74 o
   2   3  10          1.38          1.91         0.43 o
   3   3  10         19.59         18.73         1.03 o
   4   3  10          0.83          0.34         0.65 o
   5   3  10          2.91          4.44         0.93 o
   6   3  10         10.50         12.26         1.55 o
  -6   4  10          0.26          1.42         0.83 o
  -5   4  10         21.65         21.44         1.62 o
  -4   4  10         25.22         25.90         1.74 o
  -3   4  10         13.13         13.06         0.89 o
  -2   4  10         37.11         36.88         1.18 o
  -1   4  10         12.41         12.71         0.78 o
   0   4  10        416.58        435.83         4.09 o
   1   4  10         46.92         46.68         0.99 o
   2   4  10          0.03         -0.35         0.39 o
   3   4  10         31.86         29.54         1.25 o
   4   4  10          2.64          2.92         0.75 o
   5   4  10          1.12          1.11         0.78 o
   6   4  10          0.60          2.75         1.27 o
  -6   5  10          0.00          1.10         0.84 o
  -5   5  10          3.15          2.77         0.87 o
  -4   5  10         34.49         33.85         1.85 o
  -3   5  10        206.74        187.71         2.85 o
  -2   5  10         25.58         25.84         1.10 o
  -1   5  10          8.45          9.09         0.75 o
   0   5  10         68.33         60.86         1.85 o
   1   5  10         74.65         73.48         1.42 o
   2   5  10        135.71        132.94         2.30 o
   3   5  10         75.73         71.85         1.78 o
   4   5  10         10.73         10.06         1.26 o
   5   5  10          2.90          2.52         0.87 o
   6   5  10          1.28          4.07         2.96 o
  -6   6  10          0.00          3.09         1.04 o
  -5   6  10          6.05          4.73         1.48 o
  -4   6  10          8.27          7.37         1.09 o
  -3   6  10          3.32          2.69         0.76 o
  -2   6  10        112.53        107.61         2.27 o
  -1   6  10         10.60          9.04         0.78 o
   0   6  10        125.59        133.31         2.44 o
   1   6  10          9.34          8.28         0.76 o
   2   6  10         46.19         43.45         1.64 o
   3   6  10         27.81         27.51         1.33 o
   4   6  10          5.59          4.46         0.79 o
   5   6  10          1.79          5.29         0.97 o
  -6   7  10          0.04          2.58         1.71 o
  -5   7  10          7.29          5.78         1.18 o
  -4   7  10         12.56         17.18         1.56 o
  -3   7  10         84.47         77.08         2.16 o
  -2   7  10         43.07         40.17         1.43 o
  -1   7  10          8.15          6.29         0.75 o
   0   7  10         81.02         72.48         1.73 o
   1   7  10          5.67          7.87         1.14 o
   2   7  10        204.96        189.22         3.94 o
   3   7  10        100.93         84.79         3.86 o
   4   7  10         49.16         41.96         1.92 o
   5   7  10          3.92          6.42         1.19 o
  -5   8  10          2.46          2.36         1.33 o
  -4   8  10          9.51         10.05         1.32 o
  -3   8  10          0.67          0.79         0.71 o
  -2   8  10         55.90         52.18         1.82 o
  -1   8  10        146.73        135.62         2.48 o
   0   8  10         78.08         73.17         1.80 o
   1   8  10          0.15          0.95         0.84 o
   2   8  10         31.80         30.75         1.91 o
   3   8  10         18.12         19.03         1.65 o
   4   8  10         20.44         21.17         1.56 o
   5   8  10          1.63          4.42         2.66 o
  -5   9  10          6.59          8.47         1.31 o
  -4   9  10          9.84         10.45         1.66 o
  -3   9  10         54.08         54.75         2.13 o
  -2   9  10        151.20        137.28         3.00 o
  -1   9  10         39.43         38.78         1.49 o
   0   9  10         23.03         24.32         1.45 o
   1   9  10          0.20          0.62         0.87 o
   2   9  10          0.07         -0.18         0.79 o
   3   9  10         84.18         64.13         3.26 o
   4   9  10         47.28         37.98         2.29 o
  -4  10  10          0.46          0.93         0.94 o
  -3  10  10          0.01          1.21         0.92 o
  -2  10  10          6.65          7.28         1.50 o
  -1  10  10          8.58          8.37         1.04 o
   0  10  10          3.02          2.60         0.78 o
   1  10  10         29.22         27.04         1.91 o
   2  10  10          4.51          6.98         1.15 o
   3  10  10          0.45          1.33         0.89 o
   4  10  10         16.25         19.12         5.62 o
  -4  11  10          1.61         -1.41         1.96 o
  -3  11  10          0.09          0.37         1.01 o
  -2  11  10         42.88         41.05         2.01 o
  -1  11  10          8.70          9.52         1.30 o
   0  11  10          0.49         -0.47         1.13 o
   1  11  10          1.83          1.61         0.94 o
   2  11  10          3.49          5.08         1.16 o
   3  11  10          0.66          2.02         1.05 o
  -3  12  10          2.34          4.22         1.44 o
  -2  12  10          0.20          0.07         1.03 o
  -1  12  10          0.87          2.79         1.07 o
   0  12  10          0.63          0.09         2.15 o
   1  12  10          1.29          3.48         1.13 o
   2  12  10          2.66          4.20         1.21 o
  -2  13  10          0.13          1.86         2.12 o
  -1  13  10          2.72          3.68         1.41 o
   0  13  10          2.53          4.06         1.51 o
   1  13  10          1.06          0.21         2.08 o
  -5   0  11        267.31        241.57         6.08 o
  -3   0  11          1.67          0.63         0.49 o
  -1   0  11        131.00        170.10         2.61 o
   1   0  11        230.63        212.26         3.17 o
   3   0  11         29.25         30.77         1.87 o
   5   0  11         38.86         37.30         3.85 o
  -6   1  11          5.50          5.78         2.22 o
  -5   1  11          0.10         -0.28         0.55 o
  -4   1  11        457.28        420.82         5.43 o
  -3   1  11         51.09         44.91         1.13 o
  -2   1  11         95.13        108.79         1.75 o
  -1   1  11        287.17        343.46         3.03 o
   0   1  11          0.97          0.33         0.29 o
   1   1  11        894.97        930.47         6.93 o
   2   1  11          0.27         -0.06         0.34 o
   3   1  11         50.22         50.23         1.41 o
   4   1  11          3.50          4.44         1.07 o
   5   1  11          0.00          1.19         0.89 o
   6   1  11          0.76          2.05         1.04 o
  -6   2  11          4.93          6.93         1.09 o
  -5   2  11          3.77          5.00         0.82 o
  -4   2  11         81.42         79.49         1.82 o
  -3   2  11         55.92         57.71         1.44 o
  -2   2  11         16.15         13.40         0.69 o
  -1   2  11         48.31         42.83         0.98 o
   0   2  11        177.37        191.62         2.01 o
   1   2  11         24.85         21.94         0.73 o
   2   2  11         22.64         22.83         0.89 o
   3   2  11         93.40         88.37         1.82 o
   4   2  11          5.06          5.15         0.88 o
   5   2  11         11.06         11.69         1.35 o
   6   2  11          5.55          5.50         1.24 o
  -6   3  11          9.77          8.93         1.37 o
  -5   3  11          0.33          2.08         0.93 o
  -4   3  11         89.51         75.56         1.78 o
  -3   3  11        267.66        247.64         3.29 o
  -2   3  11         23.09         22.33         0.99 o
  -1   3  11         77.48         76.14         1.55 o
   0   3  11          6.38          5.91         0.54 o
   1   3  11         18.16         13.23         0.62 o
   2   3  11         25.38         25.41         0.96 o
   3   3  11         13.17         13.94         1.15 o
   4   3  11          8.85          9.21         1.02 o
   5   3  11         11.90         12.18         1.24 o
   6   3  11          3.77          3.63         2.20 o
  -6   4  11          0.14          2.76         0.97 o
  -5   4  11          4.73          6.83         1.09 o
  -4   4  11         21.04         20.20         1.65 o
  -3   4  11         30.01         32.43         1.29 o
  -2   4  11         23.30         30.10         1.16 o
  -1   4  11         13.32         12.86         0.83 o
   0   4  11        215.93        213.47         2.84 o
   1   4  11          0.52          0.79         0.43 o
   2   4  11         47.58         44.04         1.34 o
   3   4  11          2.83          3.26         0.65 o
   4   4  11          0.20          0.07         0.72 o
   5   4  11          2.24          3.15         0.90 o
   6   4  11          0.09          1.38         2.10 o
  -6   5  11          1.19          4.66         1.07 o
  -5   5  11          6.70          6.04         1.07 o
  -4   5  11         35.22         30.68         1.59 o
  -3   5  11          4.58          3.01         0.65 o
  -2   5  11         10.47          9.88         0.81 o
  -1   5  11          9.76         10.09         0.83 o
   0   5  11        169.83        155.04         2.42 o
   1   5  11         21.57         19.98         0.88 o
   2   5  11         23.37         21.06         1.26 o
   3   5  11         22.15         17.07         1.26 o
   4   5  11          7.25          7.74         1.03 o
   5   5  11          0.00          2.54         0.88 o
  -6   6  11          0.19          0.88         0.95 o
  -5   6  11          5.41          5.74         1.12 o
  -4   6  11         58.80         53.98         1.89 o
  -3   6  11          6.59          6.62         0.93 o
  -2   6  11         11.54         10.45         0.89 o
  -1   6  11        431.23        419.46         5.25 o
   0   6  11         18.51         15.84         0.97 o
   1   6  11        103.94        103.65         2.73 o
   2   6  11        120.79         98.80         2.70 o
   3   6  11         26.07         26.38         1.51 o
   4   6  11          0.01          2.24         0.89 o
   5   6  11          0.11          2.52         0.93 o
  -5   7  11          1.25          4.61         1.07 o
  -4   7  11         50.50         48.13         2.31 o
  -3   7  11         18.42         22.24         1.83 o
  -2   7  11          4.79          4.74         0.73 o
  -1   7  11        181.79        170.10         2.76 o
   0   7  11         53.47         49.49         1.48 o
   1   7  11          7.28          5.25         1.03 o
   2   7  11         35.89         34.47         1.97 o
   3   7  11         21.36         21.22         1.68 o
   4   7  11          0.22          0.40         0.77 o
   5   7  11          1.08          2.85         1.21 o
  -5   8  11          0.17          1.19         0.99 o
  -4   8  11         12.72         10.03         1.35 o
  -3   8  11         23.08         23.34         1.51 o
  -2   8  11         19.54         20.11         1.57 o
  -1   8  11         42.96         42.24         1.47 o
   0   8  11         14.26         15.77         1.22 o
   1   8  11          3.96          4.17         1.07 o
   2   8  11          6.24          8.36         1.52 o
   3   8  11         24.92         26.76         1.92 o
   4   8  11         63.20         62.53         2.88 o
   5   8  11          0.47         -0.38         1.98 o
  -5   9  11          0.34          2.96         1.69 o
  -4   9  11          0.61          2.81         0.98 o
  -3   9  11          0.09          1.17         0.75 o
  -2   9  11          0.38          0.52         0.87 o
  -1   9  11          3.31          2.95         0.72 o
   0   9  11          4.53          4.55         0.92 o
   1   9  11          2.17          1.94         0.91 o
   2   9  11          0.01          0.26         1.05 o
   3   9  11         14.06         15.92         1.60 o
   4   9  11          8.82         13.73         1.60 o
  -4  10  11          2.80          5.54         1.74 o
  -3  10  11          0.06          0.69         1.05 o
  -2  10  11          0.06          1.51         0.80 o
  -1  10  11         23.68         23.31         1.78 o
   0  10  11          9.93          8.85         1.35 o
   1  10  11          8.52         10.07         1.91 o
   2  10  11          0.88          0.52         0.93 o
   3  10  11         25.76         20.20         1.86 o
   4  10  11         39.50         37.45         4.13 o
  -3  11  11          0.01         -0.12         0.89 o
  -2  11  11         11.87         16.80         1.44 o
  -1  11  11          2.64          3.55         1.05 o
   0  11  11          3.25          4.92         1.15 o
   1  11  11         12.90         11.56         1.46 o
   2  11  11          1.01          1.48         1.03 o
   3  11  11          0.43          0.32         1.40 o
  -3  12  11          1.15          2.51         2.39 o
  -2  12  11          1.03          4.55         1.57 o
  -1  12  11         13.79         17.50         1.72 o
   0  12  11          2.51          3.35         1.46 o
   1  12  11          0.12          0.37         1.39 o
   2  12  11         15.02         13.78         2.41 o
  -1  13  11          0.08         -1.63         3.44 o
   0  13  11          3.44          9.12         3.29 o
   1  13  11          0.07         -1.53         2.41 o
  -4   0  12          0.77          0.02         0.75 o
  -2   0  12        162.96        153.28         2.62 o
   0   0  12        116.46        122.00         2.21 o
   2   0  12         39.36         42.15         1.44 o
   4   0  12         32.30         30.36         2.52 o
   6   0  12          4.95          2.67         2.53 o
  -6   1  12          0.01          0.60         1.65 o
  -5   1  12         21.30         18.45         1.41 o
  -4   1  12         90.43         82.30         1.95 o
  -3   1  12         15.88         17.87         0.95 o
  -2   1  12          9.09         10.66         0.66 o
  -1   1  12         76.44         71.28         1.31 o
   0   1  12          5.04          4.13         0.42 o
   1   1  12        133.82        114.91         1.59 o
   2   1  12        104.03        106.69         1.60 o
   3   1  12          0.97          1.38         0.65 o
   4   1  12         21.62         22.36         1.42 o
   5   1  12          0.31          1.98         0.97 o
   6   1  12         13.95         12.99         2.22 o
  -6   2  12          5.18          4.90         3.71 o
  -5   2  12          3.59          3.69         0.80 o
  -4   2  12          3.99          2.33         0.62 o
  -3   2  12        451.87        415.89         4.66 o
  -2   2  12          0.76          0.91         0.45 o
  -1   2  12         79.59         75.87         1.37 o
   0   2  12        363.47        366.00         3.64 o
   1   2  12         72.86         65.19         1.18 o
   2   2  12         46.63         39.60         1.12 o
   3   2  12          6.30          7.01         0.87 o
   4   2  12         14.00         14.05         1.20 o
   5   2  12          0.64          2.16         0.91 o
   6   2  12          5.82          7.76         2.86 o
  -6   3  12          0.02          0.43         0.92 o
  -5   3  12          2.54          1.41         0.78 o
  -4   3  12         15.17         14.80         1.02 o
  -3   3  12        244.33        233.18         3.24 o
  -2   3  12         14.42         14.68         0.88 o
  -1   3  12        127.58        139.99         2.76 o
   0   3  12          2.11          2.31         0.46 o
   1   3  12         52.52         50.35         1.39 o
   2   3  12         24.77         27.66         1.04 o
   3   3  12         57.08         55.83         1.55 o
   4   3  12         74.48         72.11         3.64 o
   5   3  12          5.91          8.03         1.52 o
   6   3  12          4.84          6.95         2.74 o
  -6   4  12          0.63          2.10         0.94 o
  -5   4  12          5.23          6.04         1.18 o
  -4   4  12          0.87          0.56         0.64 o
  -3   4  12        150.55        141.87         2.47 o
  -2   4  12         40.91         37.10         1.28 o
  -1   4  12         27.81         31.62         1.19 o
   0   4  12         76.77         75.19         1.64 o
   1   4  12         71.33         71.81         1.66 o
   2   4  12         13.38         15.62         1.14 o
   3   4  12         20.60         21.44         1.25 o
   4   4  12         57.24         48.12         1.97 o
   5   4  12          9.51         10.65         1.41 o
  -6   5  12          2.45          4.64         1.09 o
  -5   5  12          1.93          2.21         0.85 o
  -4   5  12         83.80         82.47         2.28 o
  -3   5  12        345.88        319.85         4.55 o
  -2   5  12          4.00          3.02         0.64 o
  -1   5  12         67.74         68.95         1.64 o
   0   5  12         60.48         67.11         1.61 o
   1   5  12         10.80         10.17         0.85 o
   2   5  12        124.25        117.24         2.54 o
   3   5  12         96.72         80.21         2.20 o
   4   5  12          0.46          1.47         0.80 o
   5   5  12          0.38          2.29         0.89 o
  -6   6  12          3.15          5.84         1.43 o
  -5   6  12          0.87          0.71         1.08 o
  -4   6  12         34.80         30.87         1.67 o
  -3   6  12          1.29         -0.34         0.64 o
  -2   6  12         76.45         76.25         2.17 o
  -1   6  12        273.24        260.98         3.54 o
   0   6  12          4.93          6.27         0.76 o
   1   6  12          0.59         -0.19         0.78 o
   2   6  12          9.32          7.93         1.20 o
   3   6  12          0.01          0.93         0.74 o
   4   6  12          0.06          0.95         0.85 o
   5   6  12          0.05         -0.51         0.94 o
  -5   7  12         19.18         19.67         1.77 o
  -4   7  12          1.04          3.10         1.05 o
  -3   7  12         18.66         18.36         1.34 o
  -2   7  12        284.33        265.50         3.75 o
  -1   7  12        102.08         82.51         1.93 o
   0   7  12         54.18         48.11         1.74 o
   1   7  12          7.27          7.14         1.13 o
   2   7  12          3.21          1.81         1.26 o
   3   7  12         21.26         19.98         1.69 o
   4   7  12         11.10         11.20         1.19 o
   5   7  12          0.06          1.55         1.84 o
  -5   8  12         15.75         18.06         1.78 o
  -4   8  12          1.43          1.32         1.10 o
  -3   8  12          4.44          4.02         0.90 o
  -2   8  12         75.03         64.22         2.40 o
  -1   8  12          0.37          0.58         0.59 o
   0   8  12          0.00         -0.45         0.62 o
   1   8  12          2.52          1.04         0.86 o
   2   8  12          9.20         10.49         1.77 o
   3   8  12          0.02          1.71         0.99 o
   4   8  12          0.11          3.24         1.08 o
  -4   9  12          0.17          2.53         0.97 o
  -3   9  12         28.56         31.00         1.81 o
  -2   9  12         37.26         34.81         1.78 o
  -1   9  12          3.18          3.94         0.87 o
   0   9  12         34.29         29.34         1.60 o
   1   9  12          2.08          1.62         0.96 o
   2   9  12          6.29          6.23         1.24 o
   3   9  12         16.32         19.98         1.81 o
   4   9  12         20.23         16.57         1.77 o
  -4  10  12          3.39          7.33         2.71 o
  -3  10  12          0.36          2.04         0.86 o
  -2  10  12          0.02          1.47         0.79 o
  -1  10  12          4.01          5.73         1.07 o
   0  10  12         32.90         34.87         2.10 o
   1  10  12         16.72         21.39         1.80 o
   2  10  12          0.26          3.34         1.02 o
   3  10  12         25.14         19.21         1.80 o
  -3  11  12         13.39         13.42         1.61 o
  -2  11  12          0.03          2.31         0.86 o
  -1  11  12         10.32         15.21         1.53 o
   0  11  12         10.29         10.52         1.37 o
   1  11  12         14.47         17.16         1.70 o
   2  11  12          0.02          0.93         1.21 o
   3  11  12          7.41          5.20         2.74 o
  -3  12  12          0.47         -0.53         2.15 o
  -2  12  12          3.63          5.49         1.39 o
  -1  12  12         23.71         24.46         1.99 o
   0  12  12          1.19          6.62         1.58 o
   1  12  12          0.01         -0.80         1.02 o
   2  12  12         27.71         29.02         3.17 o
  -5   0  13          0.45          0.18         1.15 o
  -3   0  13         36.97         31.27         1.74 o
  -1   0  13         24.26         23.99         1.44 o
   1   0  13         20.71         18.81         1.07 o
   3   0  13         21.32         24.67         1.71 o
   5   0  13         27.98         28.65         4.74 o
  -6   1  13          2.58          7.88         2.36 o
  -5   1  13          7.45          4.50         1.07 o
  -4   1  13         10.40         13.02         1.19 o
  -3   1  13         87.43         83.03         2.29 o
  -2   1  13         39.27         39.14         1.08 o
  -1   1  13        162.64        161.68         2.54 o
   0   1  13          3.77          4.31         0.52 o
   1   1  13         99.77        105.73         1.57 o
   2   1  13        225.68        215.85         2.72 o
   3   1  13          3.87          4.49         0.71 o
   4   1  13          6.98          7.40         1.01 o
   5   1  13         23.23         24.13         1.85 o
  -6   2  13         18.07         23.58         2.56 o
  -5   2  13          0.86          0.06         0.81 o
  -4   2  13        145.85        126.64         2.39 o
  -3   2  13        285.32        267.21         5.26 o
  -2   2  13         33.96         36.62         1.22 o
  -1   2  13         45.23         46.99         1.73 o
   0   2  13         20.92         22.94         0.99 o
   1   2  13         73.15         63.33         1.35 o
   2   2  13         17.97         17.35         0.88 o
   3   2  13          1.94          1.62         0.69 o
   4   2  13          0.00          0.05         0.71 o
   5   2  13          3.80          6.94         1.26 o
  -6   3  13         14.14         19.34         3.32 o
  -5   3  13          6.23          5.82         0.94 o
  -4   3  13         99.50         77.19         1.89 o
  -3   3  13         76.21         69.72         1.97 o
  -2   3  13         69.32         64.44         1.57 o
  -1   3  13          4.15          6.21         0.77 o
   0   3  13        217.56        221.35         3.71 o
   1   3  13        332.77        323.27         3.79 o
   2   3  13         50.74         46.50         1.41 o
   3   3  13         12.79         13.93         1.15 o
   4   3  13         25.59         26.22         1.59 o
   5   3  13          4.12          5.20         1.22 o
  -6   4  13          0.52          1.32         1.18 o
  -5   4  13          9.49         13.14         1.40 o
  -4   4  13          5.80          4.11         0.86 o
  -3   4  13          1.08          0.35         0.55 o
  -2   4  13        371.81        353.87         4.27 o
  -1   4  13         26.61         23.80         1.11 o
   0   4  13        250.22        252.24         3.32 o
   1   4  13          3.84          2.76         0.55 o
   2   4  13          6.65          7.39         0.93 o
   3   4  13        162.13        139.47         2.91 o
   4   4  13          1.00          1.62         0.90 o
   5   4  13          0.25          1.23         0.86 o
  -6   5  13          0.85          2.48         1.72 o
  -5   5  13          2.39          4.80         1.05 o
  -4   5  13          3.47          1.98         0.80 o
  -3   5  13         27.08         25.11         1.28 o
  -2   5  13        180.15        177.88         2.84 o
  -1   5  13         41.12         39.02         1.34 o
   0   5  13        250.77        230.72         4.01 o
   1   5  13         10.51         11.62         1.03 o
   2   5  13          0.80          1.61         0.72 o
   3   5  13          8.44          7.45         0.99 o
   4   5  13          0.23          1.05         0.85 o
   5   5  13          9.04          8.20         2.32 o
  -6   6  13          2.40          5.11         2.05 o
  -5   6  13          3.62          7.77         1.24 o
  -4   6  13          2.66          3.65         0.83 o
  -3   6  13         12.63          9.91         1.06 o
  -2   6  13          1.70          1.70         0.61 o
  -1   6  13         26.63         21.00         1.54 o
   0   6  13         62.24         54.08         1.56 o
   1   6  13         86.52         82.54         2.85 o
   2   6  13          1.62          0.79         0.85 o
   3   6  13          1.80          2.95         0.97 o
   4   6  13          0.44          0.60         0.89 o
   5   6  13          0.25          0.68         3.08 o
  -5   7  13          1.39          1.08         1.03 o
  -4   7  13          0.58          1.88         0.76 o
  -3   7  13          1.70          1.69         0.75 o
  -2   7  13          0.47          0.49         0.60 o
  -1   7  13          0.05          0.29         0.58 o
   0   7  13         21.42         18.19         1.12 o
   1   7  13         16.00         16.47         1.51 o
   2   7  13          3.65          2.96         1.01 o
   3   7  13          2.36          1.64         0.96 o
   4   7  13          0.01          1.37         1.28 o
  -5   8  13          0.35          1.78         1.01 o
  -4   8  13          6.61          6.73         1.09 o
  -3   8  13          3.52          3.15         1.01 o
  -2   8  13          7.49          6.69         0.99 o
  -1   8  13         55.44         49.83         1.64 o
   0   8  13         41.51         40.30         1.73 o
   1   8  13         35.78         35.52         2.14 o
   2   8  13          0.76          0.23         0.87 o
   3   8  13          0.35          1.96         1.00 o
   4   8  13          1.11          2.37         1.09 o
  -4   9  13          0.04          0.89         1.15 o
  -3   9  13          7.09          8.84         1.14 o
  -2   9  13          1.70          2.37         0.91 o
  -1   9  13          0.42          0.58         0.62 o
   0   9  13          3.82          6.05         1.16 o
   1   9  13          6.86          4.40         1.11 o
   2   9  13          0.67          2.58         1.00 o
   3   9  13          0.28          1.95         1.65 o
   4   9  13         17.41         23.22         3.58 o
  -4  10  13          0.11          1.48         1.38 o
  -3  10  13          6.79          7.41         1.13 o
  -2  10  13         11.10         13.38         1.29 o
  -1  10  13         10.01         11.91         1.87 o
   0  10  13          5.94          9.97         1.68 o
   1  10  13          0.51          3.37         0.99 o
   2  10  13          0.07          2.27         1.06 o
   3  10  13          3.80          6.99         2.19 o
  -3  11  13          2.61          6.10         1.27 o
  -2  11  13          3.01          5.50         1.17 o
  -1  11  13          1.56          3.21         1.64 o
   0  11  13          5.71          9.91         1.38 o
   1  11  13          0.13          1.90         1.09 o
   2  11  13          1.81          3.71         1.19 o
  -2  12  13          4.58         12.24         2.10 o
  -1  12  13          1.64          6.01         1.48 o
   0  12  13          0.32          2.25         1.76 o
   1  12  13          3.97          0.89         1.58 o
  -4   0  14         23.87         17.20         2.02 o
  -2   0  14        557.71        496.08         7.49 o
   0   0  14          5.50          2.41         0.72 o
   2   0  14        272.56        255.17         4.62 o
   4   0  14         10.82          8.07         1.67 o
  -6   1  14          2.19          4.23         1.71 o
  -5   1  14         10.33         10.36         1.25 o
  -4   1  14          8.81          6.90         1.16 o
  -3   1  14         20.19         18.40         1.55 o
  -2   1  14         77.15         64.01         1.75 o
  -1   1  14          8.60          4.94         0.65 o
   0   1  14         44.67         38.79         1.09 o
   1   1  14          2.39          1.29         0.47 o
   2   1  14          4.56          4.45         0.63 o
   3   1  14         42.42         45.99         1.51 o
   4   1  14         14.76         14.11         1.28 o
   5   1  14          2.28          2.84         1.07 o
  -6   2  14          1.02          3.48         2.20 o
  -5   2  14          0.04          0.34         0.89 o
  -4   2  14          8.82         11.15         1.08 o
  -3   2  14         56.87         45.87         1.66 o
  -2   2  14         52.00         51.74         1.49 o
  -1   2  14         24.44         29.22         1.14 o
   0   2  14         28.40         26.92         0.99 o
   1   2  14          0.03          0.04         0.44 o
   2   2  14         46.87         43.70         1.40 o
   3   2  14         10.38         10.45         1.19 o
   4   2  14         18.39         17.94         1.44 o
   5   2  14          6.13          7.72         1.31 o
  -6   3  14          0.01          2.19         1.49 o
  -5   3  14          2.93          4.72         1.00 o
  -4   3  14        102.45         95.51         2.15 o
  -3   3  14          1.19          0.46         0.63 o
  -2   3  14        133.44        118.11         2.20 o
  -1   3  14          0.95          1.69         0.55 o
   0   3  14        158.53        148.71         2.42 o
   1   3  14         52.70         51.93         1.32 o
   2   3  14         58.75         52.50         1.58 o
   3   3  14         86.33         79.51         2.47 o
   4   3  14         44.41         42.58         2.88 o
   5   3  14          5.04          3.65         1.03 o
  -6   4  14         14.50         15.90         1.95 o
  -5   4  14          0.32          0.58         1.00 o
  -4   4  14         12.35         11.16         1.16 o
  -3   4  14        488.12        433.47         5.81 o
  -2   4  14         21.30         23.54         1.18 o
  -1   4  14         78.85         80.61         1.98 o
   0   4  14         91.55         75.08         1.74 o
   1   4  14         89.42         84.39         2.01 o
   2   4  14          1.73          2.54         0.77 o
   3   4  14         69.51         62.88         2.02 o
   4   4  14          1.38          3.64         1.05 o
   5   4  14          0.10          1.12         1.06 o
  -6   5  14          1.12          0.67         1.56 o
  -5   5  14          0.10         -0.75         0.87 o
  -4   5  14          4.60          6.71         0.98 o
  -3   5  14          0.04         -0.34         0.56 o
  -2   5  14         16.00         14.57         1.04 o
  -1   5  14        389.22        341.89         4.24 o
   0   5  14         15.80         13.05         0.97 o
   1   5  14         29.94         29.39         1.79 o
   2   5  14          0.86          1.23         0.81 o
   3   5  14          2.21          2.98         0.99 o
   4   5  14         10.69          9.72         1.51 o
   5   5  14          4.81          4.17         1.74 o
  -5   6  14          3.40          5.61         1.19 o
  -4   6  14          7.47          8.08         1.07 o
  -3   6  14         27.25         23.65         1.47 o
  -2   6  14         92.69         83.70         2.00 o
  -1   6  14        161.15        142.97         2.58 o
   0   6  14          0.34          0.42         0.56 o
   1   6  14          4.40          6.54         1.10 o
   2   6  14          0.15         -0.23         0.82 o
   3   6  14          0.33          0.73         0.89 o
   4   6  14          0.10          3.61         1.50 o
   5   6  14         10.98         12.27         3.39 o
  -5   7  14          3.12          2.81         1.07 o
  -4   7  14          2.10          2.91         1.18 o
  -3   7  14          0.35          2.04         0.76 o
  -2   7  14         15.46         12.87         1.06 o
  -1   7  14          3.32          3.61         0.73 o
   0   7  14          1.80          2.58         0.65 o
   1   7  14          2.20          2.43         0.94 o
   2   7  14          0.25          1.54         0.96 o
   3   7  14          0.03          0.96         0.88 o
   4   7  14         12.33         15.34         2.01 o
  -5   8  14          0.72          1.36         1.65 o
  -4   8  14          2.51          7.01         1.13 o
  -3   8  14          0.36          0.60         0.74 o
  -2   8  14          5.55          5.22         0.89 o
  -1   8  14         14.91         17.90         1.21 o
   0   8  14          0.54          1.51         0.82 o
   1   8  14          3.33          4.42         1.28 o
   2   8  14          1.55          1.45         1.41 o
   3   8  14          0.24          2.23         1.01 o
   4   8  14          1.91          8.52         2.58 o
  -4   9  14          3.28          5.18         1.18 o
  -3   9  14          1.30          3.92         1.02 o
  -2   9  14         25.98         24.48         1.60 o
  -1   9  14          1.33          3.11         0.74 o
   0   9  14          4.82          3.93         1.11 o
   1   9  14         14.20         13.12         1.66 o
   2   9  14          0.96          2.21         0.97 o
   3   9  14          2.08          3.08         1.62 o
  -3  10  14          0.90          2.35         0.96 o
  -2  10  14          4.94          5.96         1.47 o
  -1  10  14         10.05          9.58         1.31 o
   0  10  14          3.85          9.43         1.91 o
   1  10  14         10.15         15.41         1.60 o
   2  10  14          0.12          0.09         0.97 o
   3  10  14          2.18         -0.69         2.12 o
  -3  11  14          3.61          4.67         1.99 o
  -2  11  14          5.69          6.21         1.30 o
  -1  11  14          8.07          8.73         1.37 o
   0  11  14          6.45         14.47         1.60 o
   1  11  14          7.90          9.71         1.40 o
   2  11  14          0.00          2.07         1.54 o
  -2  12  14          1.54          3.77         1.82 o
  -1  12  14          1.91          0.60         2.15 o
   1  12  14         22.48         26.49         4.25 o
  -5   0  15          6.52         11.52         3.26 o
  -3   0  15         17.67         13.62         1.80 o
  -1   0  15         39.78         39.16         1.84 o
   1   0  15         56.34         54.27         2.34 o
   3   0  15          2.17          1.49         0.91 o
   5   0  15          6.35          5.20         1.77 o
  -6   1  15         11.12         13.73         2.36 o
  -5   1  15          0.56          3.69         0.91 o
  -4   1  15          0.00         -0.28         0.82 o
  -3   1  15         97.20         82.86         2.61 o
  -2   1  15         37.77         32.73         1.47 o
  -1   1  15         94.25         89.75         1.86 o
   0   1  15          4.86          3.63         0.62 o
   1   1  15         45.29         42.34         1.21 o
   2   1  15          1.08          1.18         0.58 o
   3   1  15         17.70         19.56         1.16 o
   4   1  15          0.88          0.38         0.76 o
   5   1  15          0.07          1.03         1.00 o
  -6   2  15          3.73          7.92         1.76 o
  -5   2  15          0.00          0.22         0.83 o
  -4   2  15          0.01          0.08         0.66 o
  -3   2  15          5.42          4.49         0.82 o
  -2   2  15         40.48         31.72         1.66 o
  -1   2  15         14.52         14.19         0.92 o
   0   2  15         69.55         67.93         1.47 o
   1   2  15         36.94         38.84         1.20 o
   2   2  15          5.01          5.62         0.93 o
   3   2  15          6.02          6.46         1.04 o
   4   2  15         55.94         57.06         2.51 o
   5   2  15         20.04         20.68         2.25 o
  -6   3  15         13.72         13.37         3.29 o
  -5   3  15          5.12          6.52         1.14 o
  -4   3  15          0.72         -0.46         0.64 o
  -3   3  15         74.32         63.65         1.97 o
  -2   3  15         83.62         66.79         2.10 o
  -1   3  15          0.02          0.36         0.52 o
   0   3  15          1.01          0.69         0.55 o
   1   3  15         23.50         23.76         1.05 o
   2   3  15         32.48         30.34         1.31 o
   3   3  15         10.39         10.23         1.33 o
   4   3  15          7.20          5.91         1.17 o
   5   3  15          0.99          3.27         1.48 o
  -6   4  15          1.85          2.83         1.58 o
  -5   4  15          0.73          1.61         0.98 o
  -4   4  15          2.92          1.20         0.73 o
  -3   4  15        177.82        165.50         3.91 o
  -2   4  15          6.31          5.46         0.77 o
  -1   4  15          9.30          8.04         0.84 o
   0   4  15        285.06        263.38         3.94 o
   1   4  15         18.95         17.72         1.41 o
   2   4  15         12.15         12.37         1.38 o
   3   4  15          3.06          1.97         0.99 o
   4   4  15         22.07         22.79         1.83 o
   5   4  15          0.35          1.69         1.33 o
  -5   5  15         31.51         32.50         2.53 o
  -4   5  15          3.32          3.08         0.82 o
  -3   5  15          9.26          6.08         0.84 o
  -2   5  15        162.69        151.07         2.88 o
  -1   5  15         85.73         78.43         2.09 o
   0   5  15         29.30         25.27         1.23 o
   1   5  15         35.79         35.98         1.58 o
   2   5  15          1.83          2.57         0.94 o
   3   5  15          0.00         -0.47         0.87 o
   4   5  15          3.97          6.02         1.18 o
   5   5  15          0.47          0.80         1.65 o
  -5   6  15          1.49          2.55         1.00 o
  -4   6  15          2.20          1.80         0.80 o
  -3   6  15          8.51          8.57         0.94 o
  -2   6  15         77.90         68.10         2.25 o
  -1   6  15        119.49        109.16         2.28 o
   0   6  15         73.81         66.31         1.77 o
   1   6  15          3.77          5.15         1.07 o
   2   6  15         28.62         31.67         1.99 o
   3   6  15          0.56          0.55         1.33 o
   4   6  15          2.66          3.83         1.33 o
  -5   7  15          0.14          1.43         1.13 o
  -4   7  15         13.88         15.52         1.39 o
  -3   7  15          0.00          0.96         0.79 o
  -2   7  15          0.36          0.47         0.63 o
  -1   7  15         29.08         33.47         1.48 o
   0   7  15          8.81         10.20         1.02 o
   1   7  15          0.24         -0.47         0.85 o
   2   7  15          7.65          5.46         1.21 o
   3   7  15          1.38          0.24         0.96 o
   4   7  15          4.85          5.27         2.10 o
  -4   8  15          3.80          5.97         1.11 o
  -3   8  15          1.14          2.72         0.88 o
  -2   8  15          0.21          0.98         0.68 o
  -1   8  15          0.05         -0.11         0.62 o
   0   8  15         29.97         32.27         2.24 o
   1   8  15          6.54          5.55         1.62 o
   2   8  15         12.80         13.43         1.64 o
   3   8  15          0.13          0.81         1.00 o
  -4   9  15          1.39          2.64         1.24 o
  -3   9  15          0.22          2.72         1.33 o
  -2   9  15          5.29          7.98         1.38 o
  -1   9  15          0.05          0.86         0.66 o
   0   9  15          3.28          4.52         1.22 o
   1   9  15          0.13          1.82         1.70 o
   2   9  15         11.90         15.90         1.64 o
   3   9  15          0.07          1.46         1.11 o
  -3  10  15          5.84          8.93         1.26 o
  -2  10  15          1.08          2.69         1.12 o
  -1  10  15         39.00         39.23         3.36 o
   0  10  15          0.53          1.39         1.18 o
   1  10  15          0.51         -0.30         0.91 o
   2  10  15          5.66          7.01         1.32 o
  -2  11  15          0.84          3.14         1.19 o
  -1  11  15          5.69          8.93         1.64 o
   0  11  15          1.30          5.39         1.24 o
   1  11  15          0.00          0.82         1.16 o
  -6   0  16          5.91          4.06         2.20 o
  -4   0  16          3.28          3.31         1.20 o
  -2   0  16        310.36        308.87         7.19 o
   0   0  16          2.79          2.35         0.83 o
   2   0  16        166.90        157.42         4.75 o
   4   0  16          6.84          8.46         1.79 o
  -6   1  16          2.76          3.62         1.58 o
  -5   1  16          2.01          3.94         1.18 o
  -4   1  16          4.97          3.32         1.02 o
  -3   1  16         10.01         10.86         1.23 o
  -2   1  16         47.96         44.92         1.71 o
  -1   1  16         49.90         47.49         1.60 o
   0   1  16          0.30         -0.35         0.49 o
   1   1  16        206.02        187.79         3.31 o
   2   1  16         19.52         17.86         1.10 o
   3   1  16         21.03         21.32         1.39 o
   4   1  16         31.05         32.78         2.01 o
   5   1  16          4.27          5.28         1.49 o
  -6   2  16          0.69          1.05         1.41 o
  -5   2  16         10.00         16.58         1.73 o
  -4   2  16         30.50         29.45         4.61 o
  -3   2  16         81.66         66.90         2.24 o
  -2   2  16        507.53        455.82         6.50 o
  -1   2  16         44.73         44.28         1.62 o
   0   2  16        141.12        145.35         3.08 o
   1   2  16        168.62        170.44         2.51 o
   2   2  16          0.73          2.01         0.64 o
   3   2  16         84.18         79.02         2.55 o
   4   2  16         38.45         37.57         2.56 o
   5   2  16          2.74          4.90         4.00 o
  -6   3  16          0.50          2.25         1.65 o
  -5   3  16          0.22          0.22         1.02 o
  -4   3  16          1.15          0.09         0.70 o
  -3   3  16          4.95          3.98         0.81 o
  -2   3  16         40.85         37.80         1.64 o
  -1   3  16          0.02          0.63         0.56 o
   0   3  16        367.59        336.53         4.18 o
   1   3  16         46.60         42.33         1.42 o
   2   3  16         38.48         38.15         1.46 o
   3   3  16          0.48          0.84         1.23 o
   4   3  16          0.80          2.76         1.04 o
   5   3  16          0.44          1.01         1.55 o
  -5   4  16          0.21          0.09         1.04 o
  -4   4  16          0.03          1.75         0.76 o
  -3   4  16         47.69         50.22         1.90 o
  -2   4  16         10.38          9.42         0.91 o
  -1   4  16         70.67         61.04         1.68 o
   0   4  16         24.05         22.58         1.21 o
   1   4  16         25.51         22.56         1.37 o
   2   4  16         23.56         21.99         1.67 o
   3   4  16         12.40         13.58         1.43 o
   4   4  16          1.09          0.35         1.14 o
   5   4  16          0.69          0.24         1.71 o
  -5   5  16         12.68         18.25         2.08 o
  -4   5  16         13.06          9.69         1.27 o
  -3   5  16        105.06         90.28         2.40 o
  -2   5  16         62.76         55.66         1.81 o
  -1   5  16          0.21          1.80         0.62 o
   0   5  16          0.00          0.16         0.67 o
   1   5  16         45.89         42.66         1.74 o
   2   5  16         13.27         11.17         1.36 o
   3   5  16          0.03         -0.12         1.08 o
   4   5  16          0.71          1.27         1.24 o
  -5   6  16          2.61          4.71         1.77 o
  -4   6  16          5.85          7.47         1.10 o
  -3   6  16          2.26          2.21         0.70 o
  -2   6  16        142.38        130.73         2.62 o
  -1   6  16         19.78         22.86         1.30 o
   0   6  16         13.53         14.67         1.08 o
   1   6  16         33.18         33.40         1.99 o
   2   6  16         17.64         19.18         1.72 o
   3   6  16          1.64          2.75         1.05 o
   4   6  16          0.45          3.17         1.40 o
  -5   7  16          0.17          1.53         3.13 o
  -4   7  16          3.05          5.30         1.02 o
  -3   7  16          0.06          0.90         1.11 o
  -2   7  16          5.78          4.81         0.82 o
  -1   7  16          5.12          5.78         0.85 o
   0   7  16          0.44          0.65         0.70 o
   1   7  16          5.89          6.45         1.76 o
   2   7  16          1.20          2.30         1.02 o
   3   7  16          0.45          1.36         1.41 o
  -4   8  16          3.59          6.45         1.28 o
  -3   8  16          2.70          4.21         0.98 o
  -2   8  16          5.16          5.56         0.87 o
  -1   8  16          1.03          2.05         0.71 o
   0   8  16          7.06          6.56         1.61 o
   1   8  16          3.62          5.49         1.15 o
   2   8  16          1.47          3.55         1.04 o
   3   8  16          0.38          2.64         1.17 o
  -4   9  16          5.12          7.21         2.24 o
  -3   9  16          0.59          3.61         1.10 o
  -2   9  16          0.00         -0.33         0.80 o
  -1   9  16          6.60          8.80         1.14 o
   0   9  16          0.00          2.31         1.01 o
   1   9  16         24.20         30.38         2.16 o
   2   9  16          0.01         -0.02         1.02 o
   3   9  16          0.03         -1.55         2.08 o
  -3  10  16          0.37          2.09         1.09 o
  -2  10  16          2.00          5.40         1.05 o
  -1  10  16          4.02          8.00         1.33 o
   0  10  16          4.76          5.54         1.16 o
   1  10  16          3.15          7.17         1.32 o
  -2  11  16          0.00          0.52         1.56 o
  -1  11  16          0.72          3.98         1.50 o
   0  11  16          0.20          0.55         3.00 o
   1  11  16          9.08          9.55         2.86 o
  -5   0  17         24.75         26.81         2.63 o
  -3   0  17         12.03         11.76         1.83 o
  -1   0  17        102.49         85.98         2.77 o
   1   0  17         43.59         39.71         1.98 o
   3   0  17         12.11         11.11         1.83 o
  -6   1  17          0.15          2.89         2.45 o
  -5   1  17         18.93         19.16         1.68 o
  -4   1  17          0.09         -0.01         0.94 o
  -3   1  17          4.65          5.24         0.98 o
  -2   1  17          9.28          8.67         1.00 o
  -1   1  17        454.61        426.89         5.55 o
   0   1  17          2.68          2.32         0.66 o
   1   1  17         34.62         30.27         1.36 o
   2   1  17         24.04         23.06         1.69 o
   3   1  17          0.29          0.56         0.92 o
   4   1  17          0.36          0.30         1.09 o
   5   1  17         11.56         15.47         3.41 o
  -6   2  17          5.91          4.17         3.48 o
  -5   2  17          4.46          6.93         1.10 o
  -4   2  17          1.66          2.78         0.83 o
  -3   2  17          8.21          7.17         0.94 o
  -2   2  17         25.86         26.92         1.49 o
  -1   2  17         14.35         14.00         1.64 o
   0   2  17         70.43         64.94         1.91 o
   1   2  17         37.66         36.80         1.40 o
   2   2  17          5.90          6.15         0.82 o
   3   2  17          5.26          6.83         1.63 o
   4   2  17          0.05          0.59         0.99 o
   5   2  17          8.99         16.95         3.51 o
  -5   3  17          0.49          2.34         1.16 o
  -4   3  17         17.98         18.58         1.44 o
  -3   3  17          5.79          4.34         1.35 o
  -2   3  17          0.02          0.71         0.75 o
  -1   3  17          1.44          1.84         0.71 o
   0   3  17        128.25        127.52         3.29 o
   1   3  17          1.83          1.75         0.70 o
   2   3  17         41.45         41.10         1.75 o
   3   3  17         17.99         17.63         1.84 o
   4   3  17          5.37          6.39         1.28 o
  -5   4  17          2.34          3.60         1.76 o
  -4   4  17         11.89         15.96         1.33 o
  -3   4  17         10.94         12.10         1.20 o
  -2   4  17          3.40          3.38         0.82 o
  -1   4  17         30.28         31.29         1.51 o
   0   4  17         15.26         13.74         1.03 o
   1   4  17         11.88         11.53         1.11 o
   2   4  17          2.02          2.98         1.14 o
   3   4  17          7.01          4.95         1.41 o
   4   4  17          0.95          2.23         1.12 o
  -5   5  17          5.11          6.26         1.99 o
  -4   5  17          4.22          5.80         1.21 o
  -3   5  17          0.09          0.78         0.77 o
  -2   5  17          3.07          4.16         0.86 o
  -1   5  17          1.63          2.05         0.67 o
   0   5  17         23.29         22.91         1.27 o
   1   5  17          0.01          0.70         0.87 o
   2   5  17          5.22          4.87         1.09 o
   3   5  17          8.39          7.75         1.57 o
   4   5  17          5.23          7.90         1.69 o
  -5   6  17          0.06         -0.79         2.41 o
  -4   6  17          5.70          8.03         1.37 o
  -3   6  17          4.81          4.41         0.84 o
  -2   6  17        110.07         98.05         2.37 o
  -1   6  17          0.27          1.32         0.66 o
   0   6  17          7.80          5.83         0.84 o
   1   6  17         19.73         19.83         1.70 o
   2   6  17          6.37          6.16         1.19 o
   3   6  17          0.14          1.47         1.09 o
   4   6  17          2.17          1.77         2.65 o
  -4   7  17          1.31          3.51         1.02 o
  -3   7  17          4.62          5.50         1.01 o
  -2   7  17          9.81         10.13         1.32 o
  -1   7  17         56.06         54.20         1.84 o
   0   7  17          8.79         11.31         1.33 o
   1   7  17          1.23          2.41         1.32 o
   2   7  17         17.59         19.70         1.83 o
   3   7  17          0.64          2.56         1.33 o
  -4   8  17          2.56          2.27         1.76 o
  -3   8  17          0.40          2.30         0.92 o
  -2   8  17          0.16          1.87         0.75 o
  -1   8  17         33.93         34.49         1.63 o
   0   8  17          0.21          1.16         0.91 o
   1   8  17          0.00          1.76         1.07 o
   2   8  17          1.16          4.89         1.20 o
   3   8  17         11.16         13.40         2.45 o
  -3   9  17         18.42         21.73         1.69 o
  -2   9  17          6.79          8.22         1.13 o
  -1   9  17          2.36          4.36         1.01 o
   0   9  17         26.00         35.67         2.25 o
   1   9  17          0.48          2.39         1.07 o
   2   9  17          0.19          1.36         1.31 o
  -2  10  17          0.57          0.39         1.35 o
  -1  10  17          0.41         -1.11         1.11 o
   0  10  17          3.99          8.13         1.37 o
   1  10  17          6.45          9.54         1.64 o
   0  11  17         10.53         20.41         3.58 o
  -4   0  18         24.88         35.32         2.86 o
  -2   0  18        345.00        311.48         7.58 o
   0   0  18          0.66          0.56         0.99 o
   2   0  18        233.99        234.61        12.92 o
   4   0  18         74.27         77.50         5.92 o
  -5   1  18          2.81          3.93         1.04 o
  -4   1  18          0.11          1.41         0.90 o
  -3   1  18          2.19          4.49         1.44 o
  -2   1  18         11.94          7.42         1.09 o
  -1   1  18          1.57          2.67         0.79 o
   0   1  18          6.36          9.02         1.30 o
   1   1  18        172.17        163.57         3.04 o
   2   1  18         26.60         30.74         1.76 o
   3   1  18          2.96          2.42         1.10 o
   4   1  18          1.40          3.48         1.51 o
  -5   2  18          3.22          4.87         1.07 o
  -4   2  18          0.56          0.83         1.08 o
  -3   2  18          1.42          3.52         0.94 o
  -2   2  18         35.91         32.05         1.66 o
  -1   2  18          9.54          9.51         1.05 o
   0   2  18          7.96          8.15         1.05 o
   1   2  18         15.98         19.56         1.29 o
   2   2  18          2.25          2.93         0.79 o
   3   2  18         21.59         21.75         1.97 o
   4   2  18          0.67          1.79         1.10 o
  -5   3  18          1.69          5.41         1.67 o
  -4   3  18          0.33          3.60         1.13 o
  -3   3  18          0.35          1.22         0.86 o
  -2   3  18          4.77          2.91         0.79 o
  -1   3  18          3.73          2.63         0.78 o
   0   3  18          4.39          4.47         0.91 o
   1   3  18         17.01         12.12         1.27 o
   2   3  18          6.11          7.43         1.44 o
   3   3  18          9.29         10.81         1.38 o
   4   3  18          0.49          0.89         1.02 o
  -5   4  18          2.54          3.98         2.03 o
  -4   4  18          3.15          5.87         1.01 o
  -3   4  18          0.79          1.11         0.74 o
  -2   4  18          1.93          1.90         0.81 o
  -1   4  18         60.07         57.71         1.95 o
   0   4  18          3.20          3.61         0.84 o
   1   4  18         19.05         18.26         1.34 o
   2   4  18          0.51          1.58         0.96 o
   3   4  18          0.05         -0.51         1.12 o
   4   4  18          0.70          2.03         1.32 o
  -5   5  18          0.38          1.72         1.90 o
  -4   5  18          2.81          4.45         1.52 o
  -3   5  18          1.99          1.91         1.69 o
  -2   5  18          5.07          5.54         1.12 o
  -1   5  18          6.48          7.26         1.00 o
   0   5  18          3.79          3.69         0.76 o
   1   5  18          2.43          2.56         0.96 o
   2   5  18          3.46          1.31         0.99 o
   3   5  18         10.05          9.88         1.68 o
   4   5  18          0.10         -1.11         2.66 o
  -4   6  18          0.02          0.27         1.02 o
  -3   6  18          2.67          3.14         0.91 o
  -2   6  18         50.31         57.70         2.23 o
  -1   6  18          0.00          1.44         0.70 o
   0   6  18          4.85          4.95         0.94 o
   1   6  18          5.17          7.20         1.23 o
   2   6  18          1.39          2.70         1.12 o
   3   6  18         11.84          8.07         1.73 o
  -4   7  18          1.22          1.55         1.20 o
  -3   7  18         32.76         36.54         2.32 o
  -2   7  18         92.47         89.14         3.14 o
  -1   7  18         54.72         50.76         1.83 o
   0   7  18          0.01          1.08         0.95 o
   1   7  18         17.82         18.41         1.72 o
   2   7  18          0.61          2.17         1.14 o
   3   7  18          0.58          2.63         1.50 o
  -4   8  18          8.21          9.50         3.37 o
  -3   8  18          6.56          9.28         1.25 o
  -2   8  18          2.50          4.00         0.86 o
  -1   8  18         53.29         53.10         1.92 o
   0   8  18          2.51          3.88         1.33 o
   1   8  18          2.54          2.93         1.02 o
   2   8  18         12.36         15.93         1.86 o
  -3   9  18          0.79          5.30         1.34 o
  -2   9  18          0.18          2.88         0.94 o
  -1   9  18         11.85         11.64         1.44 o
   0   9  18         17.19         20.18         2.87 o
   1   9  18          0.06          1.95         1.09 o
  -2  10  18          0.01          3.06         1.49 o
  -1  10  18          0.80          5.23         2.29 o
   0  10  18          4.85         11.07         2.09 o
  -5   0  19          7.52         12.41         2.11 o
  -3   0  19          6.85          4.30         3.23 o
  -1   0  19          0.09          0.88         1.34 o
   1   0  19        344.04        322.63         6.12 o
   3   0  19          1.03          2.58         1.38 o
  -5   1  19          2.74          2.73         1.44 o
  -4   1  19          4.06          5.86         1.12 o
  -3   1  19         19.96         17.42         1.56 o
  -2   1  19         53.79         55.64         2.25 o
  -1   1  19        296.44        285.78         4.50 o
   0   1  19        212.48        197.96         3.55 o
   1   1  19         21.75         20.78         1.36 o
   2   1  19          8.04          8.26         1.26 o
   3   1  19         12.37         15.10         1.77 o
   4   1  19          4.90          6.67         2.79 o
  -5   2  19          4.88          5.66         1.20 o
  -4   2  19         14.57         14.70         1.53 o
  -3   2  19         50.32         44.92         2.23 o
  -2   2  19          0.00          0.90         0.67 o
  -1   2  19          4.88          5.20         1.09 o
   0   2  19          9.51         10.61         1.55 o
   1   2  19          5.03          4.69         1.14 o
   2   2  19         12.13         12.36         1.55 o
   3   2  19         24.36         25.24         2.18 o
   4   2  19          0.01          1.08         1.26 o
  -5   3  19          2.15         -0.13         1.21 o
  -4   3  19          3.60          3.58         1.04 o
  -3   3  19          0.04          0.40         0.73 o
  -2   3  19          0.00          0.00         0.74 o
  -1   3  19         77.59         71.36         2.19 o
   0   3  19         56.88         52.70         1.91 o
   1   3  19         10.05         10.92         1.27 o
   2   3  19          0.35          2.43         1.10 o
   3   3  19          0.55          1.95         1.52 o
   4   3  19          0.11          3.20         2.43 o
  -5   4  19          8.66         17.23         3.65 o
  -4   4  19          0.35          0.39         1.25 o
  -3   4  19          0.87         -0.06         0.77 o
  -2   4  19          2.02          2.91         0.85 o
  -1   4  19         34.40         31.49         1.93 o
   0   4  19          2.61          0.72         0.75 o
   1   4  19          2.28          2.16         0.87 o
   2   4  19          0.66          1.40         1.07 o
   3   4  19          8.28          9.96         1.76 o
   4   4  19          0.32         -0.38         1.62 o
  -4   5  19          5.19          4.44         1.24 o
  -3   5  19          1.63          2.18         0.85 o
  -2   5  19          0.04          0.26         0.75 o
  -1   5  19          2.23          2.50         0.83 o
   0   5  19         11.64         10.46         1.22 o
   1   5  19          7.66          9.68         1.28 o
   2   5  19          2.86          4.24         1.77 o
   3   5  19          3.92          4.35         1.41 o
  -4   6  19          0.07          0.12         1.46 o
  -3   6  19         10.93         16.68         1.44 o
  -2   6  19          7.86          8.77         1.26 o
  -1   6  19         15.49         17.37         1.41 o
   0   6  19          5.34          5.68         0.95 o
   1   6  19          7.86         13.27         1.55 o
   2   6  19         12.83         18.03         1.77 o
   3   6  19          0.36          2.59         1.80 o
  -4   7  19          0.08          2.24         2.09 o
  -3   7  19          0.18          2.12         1.10 o
  -2   7  19          0.41          3.15         0.94 o
  -1   7  19          0.22          1.34         0.72 o
   0   7  19          0.32          2.16         0.95 o
   1   7  19          0.01          1.46         1.06 o
   2   7  19          0.79          2.42         1.74 o
   3   7  19          0.95          6.95         3.01 o
  -3   8  19          2.13          4.77         1.30 o
  -2   8  19         23.32         22.64         1.48 o
  -1   8  19         26.23         26.66         1.57 o
   0   8  19          1.22          1.04         1.98 o
   1   8  19         13.81         15.98         1.73 o
   2   8  19         15.26         16.16         3.15 o
  -2   9  19          2.38          4.20         1.10 o
  -1   9  19         26.31         31.76         3.31 o
   0   9  19         28.70         33.93         2.30 o
   1   9  19          2.43          6.90         2.86 o
  -4   0  20          5.18          7.67         1.96 o
  -2   0  20         13.75         21.83         2.47 o
   0   0  20         52.18         50.24         3.62 o
   2   0  20          7.18         10.22         2.64 o
   4   0  20          3.51          5.11         2.91 o
  -5   1  20         10.58         13.71         1.56 o
  -4   1  20          1.12          3.71         1.05 o
  -3   1  20          0.14          1.86         0.88 o
  -2   1  20          1.22          2.86         1.01 o
  -1   1  20          3.73          5.67         1.02 o
   0   1  20          5.77          5.14         0.93 o
   1   1  20          0.68          0.47         0.87 o
   2   1  20        105.79        105.31         4.59 o
   3   1  20          0.00          0.22         1.12 o
   4   1  20          2.09          0.26         2.34 o
  -5   2  20          1.46          0.32         1.48 o
  -4   2  20          8.95         10.23         1.34 o
  -3   2  20          0.02         -0.19         0.82 o
  -2   2  20          1.75          4.42         0.98 o
  -1   2  20         70.70         67.53         2.16 o
   0   2  20         33.40         33.49         1.73 o
   1   2  20         16.46         15.20         1.44 o
   2   2  20          1.17          1.93         1.09 o
   3   2  20          6.10          4.93         1.68 o
   4   2  20          1.96          3.84         2.55 o
  -5   3  20          6.76          5.85         3.01 o
  -4   3  20          4.00          4.03         1.15 o
  -3   3  20          2.29          5.13         1.06 o
  -2   3  20          0.07          0.86         0.77 o
  -1   3  20         15.06         16.20         1.36 o
   0   3  20          0.49          2.86         0.84 o
   1   3  20          0.56          0.55         0.83 o
   2   3  20          0.42          5.27         1.48 o
   3   3  20         13.88         16.15         2.40 o
  -4   4  20          5.25          8.75         1.52 o
  -3   4  20          0.10          0.64         0.77 o
  -2   4  20          0.61          0.77         0.75 o
  -1   4  20          9.14          7.62         1.05 o
   0   4  20         25.14         26.46         1.62 o
   1   4  20          2.93          1.48         1.01 o
   2   4  20          0.42          3.17         1.19 o
   3   4  20          5.16          2.92         1.80 o
  -4   5  20          5.80          7.97         1.44 o
  -3   5  20          3.89          3.74         1.24 o
  -2   5  20          2.39          4.20         1.44 o
  -1   5  20          3.56          4.63         1.17 o
   0   5  20         15.23         14.41         1.43 o
   1   5  20          0.39          0.94         1.06 o
   2   5  20          0.09          0.64         2.00 o
   3   5  20          4.04          8.78         3.01 o
  -4   6  20          7.73         10.77         2.80 o
  -3   6  20          0.93          2.57         1.01 o
  -2   6  20          3.17          5.75         1.01 o
  -1   6  20          0.01          0.62         1.50 o
   0   6  20          2.51          2.22         0.91 o
   1   6  20          4.50          6.34         1.46 o
   2   6  20          0.39          3.62         1.35 o
   3   6  20          0.37         -1.22         2.55 o
  -3   7  20          8.98         11.48         1.61 o
  -2   7  20          6.96          8.37         1.15 o
  -1   7  20          1.82          2.73         0.99 o
   0   7  20          5.12          9.03         1.62 o
   1   7  20          0.02          1.39         1.02 o
   2   7  20          1.28          0.85         1.75 o
  -2   8  20          2.75          2.62         0.99 o
  -1   8  20          7.65         12.57         1.81 o
   0   8  20          1.19          3.13         1.14 o
   1   8  20          0.01          3.13         1.67 o
  -2   9  20         14.76         18.43         3.44 o
  -1   9  20         53.11         60.66         5.16 o
   0   9  20          2.83          0.38         2.05 o
  -3   0  21         12.62         10.65         1.92 o
  -1   0  21          0.53          2.21         1.24 o
   1   0  21         65.67         70.01         3.40 o
   3   0  21          6.25          7.61         2.70 o
  -4   1  21          1.92          1.97         0.98 o
  -3   1  21          0.20          2.11         0.92 o
  -2   1  21         12.72         14.04         1.48 o
  -1   1  21          1.47          2.51         0.93 o
   0   1  21          5.12          6.10         1.10 o
   1   1  21         68.80         65.20         2.39 o
   2   1  21          4.89          4.56         1.53 o
   3   1  21          2.96          3.75         1.35 o
  -4   2  21          2.82          5.89         1.17 o
  -3   2  21          1.43          3.94         1.01 o
  -2   2  21          7.51          5.35         1.35 o
  -1   2  21         23.41         22.39         2.38 o
   0   2  21          0.16         -0.03         0.80 o
   1   2  21         12.71         13.34         1.38 o
   2   2  21         39.77         42.06         2.60 o
   3   2  21          5.15          5.70         1.73 o
  -4   3  21         12.18         17.76         1.78 o
  -3   3  21         16.34         20.36         1.75 o
  -2   3  21          0.05          1.14         0.86 o
  -1   3  21         60.93         66.76         2.56 o
   0   3  21        130.30        125.77         2.99 o
   1   3  21         16.36         19.81         1.63 o
   2   3  21          7.64          8.67         2.70 o
   3   3  21         17.46         15.16         3.66 o
  -4   4  21          0.12          1.07         1.46 o
  -3   4  21          2.71          3.50         1.12 o
  -2   4  21         27.81         29.28         1.79 o
  -1   4  21          1.24          1.78         0.81 o
   0   4  21          0.33          2.44         1.24 o
   1   4  21          0.27          1.43         0.92 o
   2   4  21         10.91         11.30         2.35 o
  -3   5  21          1.51          1.44         1.06 o
  -2   5  21          0.49          1.57         0.87 o
  -1   5  21          4.86          8.39         1.10 o
   0   5  21         12.26         12.96         1.44 o
   1   5  21          8.07          9.68         1.64 o
   2   5  21          0.67          2.36         1.40 o
  -3   6  21          1.18          2.71         1.07 o
  -2   6  21         22.02         24.89         1.95 o
  -1   6  21          3.95          4.13         1.24 o
   0   6  21          2.64          2.11         1.14 o
   1   6  21          2.74          5.75         1.50 o
   2   6  21          1.87          3.01         2.65 o
  -3   7  21          0.89          3.51         3.13 o
  -2   7  21          0.16          2.28         1.05 o
  -1   7  21          0.48          2.16         1.51 o
   0   7  21         13.02         14.52         1.91 o
   1   7  21          9.40         10.38         1.79 o
  -2   8  21          3.69          6.66         1.45 o
  -1   8  21         10.61         15.30         3.15 o
   0   8  21          2.84          3.25         2.15 o
   1   8  21          1.21          5.08         2.82 o
  -4   0  22          4.33          8.49         7.15 o
  -2   0  22          0.01          2.14         1.36 o
   0   0  22         11.28         15.07         3.15 o
   2   0  22         56.71         57.64         4.61 o
  -4   1  22         13.42         16.67         1.69 o
  -3   1  22          9.09         10.73         1.40 o
  -2   1  22         19.89         21.50         1.79 o
  -1   1  22          0.47          0.95         0.85 o
   0   1  22          0.33         -0.38         0.88 o
   1   1  22          1.29          2.36         1.37 o
   2   1  22          3.65          6.17         1.35 o
   3   1  22          2.87          4.66         1.82 o
  -4   2  22          2.63          1.88         1.65 o
  -3   2  22          0.06          2.21         0.97 o
  -2   2  22          3.34          5.69         1.11 o
  -1   2  22          8.20         11.40         1.40 o
   0   2  22         15.72         19.25         1.47 o
   1   2  22          2.29          3.41         1.23 o
   2   2  22         14.69         14.89         2.35 o
   3   2  22          0.02          0.32         1.55 o
  -4   3  22          2.49          2.98         2.22 o
  -3   3  22          0.38          1.97         1.00 o
  -2   3  22          1.46          3.72         1.52 o
  -1   3  22          0.66          2.43         0.87 o
   0   3  22          9.29         10.24         1.20 o
   1   3  22          3.89          4.20         1.11 o
   2   3  22         11.38         12.04         2.17 o
  -4   4  22          2.19          8.62         2.51 o
  -3   4  22          9.43         10.51         1.42 o
  -2   4  22          2.12          3.41         1.01 o
  -1   4  22          1.08          3.05         0.90 o
   0   4  22         42.45         44.82         2.40 o
   1   4  22         36.16         38.18         2.68 o
   2   4  22          0.60          1.93         1.56 o
  -3   5  22          1.02          2.25         1.10 o
  -2   5  22          5.10          9.40         1.27 o
  -1   5  22          3.62          5.68         1.03 o
   0   5  22          8.22         10.02         1.38 o
   1   5  22          3.18          5.78         1.72 o
  -3   6  22          1.35          2.84         1.56 o
  -2   6  22          5.76          5.42         1.14 o
  -1   6  22          0.03          1.84         0.89 o
   0   6  22          8.92         11.88         2.79 o
   1   6  22          0.86          1.33         1.72 o
  -2   7  22          1.90          3.38         1.38 o
  -1   7  22          3.27          4.12         2.10 o
   0   7  22          5.65          7.49         3.13 o
  -3   0  23          2.44          5.11         2.06 o
  -1   0  23         12.72         11.25         1.95 o
   1   0  23          0.20          2.67         2.08 o
  -3   1  23          1.09          2.09         1.07 o
  -2   1  23          0.20          0.50         0.95 o
  -1   1  23          1.57          3.88         1.09 o
   0   1  23          0.48          1.11         0.97 o
   1   1  23          0.69          2.94         1.47 o
   2   1  23          3.06          5.88         1.45 o
  -3   2  23          2.93          4.63         1.21 o
  -2   2  23          4.68          5.41         1.19 o
  -1   2  23          2.29          4.56         1.06 o
   0   2  23          1.79          3.29         1.05 o
   1   2  23          0.28          1.02         1.01 o
   2   2  23          7.10          7.63         1.99 o
  -3   3  23          0.02          0.87         1.01 o
  -2   3  23          3.26          4.24         1.14 o
  -1   3  23          0.66          1.62         1.27 o
   0   3  23          2.12          3.52         1.07 o
   1   3  23          4.02          8.50         1.29 o
   2   3  23         16.83         23.75         2.92 o
  -3   4  23          0.16          0.05         1.79 o
  -2   4  23         10.64         16.62         1.71 o
  -1   4  23         25.94         30.95         2.02 o
   0   4  23         20.73         24.83         1.96 o
   1   4  23          7.86          8.79         1.84 o
  -2   5  23          0.02          2.87         1.11 o
  -1   5  23          0.11          2.08         1.18 o
   0   5  23         20.52         22.56         1.92 o
   1   5  23         19.51         17.29         2.65 o
  -2   6  23          0.71          4.94         3.06 o
  -1   6  23          2.84          8.83         1.59 o
   0   6  23          6.23          5.56         3.17 o
  -2   0  24          6.56          8.90         2.07 o
   0   0  24          2.29          2.29         2.74 o
   2   0  24          3.06          4.18         2.43 o
  -2   1  24          0.04         -0.10         1.02 o
  -1   1  24          5.63          6.98         1.32 o
   0   1  24          0.44          1.98         1.02 o
   1   1  24          0.48          3.67         3.68 o
   2   1  24          0.24         -0.31         2.24 o
  -2   2  24          1.26          3.62         1.17 o
  -1   2  24          3.59          6.38         1.30 o
   0   2  24          7.00          6.90         1.47 o
   1   2  24          5.58          8.79         2.86 o
  -2   3  24          1.21          1.35         1.04 o
  -1   3  24         29.68         41.47         2.47 o
   0   3  24         11.02         12.34         1.74 o
   1   3  24          0.02          1.48         1.20 o
  -2   4  24          7.10          6.78         2.67 o
  -1   4  24          0.27          3.47         2.14 o
   0   4  24          0.73          2.65         1.42 o
   1   4  24          4.73          8.65         2.09 o
  -1   5  24          2.12          2.99         1.44 o
   0   5  24          2.68          1.37         1.63 o
  -1   0  25          0.79         -0.34         3.48 o
  -1   1  25          1.64          6.03         1.56 o
   0   1  25          0.44          1.86         1.50 o
   1   1  25          0.43          1.89         2.17 o
  -1   2  25          0.08          1.42         1.40 o
   0   2  25         13.04         14.76         5.01 o
  -1   3  25          4.92         10.96         3.51 o
   0   3  25          0.47          3.60         2.23 o
                                                
